# Supplementary material for: EWSR1-ATF1 dependent 3D connectivity regulates oncogenic and differentiation programs in Clear Cell Sarcoma
Source: Nat Commun. 2022 Apr 27;13:2267. doi: 10.1038/s41467-022-29910-4 (PMC9046276; doi:10.1038/s41467-022-29910-4)
Supplement: Supplementary file 4 — Supplementary Data 1 [file 41467_2022_29910_MOESM4_ESM.xlsx]

## Sheet: Common HiChIP targets
Gene symbol	Ensembl ID	Log FC	Adj. p-value
AAED1	ENSG00000158122	-0.391375	0.135579
AAK1	ENSG00000115977	0.354386	0.371277
AAMDC	ENSG00000087884	0.498559	0.00963522
AATF	ENSG00000108270	-0.647636	0.0429753
ABALON	n/a	n/a	n/a
ABCB4	ENSG00000005471	1.13793	0.0118597
ABCC5	ENSG00000114770	-0.31555	0.0988018
ABHD10	ENSG00000144827	-0.508045	0.0571919
ABHD13	ENSG00000139826	-0.249327	0.412301
ABHD6	ENSG00000163686	-0.0145158	0.974092
ABT1	ENSG00000146109	-0.434656	0.0300823
ABTB2	ENSG00000166016	0.0030895	0.993205
ACACA	ENSG00000132142	-1.05216	0.0021724
ACAP3	ENSG00000131584	0.639651	0.0297477
ACCS	ENSG00000110455	0.269603	0.322934
ACKR3	ENSG00000144476	-0.457871	0.508682
ACOT9	ENSG00000123130	-0.294346	0.0811211
ACSL1	ENSG00000151726	-0.828984	0.219161
ACSL3	ENSG00000123983	-1.27069	0.000827826
ACSS1	ENSG00000154930	-0.113062	0.637069
ACTR3B	ENSG00000133627	-1.42688	0.000491631
ACTRT3	n/a	n/a	n/a
ADAM9	ENSG00000168615	0.0246598	0.929576
ADAMTS1	ENSG00000154734	-1.54784	0.00975127
ADAMTS6	n/a	n/a	n/a
ADCK3	ENSG00000163050	-0.546229	0.0999055
ADCK5	ENSG00000173137	0.0449718	0.906909
ADGRD1	n/a	n/a	n/a
ADGRG1	n/a	n/a	n/a
ADGRG6	n/a	n/a	n/a
ADIPOR2	ENSG00000006831	0.154789	0.46658
ADNP	ENSG00000101126	-0.218936	0.307798
ADNP-AS1	n/a	n/a	n/a
ADO	ENSG00000181915	0.284311	0.180102
ADRB2	ENSG00000169252	-0.614354	0.400068
AEBP2	ENSG00000139154	-0.329812	0.307277
AFMID	ENSG00000183077	-1.44633	0.0205837
AGAP3	ENSG00000133612	0.250884	0.246091
AGPAT5	ENSG00000155189	-1.81081	4.8401e-05
AGPS	ENSG00000018510	-0.388833	0.0406614
AGTPBP1	ENSG00000135049	-0.311285	0.322426
AHCTF1	ENSG00000153207	-1.11115	2.73514e-05
AHCYL1	ENSG00000168710	-0.0160604	0.96094
AIDA	ENSG00000186063	0.0641787	0.785601
AIFM1	ENSG00000156709	0.0277188	0.924164
AIG1	ENSG00000146416	0.0863588	0.835215
AIM1	ENSG00000112297	-3.08229	3.23527e-05
AKAP12	ENSG00000131016	-1.00165	0.0335304
AKAP3	ENSG00000111254	1.60018	0.00122117
ALG2	ENSG00000119523	0.396504	0.104326
ALG8	ENSG00000159063	-0.462122	0.0247108
ALKBH3	ENSG00000166199	-0.248267	0.289835
ALKBH3-AS1	n/a	n/a	n/a
ALS2	ENSG00000003393	-0.003984	0.985131
ALS2CR12	ENSG00000155749	0.716907	0.0356978
ALX1	ENSG00000180318	-0.535502	0.0153284
AMOTL1	ENSG00000166025	-0.291608	0.559389
AMZ2	ENSG00000196704	-0.299248	0.135496
ANAPC1	ENSG00000153107	-1.28133	4.07284e-06
ANKHD1	ENSG00000131503	-0.306028	0.24621
ANKRD13C	ENSG00000118454	-0.0601775	0.793284
ANKRD18DP	ENSG00000226435	-1.41568	0.00928703
ANKRD23	ENSG00000163126	0.674183	0.0669624
ANKRD28	ENSG00000206560	-0.527126	0.035261
ANKRD36	ENSG00000135976	-1.35248	0.00160868
ANKRD37	ENSG00000186352	-0.815852	0.0359249
ANKRD39	ENSG00000213337	-0.463245	0.0280056
ANKRD54	ENSG00000100124	0.194245	0.462578
ANKRD6	ENSG00000135299	-0.627244	0.352493
ANP32B	ENSG00000136938	0.0680446	0.915901
ANXA4	ENSG00000196975	0.264641	0.199011
AP1S2	ENSG00000182287	0.581481	0.0346636
AP3D1	ENSG00000065000	0.196478	0.262637
APIP	ENSG00000149089	-0.0509215	0.817073
APLF	ENSG00000169621	0.245728	0.177397
APMAP	ENSG00000101474	-0.75868	0.000592487
APOLD1	ENSG00000178878	-0.675306	0.207485
APOO	ENSG00000184831	-0.121953	0.615953
APP	ENSG00000142192	-0.0199693	0.952037
APTR	n/a	n/a	n/a
ARAP1	ENSG00000186635	0.156389	0.392408
ARFIP1	ENSG00000164144	-0.101123	0.643971
ARHGAP21	ENSG00000107863	-1.30397	0.00245017
ARHGEF12	ENSG00000196914	-0.0439212	0.879198
ARHGEF7	ENSG00000102606	0.128502	0.358306
ARID1B	ENSG00000049618	0.0890857	0.540764
ARID5B	ENSG00000150347	0.2458	0.419567
ARL5A	ENSG00000162980	-1.28652	0.000379612
ARL6IP1	ENSG00000170540	-0.857144	0.0198625
ARL6IP5	ENSG00000144746	-0.221099	0.403327
ARMT1	n/a	n/a	n/a
ARPC1A	ENSG00000241685	-0.15908	0.436128
ARRDC1-AS1	n/a	n/a	n/a
ARSG	ENSG00000141337	-0.393221	0.267402
ARSK	ENSG00000164291	-0.356235	0.0889974
ARV1	ENSG00000173409	0.0345796	0.885087
ASB3	n/a	n/a	n/a
ASB9	ENSG00000102048	-1.18766	0.00160868
ASH2L	ENSG00000129691	0.122034	0.372785
ASUN	ENSG00000064102	-0.467631	0.00360962
ATAD2	ENSG00000156802	-1.77951	5.2351e-05
ATAD3A	ENSG00000197785	-0.442743	0.118081
ATE1	ENSG00000107669	-0.171173	0.376699
ATE1-AS1	n/a	n/a	n/a
ATF1	ENSG00000123268	-0.410523	0.0765169
ATF3	ENSG00000162772	0.247882	0.638241
ATF4	ENSG00000128272	0.349075	0.173521
ATG10	ENSG00000152348	-0.641255	0.00540713
ATG16L2	ENSG00000168010	0.758158	0.0571725
ATG5	ENSG00000057663	-0.457397	0.0506693
ATOX1	ENSG00000177556	-0.404037	0.169104
ATP1A1	ENSG00000163399	0.162918	0.574352
ATP1A1-AS1	n/a	n/a	n/a
ATP1B3	ENSG00000069849	-1.98801	4.96319e-05
ATP2C1	ENSG00000017260	0.38918	0.0176316
ATP5C1	ENSG00000165629	0.138921	0.633882
ATP5E	ENSG00000124172	-0.297729	0.071807
ATP5J	ENSG00000154723	0.0427437	0.873492
ATP6AP1L	ENSG00000205464	0.195834	0.81118
ATP6V0A1	ENSG00000033627	0.733696	0.0209347
ATP6V0E1	ENSG00000113732	0.296625	0.225216
ATP6V1A	ENSG00000114573	0.384848	0.118054
ATP6V1E1	ENSG00000131100	-0.0608243	0.823836
ATP8A1	ENSG00000124406	-0.490372	0.614904
ATXN1	ENSG00000124788	0.939255	0.0110153
ATXN7L3B	ENSG00000253719	0.209368	0.155808
AUH	ENSG00000148090	0.595733	0.147012
AURKAIP1	ENSG00000175756	0.21638	0.469402
AVL9	ENSG00000105778	-0.59183	0.00995213
AVPI1	ENSG00000119986	-0.576579	0.0384205
B3GAT3	ENSG00000149541	-0.108809	0.591225
B3GNT5	ENSG00000176597	-0.909266	0.0117387
BACE2	ENSG00000182240	-0.479088	0.064652
BAG3	ENSG00000151929	0.280683	0.119776
BAG4	ENSG00000156735	-0.575606	0.0108674
BAHCC1	n/a	n/a	n/a
BANP	ENSG00000172530	-0.457933	0.179801
BAZ2B	ENSG00000123636	0.0508251	0.891748
BBS5	ENSG00000163093	0.49258	0.118043
BBS9	ENSG00000122507	0.030137	0.906159
BCDIN3D	ENSG00000186666	0.182687	0.623572
BCDIN3D-AS1	ENSG00000258057	0.872106	0.0192983
BCL2	ENSG00000171791	-1.54866	0.00138501
BCL2L1	ENSG00000171552	0.497113	0.00943999
BCL2L13	ENSG00000099968	-0.1354	0.540764
BCLAF1	ENSG00000029363	-0.707181	0.000550272
BEX3	n/a	n/a	n/a
BFAR	ENSG00000103429	-0.0960725	0.726672
BIN3	ENSG00000147439	-0.476721	0.0164761
BIVM	ENSG00000134897	0.230447	0.269049
BLOC1S6	ENSG00000104164	-1.6066	0.000552882
BOD1	ENSG00000145919	-0.119093	0.452429
BORA	ENSG00000136122	-1.54332	0.000277034
BORCS5	n/a	n/a	n/a
BPHL	ENSG00000137274	0.729627	0.0147308
BRAF	ENSG00000157764	-0.0866315	0.560238
BRAT1	ENSG00000106009	-0.020468	0.955006
BRCA2	ENSG00000139618	-1.88153	5.86852e-05
BROX	ENSG00000162819	0.342468	0.167861
BRWD1	ENSG00000185658	-0.623769	0.0356659
BRWD1-AS1	n/a	n/a	n/a
BRWD1-IT2	n/a	n/a	n/a
BSDC1	ENSG00000160058	0.21393	0.30541
BTBD3	ENSG00000132640	-0.494166	0.00840003
BTG1	ENSG00000133639	0.388453	0.0769863
BTG3	ENSG00000154640	-0.522176	0.131515
BTN2A1	ENSG00000112763	0.204876	0.332954
BTN2A2	ENSG00000124508	-1.90738	7.65153e-05
BTN2A3P	ENSG00000124549	-1.16525	0.00163243
BTN3A1	ENSG00000026950	-0.817362	0.00904417
BTN3A2	ENSG00000186470	-2.06796	1.03371e-05
BTN3A3	ENSG00000111801	-0.72857	0.0527179
BUD31	ENSG00000106245	0.0511299	0.830036
BZW1	ENSG00000082153	-0.608938	0.00296384
C10orf142	n/a	n/a	n/a
C10orf25	ENSG00000165511	1.06994	0.00260597
C10orf67	n/a	n/a	n/a
C11orf63	ENSG00000109944	1.09289	0.0211473
C11orf96	ENSG00000187479	-0.566224	0.313496
C11orf98	n/a	n/a	n/a
C12orf4	ENSG00000047621	-0.0339389	0.87757
C15orf40	ENSG00000169609	-0.39358	0.0851924
C17orf58	ENSG00000186665	-0.701023	0.00240694
C17orf97	ENSG00000187624	0.685244	0.0471222
C19orf12	ENSG00000131943	1.24341	0.00363304
C1orf131	ENSG00000143633	-0.0430244	0.861776
C1orf140	n/a	n/a	n/a
C1orf198	ENSG00000119280	0.395942	0.213481
C1QTNF9B-AS1	ENSG00000205861	-1.12524	0.0028865
C21orf58	ENSG00000160298	-1.38255	0.00701274
C21orf59	ENSG00000159079	-1.12664	0.000240116
C21orf62-AS1	n/a	n/a	n/a
C22orf24	n/a	n/a	n/a
C3orf52	ENSG00000114529	-1.66548	0.000490379
C3orf58	ENSG00000181744	-0.871313	0.0223949
C4orf3	ENSG00000164096	0.340583	0.119399
C6orf52	n/a	n/a	n/a
C6orf62	ENSG00000112308	-0.130019	0.568769
C8orf4	ENSG00000176907	-1.77169	0.000163294
C8orf86	n/a	n/a	n/a
C9orf84	n/a	n/a	n/a
CA5BP1	ENSG00000186312	-0.911318	0.004256
CABLES1	ENSG00000134508	1.16766	0.000474819
CAGE1	n/a	n/a	n/a
CAHM	n/a	n/a	n/a
CALD1	ENSG00000122786	-0.696645	0.000302861
CALU	ENSG00000128595	-0.0366831	0.87471
CANX	ENSG00000127022	0.0353056	0.85138
CAPRIN1	ENSG00000135387	-0.403623	0.00462329
CAPRIN2	ENSG00000110888	0.531249	0.035806
CAPZA2	ENSG00000198898	0.0512867	0.793645
CARMN	n/a	n/a	n/a
CASC11	n/a	n/a	n/a
CASP2	ENSG00000106144	-0.370558	0.129799
CASP8	ENSG00000064012	-0.104094	0.73696
CAST	ENSG00000153113	0.106008	0.582846
CAT	ENSG00000121691	0.238968	0.245771
CBR1	ENSG00000159228	0.0352422	0.877361
CBR3	ENSG00000159231	-1.46189	7.43191e-05
CBR4	ENSG00000145439	-0.388477	0.0139615
CBX4	ENSG00000141582	0.871127	0.0399571
CBY1	ENSG00000100211	0.670212	0.00411207
CCDC115	ENSG00000136710	0.606505	0.00298793
CCDC148	n/a	n/a	n/a
CCDC26	n/a	n/a	n/a
CCDC71L	ENSG00000253276	1.78276	0.000105341
CCDC77	ENSG00000120647	-1.11214	0.000697766
CCND1	ENSG00000110092	-2.63807	0.000353301
CCNG1	ENSG00000113328	-0.305725	0.21244
CCNL1	ENSG00000163660	0.180554	0.377452
CCR7	ENSG00000126353	-1.06902	0.0952606
CCT6A	ENSG00000146731	-0.951169	0.000105341
CCT6P1	ENSG00000228409	-0.738394	0.0208605
CD44	ENSG00000026508	0.967285	0.0218202
CD46	ENSG00000117335	0.00735214	0.981211
CD99L2	ENSG00000102181	0.206591	0.275554
CDC16	ENSG00000130177	-0.227493	0.269153
CDC27	ENSG00000004897	-0.52341	0.00684873
CDC42EP3	ENSG00000163171	-0.0611578	0.937
CDCA7L	ENSG00000164649	-0.747052	0.000297173
CDH19	ENSG00000071991	-2.27924	0.00389601
CDK1	ENSG00000170312	-1.59721	0.000256806
CDK13	ENSG00000065883	-0.0172616	0.939524
CDK5RAP2	ENSG00000136861	-0.97137	7.32121e-05
CDKAL1	ENSG00000145996	-0.889805	0.011367
CDKN1B	ENSG00000111276	-0.218904	0.513874
CDKN2C	ENSG00000123080	-0.810792	0.0247671
CDYL	ENSG00000153046	-0.264639	0.379354
CEBPZ	ENSG00000115816	-0.722363	0.000106437
CELF2	ENSG00000048740	-0.822986	0.00175043
CELF2-AS2	n/a	n/a	n/a
CENPK	ENSG00000123219	-1.89705	5.99014e-05
CENPL	ENSG00000120334	-1.24248	0.00130358
CENPU	n/a	n/a	n/a
CENPW	ENSG00000203760	-1.5388	0.000262882
CEP128	ENSG00000100629	-1.58745	0.00103543
CEP152	ENSG00000103995	-0.993782	0.00635571
CEP170	ENSG00000143702	0.335387	0.321409
CEP41	ENSG00000106477	0.098971	0.712497
CEP89	ENSG00000121289	-0.0761212	0.809547
CERS4	ENSG00000090661	0.727684	0.011101
CFAP97	n/a	n/a	n/a
CFLAR	ENSG00000003402	0.383209	0.163898
CHAF1B	ENSG00000159259	-1.93496	5.35111e-05
CHAMP1	ENSG00000198824	-0.40668	0.28861
CHCHD2	ENSG00000106153	-0.17449	0.508784
CHCHD3	ENSG00000106554	0.524787	0.0197004
CHCHD5	ENSG00000125611	0.0657162	0.726417
CHD9	ENSG00000177200	-0.0794854	0.802915
CHST10	ENSG00000115526	-0.428259	0.00961649
CHTOP	ENSG00000160679	0.121812	0.469135
CIAO1	ENSG00000144021	-0.172059	0.159648
CINP	ENSG00000100865	-0.142408	0.53249
CIT	ENSG00000122966	-1.27923	2.73514e-05
CITED2	ENSG00000164442	1.02124	0.0797928
CKLF	ENSG00000217555	-1.09973	0.000975196
CKMT2-AS1	ENSG00000247572	-0.352026	0.368408
CKS1B	ENSG00000173207	-1.52955	7.15082e-05
CKS2	ENSG00000123975	-1.26886	0.000382952
CLCN3	ENSG00000109572	-0.659316	0.0158086
CLDN11	ENSG00000013297	-0.236589	0.484897
CLDN12	ENSG00000157224	-0.287531	0.0779253
CLDN14	ENSG00000159261	-0.225884	0.335071
CLDN20	ENSG00000171217	-1.2079	0.003787
CLEC12B	ENSG00000256660	-1.99788	0.0033464
CLEC2B	ENSG00000110852	-1.8395	5.3496e-05
CLEC9A	n/a	n/a	n/a
CLIP4	ENSG00000115295	-0.388974	0.0437393
CLK1	ENSG00000013441	-0.307839	0.18355
CLLU1OS	n/a	n/a	n/a
CLPB	ENSG00000162129	-1.03117	0.00137827
CLPX	ENSG00000166855	-0.0968985	0.745383
CMTM3	ENSG00000140931	0.440606	0.175446
CNDP2	ENSG00000133313	-0.306555	0.313876
CNKSR3	ENSG00000153721	-0.859935	0.0259367
CNOT2	ENSG00000111596	-0.120528	0.478835
CNP	ENSG00000173786	0.523543	0.00788276
CNST	ENSG00000162852	-0.188947	0.322975
COA6	ENSG00000168275	-0.40856	0.207536
COASY	ENSG00000068120	-0.258001	0.183899
COG2	ENSG00000135775	-0.23827	0.24621
COL11A1	ENSG00000060718	-0.723548	0.0446141
COL19A1	ENSG00000082293	-0.446638	0.595696
COMMD3	ENSG00000148444	0.240572	0.26707
COPB1	ENSG00000129083	0.0746607	0.68741
COPS2	ENSG00000166200	-0.709095	0.0276241
COPS3	ENSG00000141030	-0.601666	0.0061131
COPS4	ENSG00000138663	-0.479749	0.0362452
COPS5	ENSG00000121022	-0.335102	0.0138621
COPS8	ENSG00000198612	-0.390996	0.127593
CORO1C	ENSG00000110880	0.0100884	0.954262
COX7A2	ENSG00000112695	0.276983	0.274844
COX7B	ENSG00000131174	0.236148	0.499601
CPB2-AS1	n/a	n/a	n/a
CPEB2	ENSG00000137449	1.49783	0.00793446
CPEB2-AS1	n/a	n/a	n/a
CPEB4	ENSG00000113742	-0.292926	0.256703
CPPED1	ENSG00000103381	0.276968	0.496327
CPT1A	ENSG00000110090	-0.338323	0.322426
CRADD	ENSG00000169372	0.545175	0.019204
CRCP	ENSG00000241258	-1.01692	0.000563777
CREB3L2	ENSG00000182158	0.445978	0.333704
CREBL2	ENSG00000111269	0.433587	0.0475396
CREBRF	ENSG00000164463	1.03284	0.00185952
CREM	ENSG00000095794	-2.35779	6.56589e-06
CRNDE	ENSG00000245694	-0.362176	0.147453
CROT	ENSG00000005469	0.604047	0.0109595
CRYL1	ENSG00000165475	0.34618	0.341382
CSNK1A1	ENSG00000113712	-0.379627	0.240472
CSNK1E	ENSG00000213923	-0.0724491	0.716914
CSPP1	ENSG00000104218	-0.425643	0.0115378
CSRNP1	ENSG00000144655	-1.42678	0.00754481
CSRP2	ENSG00000175183	0.24334	0.784838
CSTF2T	ENSG00000177613	0.00383446	0.984343
CTC-338M12.4	ENSG00000233937	0.172349	0.667268
CTH	ENSG00000116761	-1.87095	0.00797263
CTNNA1	ENSG00000044115	-0.516675	0.00171123
CTPS1	ENSG00000171793	-1.50884	0.000181436
CTSZ	ENSG00000101160	-0.314273	0.121788
CUL2	ENSG00000108094	0.0332808	0.900502
CUL4A	ENSG00000139842	-0.566117	0.00341266
CUX1	ENSG00000257923	0.0739513	0.637069
CWC15	ENSG00000150316	-0.101603	0.622287
CXADRP3	n/a	n/a	n/a
CXCL12	ENSG00000107562	-0.486241	0.240086
CXorf58	n/a	n/a	n/a
CYP2U1	ENSG00000155016	0.401827	0.236375
CYP4V2	ENSG00000145476	1.02099	0.00261442
DAB2	ENSG00000153071	-0.357437	0.5091
DARS2	ENSG00000117593	-0.186644	0.442294
DAZAP1	ENSG00000071626	-0.14143	0.476015
DBF4	ENSG00000006634	-1.41488	4.17838e-05
DCDC2	n/a	n/a	n/a
DCP1B	ENSG00000151065	0.190696	0.353664
DCPS	ENSG00000110063	-1.30115	0.000621485
DCT	ENSG00000080166	1.3404	0.0052727
DCTN5	ENSG00000166847	-0.290645	0.160995
DCTN6	ENSG00000104671	-0.290939	0.0446141
DCUN1D2	ENSG00000150401	-0.114907	0.765524
DCUN1D3	ENSG00000188215	-0.587802	0.311774
DDC-AS1	n/a	n/a	n/a
DDHD2	ENSG00000085788	-0.00135503	0.996416
DDX11	ENSG00000013573	-1.31361	0.00055263
DDX11-AS1	ENSG00000245614	-0.759192	0.011863
DDX12P	ENSG00000214826	-0.933463	0.00339718
DDX17	ENSG00000100201	0.0229575	0.92271
DDX47	ENSG00000213782	-0.501029	0.0178139
DEDD	ENSG00000158796	0.04984	0.748017
DEPDC1B	ENSG00000035499	-0.971293	0.0140657
DEPDC4	n/a	n/a	n/a
DEPTOR	ENSG00000155792	-2.59735	0.00701274
DERL1	ENSG00000136986	-0.466584	0.0863806
DHRS12	ENSG00000102796	1.51292	0.00010991
DHX29	ENSG00000067248	-1.07941	0.000126107
DHX36	ENSG00000174953	-0.500075	0.0162094
DHX58	ENSG00000108771	0.248463	0.430869
DHX8	ENSG00000067596	-0.261688	0.157875
DIP2A	ENSG00000160305	0.269262	0.174965
DIP2B	ENSG00000066084	-0.172593	0.369312
DIP2C	ENSG00000151240	0.635981	0.0356978
DIS3	ENSG00000083520	-0.451617	0.0176792
DISC1-IT1	n/a	n/a	n/a
DKFZP434I0714	n/a	n/a	n/a
DLEU1	ENSG00000176124	-1.29256	0.000697766
DLEU1-AS1	n/a	n/a	n/a
DLEU2	ENSG00000231607	-2.50821	4.67682e-05
DLGAP1-AS1	n/a	n/a	n/a
DLGAP1-AS2	ENSG00000262001	-0.0836228	0.888699
DLGAP5	ENSG00000126787	-1.88695	0.000235078
DMC1	ENSG00000100206	-0.633303	0.269808
DMD	ENSG00000198947	1.7931	0.0146334
DMTF1	ENSG00000135164	0.34303	0.0396308
DNAJA4	ENSG00000140403	0.290906	0.499544
DNAJB4	ENSG00000162616	-0.684788	0.0452612
DNAJC1	ENSG00000136770	0.450718	0.0134893
DNAJC15	ENSG00000120675	-0.0786257	0.83059
DNAJC25	ENSG00000059769	0.0471281	0.836461
DNAJC7	ENSG00000168259	0.0408597	0.784283
DNMBP	ENSG00000107554	-0.838477	0.00234312
DOT1L	ENSG00000104885	0.0123057	0.976594
DPH3	ENSG00000154813	-0.227493	0.201031
DPM1	ENSG00000000419	-0.657661	0.00128604
DPY19L2P1	ENSG00000189212	-2.13086	0.000153227
DPY19L2P2	ENSG00000170629	-0.848121	0.00788714
DSCR9	n/a	n/a	n/a
DSEL	ENSG00000171451	-1.31836	0.0123517
DTL	ENSG00000143476	-1.86004	0.000138205
DTWD1	ENSG00000104047	-0.192199	0.622514
DUSP1	ENSG00000120129	1.79329	0.00521518
DUSP10	ENSG00000143507	-0.0416399	0.964671
DUSP13	n/a	n/a	n/a
DUSP16	ENSG00000111266	-0.00288362	0.99235
DUSP22	ENSG00000112679	-0.291979	0.215643
DUSP4	ENSG00000120875	-1.26692	0.0406032
E2F3	ENSG00000112242	-0.0437307	0.820587
E2F7	ENSG00000165891	-1.84146	0.000315784
EAPP	ENSG00000129518	-0.26533	0.302171
EBLN3	n/a	n/a	n/a
ECT2	ENSG00000114346	-1.49585	0.00023659
EDNRB	ENSG00000136160	2.59651	0.00128189
EEF2K	ENSG00000103319	-0.840175	0.0368299
EFCAB2	ENSG00000203666	0.168364	0.559779
EFCAB6	n/a	n/a	n/a
EGR1	ENSG00000120738	2.9376	0.0110209
EHMT1	ENSG00000181090	-0.207883	0.230712
EHMT1-IT1	n/a	n/a	n/a
EID1	ENSG00000255302	-0.648375	0.0304099
EIF1	ENSG00000173812	1.2093	0.00550667
EIF1B	ENSG00000114784	0.588571	0.00568616
EIF1B-AS1	n/a	n/a	n/a
EIF2AK2	ENSG00000055332	-0.794913	0.004256
EIF2S3	ENSG00000130741	-0.308266	0.0913939
EIF3A	ENSG00000107581	-0.352018	0.0668541
EIF3B	ENSG00000106263	-1.11018	0.000302861
EIF3E	ENSG00000104408	-0.328207	0.084818
EIF3I	ENSG00000084623	-0.51769	0.0245472
EIF3L	ENSG00000100129	0.207066	0.268836
EIF4EBP1	ENSG00000187840	-0.40409	0.427895
EIF4H	ENSG00000106682	-0.207628	0.205374
ELAVL1	ENSG00000066044	-0.492059	0.00677803
ELF2	ENSG00000109381	-0.250293	0.157523
ELL2	ENSG00000118985	-0.677216	0.0176265
ELP2	ENSG00000134759	-0.312172	0.0779779
ELP3	ENSG00000134014	-0.158607	0.290766
EMC2	ENSG00000104412	-0.00311627	0.988831
EML6	ENSG00000214595	-0.446335	0.447214
ENKUR	ENSG00000151023	-0.518346	0.514706
ENO1	ENSG00000074800	-0.368905	0.0236736
ENO1-AS1	n/a	n/a	n/a
ENOPH1	ENSG00000145293	-0.721284	0.0015043
ENTPD6	ENSG00000197586	-0.0885602	0.715779
EPB41L4A-AS1	ENSG00000224032	0.15608	0.594959
ERBIN	n/a	n/a	n/a
ERC1	ENSG00000082805	1.04152	0.00391584
ERCC4	ENSG00000175595	-0.183276	0.51617
ERCC5	ENSG00000134899	-0.794493	0.0195105
ERCC6L2	ENSG00000182150	-0.353054	0.265836
ERF	ENSG00000105722	0.407666	0.375412
ERFE	n/a	n/a	n/a
ERGIC2	ENSG00000087502	-1.02944	0.000606579
ERI2	ENSG00000196678	-0.35769	0.187669
ERLEC1	ENSG00000068912	-0.0636999	0.753931
ERN1	ENSG00000178607	-0.258541	0.442882
ERP44	ENSG00000023318	0.498608	0.0775854
ESR1	ENSG00000091831	-0.338404	0.213542
ESRRG	ENSG00000196482	0.0238899	0.971739
ETF1	ENSG00000120705	-0.617679	0.00166154
ETNK1	ENSG00000139163	-0.673958	0.0565383
ETV5	ENSG00000244405	-1.89976	0.000490353
ETV6	ENSG00000139083	1.04652	0.00446799
EVA1C	ENSG00000166979	-1.34388	0.00130126
EXT1	ENSG00000182197	0.281501	0.532033
EYA1	ENSG00000104313	-0.917465	0.0160628
FAAP24	n/a	n/a	n/a
FABP5	ENSG00000164687	-0.837043	0.114635
FABP5P3	n/a	n/a	n/a
FABP7	ENSG00000164434	-2.6009	0.00101934
FADD	ENSG00000168040	-0.273543	0.315339
FAM103A1	ENSG00000169612	-1.0006	0.000587591
FAM118A	ENSG00000100376	0.235443	0.443764
FAM122A	ENSG00000187866	0.338338	0.237763
FAM126B	ENSG00000155744	0.364757	0.144981
FAM133B	ENSG00000234545	-0.396462	0.0216437
FAM133DP	n/a	n/a	n/a
FAM149A	ENSG00000109794	0.313392	0.228617
FAM167B	ENSG00000183615	0.966839	0.15326
FAM186A	n/a	n/a	n/a
FAM207A	ENSG00000160256	-0.564484	0.0853905
FAM210B	ENSG00000124098	-0.244871	0.313964
FAM214A	ENSG00000047346	0.618731	0.0339201
FAM217B	ENSG00000196227	-0.398222	0.0764137
FAM227A	ENSG00000184949	-0.751011	0.145983
FAM227B	ENSG00000166262	0.366773	0.34531
FAM229B	ENSG00000203778	0.304318	0.237763
FAM3C	ENSG00000196937	-0.566972	0.0222985
FAM46A	ENSG00000112773	-1.14841	0.00679585
FAM50B	ENSG00000145945	-0.249588	0.227047
FAM53B	ENSG00000189319	1.32403	0.000222571
FAM69C	ENSG00000187773	1.46927	0.0169946
FAM87B	ENSG00000177757	-1.47106	0.00537502
FAM98A	ENSG00000119812	-0.572657	0.0491784
FAR2	ENSG00000064763	-0.133177	0.732343
FARP1	ENSG00000152767	-0.902292	0.0005943
FARSB	ENSG00000116120	-1.15814	0.0011107
FAT1	ENSG00000083857	-1.80757	0.000746133
FBXL3	ENSG00000005812	-0.388545	0.0901156
FBXL7	ENSG00000183580	0.350016	0.426024
FBXO11	ENSG00000138081	0.3819	0.0696459
FBXO16	ENSG00000214050	0.0189487	0.949178
FBXO31	ENSG00000103264	-0.0247778	0.913747
FBXO38	ENSG00000145868	-0.19478	0.453192
FBXO48	ENSG00000204923	-0.0816411	0.829476
FBXO5	ENSG00000112029	-1.61108	5.35111e-05
FBXO7	ENSG00000100225	-0.0897596	0.686683
FBXW11	ENSG00000072803	-0.245338	0.131056
FBXW7	ENSG00000109670	-0.91429	0.00950495
FDFT1	ENSG00000079459	0.108659	0.731356
FEM1C	ENSG00000145780	-0.408109	0.140202
FGF9	ENSG00000102678	-2.39369	0.00448691
FGFR1	ENSG00000077782	-1.4749	0.00161364
FGFR1OP2	ENSG00000111790	0.105457	0.60821
FHOD3	ENSG00000134775	-0.308805	0.221561
FIGN	ENSG00000182263	-0.944525	0.0129874
FKBP14	ENSG00000106080	-0.337771	0.174276
FKBP9	ENSG00000122642	0.474376	0.0291428
FLJ10038	n/a	n/a	n/a
FLJ30679	n/a	n/a	n/a
FLJ31104	n/a	n/a	n/a
FLJ37505	n/a	n/a	n/a
FLJ38576	n/a	n/a	n/a
FLJ42351	n/a	n/a	n/a
FLJ45079	n/a	n/a	n/a
FNDC3A	ENSG00000102531	-0.46546	0.0412531
FNDC3B	ENSG00000075420	-0.361829	0.096359
FOXK1	ENSG00000164916	0.37569	0.117479
FOXN2	ENSG00000170802	-0.213268	0.360274
FOXO1	ENSG00000150907	-0.959624	0.205683
FOXP2	ENSG00000128573	0.210192	0.569421
FRY	ENSG00000073910	-0.143595	0.816919
FRY-AS1	n/a	n/a	n/a
FSD1L	ENSG00000106701	-0.0306353	0.918514
FSTL1	ENSG00000163430	0.727051	0.0339673
FUBP1	ENSG00000162613	-1.50759	0.000379645
FUT8	ENSG00000033170	-0.335669	0.484868
FUT8-AS1	n/a	n/a	n/a
FYN	ENSG00000010810	-0.594262	0.104709
FZD3	ENSG00000104290	-1.28576	0.00254151
G3BP1	ENSG00000145907	-1.48055	0.000178923
GAB2	ENSG00000033327	-0.147679	0.585084
GABARAPL1	ENSG00000139112	0.508442	0.0672877
GABPA	ENSG00000154727	-0.773099	0.00013469
GABPB1	ENSG00000104064	-0.455063	0.0175821
GABPB1-AS1	ENSG00000244879	-0.451579	0.085697
GADD45B	ENSG00000099860	0.301176	0.520432
GALK2	ENSG00000156958	-0.600645	0.010235
GALNT2	ENSG00000143641	-0.773526	0.00942872
GANAB	ENSG00000089597	-0.0463645	0.762634
GARS	ENSG00000106105	0.387939	0.418668
GART	ENSG00000159131	-1.0362	0.00032052
GAS1	ENSG00000180447	0.470749	0.382197
GAS1RR	n/a	n/a	n/a
GAS2L3	ENSG00000139354	-0.977739	0.010335
GAS5	ENSG00000234741	0.107913	0.696953
GBAS	ENSG00000146729	0.506967	0.0564398
GCC2-AS1	n/a	n/a	n/a
GCNT2	ENSG00000111846	-2.19375	1.29564e-05
GDF9	n/a	n/a	n/a
GEMIN8	ENSG00000046647	0.686955	0.0148447
GEN1	ENSG00000178295	-0.70216	0.0282669
GFOD1	ENSG00000145990	-0.363473	0.504395
GGA1	ENSG00000100083	0.411665	0.0464124
GGCT	ENSG00000006625	-0.438834	0.193358
GGNBP2	ENSG00000005955	0.247652	0.125528
GHDC	ENSG00000167925	-0.129817	0.682456
GJB2	ENSG00000165474	-3.22346	6.35394e-06
GLA	ENSG00000102393	-0.0134997	0.96776
GLI3	ENSG00000106571	0.206708	0.275114
GLOD4	ENSG00000167699	-0.102731	0.625311
GNA12	ENSG00000146535	-0.159366	0.521793
GNAQ	ENSG00000156052	-0.311333	0.220717
GNAS	ENSG00000087460	0.0290244	0.890608
GNG7	ENSG00000176533	-0.137537	0.712163
GNPAT	ENSG00000116906	-0.381914	0.0493463
GOLGA4	ENSG00000144674	-0.490998	0.00785533
GOLT1B	ENSG00000111711	-0.254437	0.405411
GORASP1	ENSG00000114745	0.537697	0.0186221
GOT1	ENSG00000120053	0.935302	0.0552514
GPAT3	n/a	n/a	n/a
GPR108	ENSG00000125734	0.75601	0.000587591
GPR150	ENSG00000178015	1.914	0.158671
GPR19	ENSG00000183150	0.908876	0.0944006
GPRC5A	ENSG00000013588	-0.41083	0.55825
GPRC5B	ENSG00000167191	1.37968	0.024174
GRHPR	ENSG00000137106	0.456058	0.120516
GRK5	ENSG00000198873	-2.65693	0.000215763
GRPEL2	ENSG00000164284	-0.823857	0.00273221
GRPEL2-AS1	n/a	n/a	n/a
GS1-124K5.11	ENSG00000229180	0.594605	0.204132
GS1-124K5.4	ENSG00000237310	-0.591041	0.0299814
GSK3B	ENSG00000082701	0.255957	0.210106
GSN	ENSG00000148180	0.862644	0.0876801
GSN-AS1	ENSG00000235865	0.142453	0.834843
GSPT1	ENSG00000103342	-0.3499	0.0286598
GSTK1	ENSG00000197448	1.14217	0.00108752
GTDC1	ENSG00000121964	0.0973474	0.643238
GTF2A1	ENSG00000165417	-0.662577	0.00489918
GTF2E1	ENSG00000153767	0.0507279	0.807949
GTF2H1	ENSG00000110768	-0.057421	0.756016
GTF2H5	ENSG00000272047	-0.186369	0.546434
GTF2I	ENSG00000077809	-0.336924	0.0590961
GTF2IP23	n/a	n/a	n/a
GTF2IRD1	ENSG00000006704	0.212722	0.412318
GTF2IRD1P1	n/a	n/a	n/a
GTPBP1	ENSG00000100226	-0.245918	0.180462
GTPBP4	ENSG00000107937	-0.817183	0.00253899
GULP1	ENSG00000144366	0.954854	0.0139615
GUSB	ENSG00000169919	-0.323589	0.0988106
GYG1	ENSG00000163754	-0.442617	0.120313
GZF1	ENSG00000125812	-0.302308	0.0946889
HACD3	n/a	n/a	n/a
HAS2	ENSG00000170961	1.75672	0.0041873
HAS2-AS1	ENSG00000248690	1.07369	0.0890591
HBP1	ENSG00000105856	0.378243	0.0935887
HCCS	ENSG00000004961	0.140184	0.497181
HCG14	n/a	n/a	n/a
HCG16	n/a	n/a	n/a
HDAC4	ENSG00000068024	-0.100834	0.722886
HEBP1	ENSG00000013583	1.57586	0.00383711
HEG1	ENSG00000173706	-1.20556	0.00393287
HERPUD1	ENSG00000051108	0.745194	0.00907654
HEY2	ENSG00000135547	2.27316	0.0272471
HFE	ENSG00000010704	0.354775	0.288545
HHLA3	n/a	n/a	n/a
HIF1A	ENSG00000100644	-0.47389	0.183809
HIF1A-AS1	n/a	n/a	n/a
HINT3	ENSG00000111911	0.902395	0.00762486
HIST1H1B	ENSG00000184357	-4.42333	0.0251912
HIST1H1C	ENSG00000187837	-3.02515	0.0724491
HIST1H1D	ENSG00000124575	-3.33922	0.125704
HIST1H1E	ENSG00000168298	-4.37795	0.0210114
HIST1H2AB	n/a	n/a	n/a
HIST1H2AC	ENSG00000180573	-1.55784	0.247651
HIST1H2AD	n/a	n/a	n/a
HIST1H2AE	ENSG00000168274	-3.22296	0.0698185
HIST1H2AG	ENSG00000196787	-2.81354	0.0457162
HIST1H2AH	ENSG00000184825	-4.00665	0.0269752
HIST1H2AI	ENSG00000196747	-3.40601	0.03261
HIST1H2AJ	n/a	n/a	n/a
HIST1H2AK	n/a	n/a	n/a
HIST1H2AL	n/a	n/a	n/a
HIST1H2AM	ENSG00000233224	-3.46891	0.027319
HIST1H2BB	n/a	n/a	n/a
HIST1H2BC	ENSG00000180596	-4.59705	0.015546
HIST1H2BD	ENSG00000158373	-2.35812	0.150093
HIST1H2BF	ENSG00000197846	-3.16703	0.0362956
HIST1H2BG	ENSG00000187990	-3.87662	0.0777325
HIST1H2BH	ENSG00000197459	-3.66443	0.0204601
HIST1H2BI	n/a	n/a	n/a
HIST1H2BJ	ENSG00000124635	-3.54858	0.0277012
HIST1H2BK	ENSG00000197903	-1.76458	0.113155
HIST1H2BL	n/a	n/a	n/a
HIST1H2BM	n/a	n/a	n/a
HIST1H2BN	ENSG00000233822	-1.92464	0.094438
HIST1H2BO	ENSG00000196331	-4.31953	0.0221509
HIST1H3A	n/a	n/a	n/a
HIST1H3B	ENSG00000124693	-4.42301	0.0391115
HIST1H3C	ENSG00000196532	-4.12024	0.0212992
HIST1H3E	n/a	n/a	n/a
HIST1H3F	n/a	n/a	n/a
HIST1H3G	n/a	n/a	n/a
HIST1H3H	ENSG00000203813	-3.45775	0.0303629
HIST1H3I	n/a	n/a	n/a
HIST1H3J	n/a	n/a	n/a
HIST1H4A	n/a	n/a	n/a
HIST1H4B	n/a	n/a	n/a
HIST1H4C	ENSG00000197061	-3.19977	0.115118
HIST1H4E	ENSG00000198518	-3.4714	0.0900149
HIST1H4F	n/a	n/a	n/a
HIST1H4H	ENSG00000158406	-2.55311	0.102841
HIST1H4I	ENSG00000198339	-1.76851	0.121237
HIST1H4J	ENSG00000197238	-2.47521	0.0775854
HIST1H4K	n/a	n/a	n/a
HIST1H4L	n/a	n/a	n/a
HIVEP1	ENSG00000095951	0.249256	0.118633
HIVEP2	ENSG00000010818	-0.806178	0.0227771
HLCS	ENSG00000159267	-0.244129	0.35102
HLTF	ENSG00000071794	-0.381299	0.0404438
HLTF-AS1	n/a	n/a	n/a
HM13-AS1	n/a	n/a	n/a
HMCN1	ENSG00000143341	-1.60168	0.0224747
HMG20A	ENSG00000140382	0.221303	0.242007
HMG20B	ENSG00000064961	-0.106557	0.697467
HMGN1	ENSG00000205581	-0.410189	0.0396308
HMGN4	ENSG00000182952	-0.267255	0.115413
HMMR	ENSG00000072571	-1.10313	0.0042864
HNMT	ENSG00000150540	0.537195	0.0839297
HNRNPA3	ENSG00000170144	-0.674146	0.110153
HNRNPDL	ENSG00000152795	-0.704748	0.000359358
HNRNPF	ENSG00000169813	-0.950208	6.70098e-05
HNRNPH1	ENSG00000169045	-0.687389	0.00152904
HNRNPH2	ENSG00000126945	0.175778	0.285293
HNRNPUL2	ENSG00000214753	0.411076	0.177042
HNRNPUL2-BSCL2	ENSG00000234857	0.167485	0.499601
HPS1	ENSG00000107521	0.451868	0.00940417
HPS3	ENSG00000163755	-0.114979	0.49438
HPS5	ENSG00000110756	0.20994	0.604508
HRASLS	ENSG00000127252	-0.411138	0.309639
HS1BP3	ENSG00000118960	0.548893	0.0206688
HSD17B1	ENSG00000108786	-0.320185	0.665122
HSD17B12	ENSG00000149084	-0.0552327	0.805791
HSDL2	ENSG00000119471	-0.0289676	0.906692
HSF2	ENSG00000025156	-0.278047	0.185388
HSF2BP	n/a	n/a	n/a
HSP90AA1	ENSG00000080824	-0.682185	0.0294919
HSPA4L	ENSG00000164070	-2.12514	2.86938e-05
HSPA8	ENSG00000109971	-0.464636	0.0154448
HSPA9	ENSG00000113013	-0.335624	0.0868461
HSPB1	ENSG00000106211	1.37912	0.0129677
HSPH1	ENSG00000120694	-0.936459	0.000466372
HTATSF1P2	n/a	n/a	n/a
HTR7P1	ENSG00000183935	1.70358	0.000465715
HUS1	ENSG00000136273	0.198538	0.367129
ICE1	n/a	n/a	n/a
ID1	ENSG00000125968	0.120698	0.912473
ID2	ENSG00000115738	1.17949	0.157698
ID2-AS1	n/a	n/a	n/a
ID4	ENSG00000172201	-1.18629	0.00376132
IDH3A	ENSG00000166411	0.742079	0.0956859
IDI1	ENSG00000067064	-1.41264	0.000331192
IDO1	n/a	n/a	n/a
IFI35	ENSG00000068079	-0.787731	0.0135563
IFNAR1	ENSG00000142166	-0.404	0.136798
IFNGR1	ENSG00000027697	-0.159949	0.511139
IFT80	ENSG00000068885	0.1172	0.510276
IFT88	ENSG00000032742	-0.318511	0.148026
IGDCC4	ENSG00000103742	-0.655175	0.174533
IGF2BP2	ENSG00000073792	-0.723542	0.0308039
IGF2BP3	ENSG00000136231	-0.243328	0.2411
IGF2R	ENSG00000197081	-0.618477	0.112747
IL17B	n/a	n/a	n/a
IL6R	ENSG00000160712	-0.889546	0.00536633
IL6ST	ENSG00000134352	0.0752038	0.782451
ILKAP	ENSG00000132323	-0.236345	0.145012
IMP4	ENSG00000136718	-0.732962	0.00157554
ING3	ENSG00000071243	-0.066669	0.748006
INTS10	ENSG00000104613	-0.543287	0.0167997
INTS4	ENSG00000149262	-0.372558	0.0356006
INTS6	ENSG00000102786	0.209946	0.52012
INTS6-AS1	ENSG00000236778	0.321721	0.369017
INTS7	ENSG00000143493	-1.08939	0.000452477
INVS	ENSG00000119509	-0.0956257	0.623072
IPO8	ENSG00000133704	-0.319606	0.0927805
IQCG	ENSG00000114473	0.0104719	0.981965
IQCK	ENSG00000174628	0.653749	0.223315
IREB2	ENSG00000136381	0.329717	0.324942
IRF2BP2	ENSG00000168264	0.65045	0.00740382
IRF4	ENSG00000137265	-1.41285	0.0144896
IRGQ	ENSG00000167378	-0.185287	0.404699
IRS2	ENSG00000185950	0.360459	0.188696
IRX3	ENSG00000177508	-0.293255	0.409006
IRX5	ENSG00000176842	-0.27718	0.409232
IRX6	ENSG00000159387	1.12526	0.0602805
ISCA1	ENSG00000135070	-0.774444	0.0396308
ISCU	ENSG00000136003	0.56156	0.041442
ITFG2	ENSG00000111203	0.175465	0.402411
ITGB8	ENSG00000105855	-2.52025	1.93006e-06
ITPK1	ENSG00000100605	0.436251	0.105553
ITPKB	ENSG00000143772	-0.112653	0.807626
ITPKB-IT1	n/a	n/a	n/a
IVNS1ABP	ENSG00000116679	-0.209574	0.225475
JADE1	n/a	n/a	n/a
JAG1	ENSG00000101384	1.80103	0.0613098
JARID2	ENSG00000008083	0.637201	0.0957191
JARID2-AS1	n/a	n/a	n/a
JMJD1C	ENSG00000171988	-0.460556	0.0131409
JMJD1C-AS1	n/a	n/a	n/a
JMJD6	ENSG00000070495	-0.0852098	0.679788
JOSD1	ENSG00000100221	0.216268	0.357906
KANK1	ENSG00000107104	-0.830354	0.00257071
KANSL3	ENSG00000114982	-0.000903645	0.997843
KBTBD11	ENSG00000176595	0.0704598	0.900502
KBTBD2	ENSG00000170852	-0.137565	0.584138
KCMF1	ENSG00000176407	-0.26256	0.157752
KCNAB2	ENSG00000069424	-0.59688	0.48095
KCTD21-AS1	n/a	n/a	n/a
KCTD7	ENSG00000243335	0.197129	0.59466
KCTD8	n/a	n/a	n/a
KDELC1	ENSG00000134901	-0.682767	0.0203931
KDM4D	ENSG00000186280	0.0705307	0.729148
KDM5A	ENSG00000073614	-0.222253	0.358939
KDSR	ENSG00000119537	0.355594	0.0991036
KHDRBS3	ENSG00000131773	-0.0318767	0.949153
KIAA0196	ENSG00000164961	0.166896	0.275193
KIAA0226L	ENSG00000102445	-0.208392	0.657824
KIF25	n/a	n/a	n/a
KIN	ENSG00000151657	-0.559545	0.00136501
KLF12	ENSG00000118922	0.512581	0.0872239
KLF4	ENSG00000136826	1.30582	0.0837215
KLF6	ENSG00000067082	1.07061	0.0091436
KLF9	ENSG00000119138	0.705959	0.294558
KLHDC10	ENSG00000128607	0.18877	0.298569
KLHDC4	ENSG00000104731	-0.497663	0.132008
KLHL15	ENSG00000174010	-0.918676	0.0127188
KLHL42	ENSG00000087448	-0.377898	0.292844
KLHL9	ENSG00000198642	0.216314	0.203361
KMT2C	ENSG00000055609	-0.320888	0.130772
KMT2E	ENSG00000005483	0.446178	0.169638
KMT2E-AS1	n/a	n/a	n/a
KNOP1	ENSG00000103550	-0.461493	0.1148
KPNA2	ENSG00000182481	-1.6475	2.37944e-05
KPNA3	ENSG00000102753	-0.306028	0.242118
KPNB1	ENSG00000108424	-0.735799	0.000219563
KYNU	ENSG00000115919	-2.07974	4.22127e-05
LACTB	ENSG00000103642	0.277152	0.446063
LAMP1	ENSG00000185896	0.121679	0.647801
LARP4	ENSG00000161813	-0.383147	0.0666879
LATS2	ENSG00000150457	1.2734	0.0128566
LBHD1	n/a	n/a	n/a
LCA5	ENSG00000135338	0.114987	0.675243
LCA5L	n/a	n/a	n/a
LCK	n/a	n/a	n/a
LCP1	ENSG00000136167	-1.76759	0.0101553
LDAH	n/a	n/a	n/a
LDHA	ENSG00000134333	-1.13856	0.00154407
LDHB	ENSG00000111716	-0.316662	0.102627
LDLRAD3	ENSG00000179241	-0.879011	0.00458847
LEKR1	n/a	n/a	n/a
LEPR	n/a	n/a	n/a
LEPROT	ENSG00000213625	0.519357	0.0348692
LEPROTL1	ENSG00000104660	-1.16734	0.000221364
LETM2	ENSG00000165046	-1.01756	0.000526318
LGALS3	ENSG00000131981	-0.192024	0.499409
LGALS3BP	ENSG00000108679	0.0102861	0.982418
LHFPL2	ENSG00000145685	-1.03135	0.00160868
LHFPL3-AS1	ENSG00000226869	1.54729	0.327326
LHFPL3-AS2	n/a	n/a	n/a
LIG4	ENSG00000174405	0.0147246	0.97041
LIMS1	ENSG00000169756	-1.2697	0.00392817
LIN54	ENSG00000189308	-0.597052	0.0688259
LINC00211	n/a	n/a	n/a
LINC00297	n/a	n/a	n/a
LINC00312	n/a	n/a	n/a
LINC00322	ENSG00000237864	0.0926414	0.842565
LINC00327	ENSG00000232977	-2.2742	0.000391281
LINC00339	ENSG00000218510	0.0770872	0.848348
LINC00354	n/a	n/a	n/a
LINC00428	n/a	n/a	n/a
LINC00461	ENSG00000245526	-1.22946	0.0315962
LINC00473	ENSG00000223414	-2.80467	0.00153479
LINC00476	n/a	n/a	n/a
LINC00518	ENSG00000183674	-0.574013	0.0603367
LINC00589	ENSG00000251191	-0.15549	0.885171
LINC00598	n/a	n/a	n/a
LINC00602	n/a	n/a	n/a
LINC00662	ENSG00000261824	-0.480148	0.145359
LINC00673	n/a	n/a	n/a
LINC00702	n/a	n/a	n/a
LINC00705	n/a	n/a	n/a
LINC00881	n/a	n/a	n/a
LINC00886	ENSG00000240875	1.28743	0.0525041
LINC00888	ENSG00000240024	-0.0420629	0.897706
LINC00909	ENSG00000264247	0.303453	0.387338
LINC00910	ENSG00000188825	0.0390065	0.93301
LINC00920	ENSG00000246898	0.30422	0.163898
LINC01010	n/a	n/a	n/a
LINC01011	n/a	n/a	n/a
LINC01126	n/a	n/a	n/a
LINC01151	n/a	n/a	n/a
LINC01184	n/a	n/a	n/a
LINC01198	n/a	n/a	n/a
LINC01366	n/a	n/a	n/a
LINC01412	n/a	n/a	n/a
LINC01431	n/a	n/a	n/a
LINC01443	n/a	n/a	n/a
LINC01444	n/a	n/a	n/a
LINC01474	n/a	n/a	n/a
LINC01481	n/a	n/a	n/a
LINC01516	n/a	n/a	n/a
LINC01547	n/a	n/a	n/a
LINC01587	n/a	n/a	n/a
LINC01591	n/a	n/a	n/a
LINC01619	n/a	n/a	n/a
LINC01623	n/a	n/a	n/a
LINC-PINT	n/a	n/a	n/a
LITAF	ENSG00000189067	-0.120113	0.563646
LMBRD1	ENSG00000168216	0.549473	0.0258704
LMCD1	ENSG00000071282	-1.9535	6.51042e-05
LMCD1-AS1	n/a	n/a	n/a
LMLN	ENSG00000185621	-0.924735	0.00297416
LMNB1	ENSG00000113368	-2.08388	2.73514e-05
LMNB2	ENSG00000176619	-0.79972	0.000938907
LMNTD1	n/a	n/a	n/a
LMO4	ENSG00000143013	-0.266609	0.782703
LOC100126784	n/a	n/a	n/a
LOC100130370	n/a	n/a	n/a
LOC100130476	n/a	n/a	n/a
LOC100130691	n/a	n/a	n/a
LOC100268168	n/a	n/a	n/a
LOC100287015	n/a	n/a	n/a
LOC100288254	n/a	n/a	n/a
LOC100499489	n/a	n/a	n/a
LOC100505549	n/a	n/a	n/a
LOC100505782	n/a	n/a	n/a
LOC100506022	n/a	n/a	n/a
LOC100506098	n/a	n/a	n/a
LOC100506388	n/a	n/a	n/a
LOC100506403	n/a	n/a	n/a
LOC100506606	n/a	n/a	n/a
LOC100506885	n/a	n/a	n/a
LOC100507006	n/a	n/a	n/a
LOC100507073	n/a	n/a	n/a
LOC100507144	n/a	n/a	n/a
LOC100507194	n/a	n/a	n/a
LOC100507477	n/a	n/a	n/a
LOC100507487	n/a	n/a	n/a
LOC100507507	n/a	n/a	n/a
LOC100652758	n/a	n/a	n/a
LOC100996437	n/a	n/a	n/a
LOC101926889	n/a	n/a	n/a
LOC101926898	n/a	n/a	n/a
LOC101926943	n/a	n/a	n/a
LOC101927051	n/a	n/a	n/a
LOC101927151	n/a	n/a	n/a
LOC101927278	n/a	n/a	n/a
LOC101927322	n/a	n/a	n/a
LOC101927420	n/a	n/a	n/a
LOC101927502	n/a	n/a	n/a
LOC101927735	n/a	n/a	n/a
LOC101927759	n/a	n/a	n/a
LOC101927765	n/a	n/a	n/a
LOC101927795	n/a	n/a	n/a
LOC101927811	n/a	n/a	n/a
LOC101927932	n/a	n/a	n/a
LOC101927964	n/a	n/a	n/a
LOC101928043	n/a	n/a	n/a
LOC101928058	n/a	n/a	n/a
LOC101928068	n/a	n/a	n/a
LOC101928100	n/a	n/a	n/a
LOC101928107	n/a	n/a	n/a
LOC101928111	n/a	n/a	n/a
LOC101928162	n/a	n/a	n/a
LOC101928304	n/a	n/a	n/a
LOC101928433	n/a	n/a	n/a
LOC101928504	n/a	n/a	n/a
LOC101928617	n/a	n/a	n/a
LOC101928902	n/a	n/a	n/a
LOC101928907	n/a	n/a	n/a
LOC101929002	n/a	n/a	n/a
LOC101929057	n/a	n/a	n/a
LOC101929165	n/a	n/a	n/a
LOC101929269	n/a	n/a	n/a
LOC101929284	n/a	n/a	n/a
LOC101929295	n/a	n/a	n/a
LOC101929412	n/a	n/a	n/a
LOC101929450	n/a	n/a	n/a
LOC101929565	n/a	n/a	n/a
LOC101929595	n/a	n/a	n/a
LOC101929709	n/a	n/a	n/a
LOC101929710	n/a	n/a	n/a
LOC101929741	n/a	n/a	n/a
LOC101929754	n/a	n/a	n/a
LOC101929762	n/a	n/a	n/a
LOC101929771	n/a	n/a	n/a
LOC102546294	n/a	n/a	n/a
LOC102577426	n/a	n/a	n/a
LOC102723557	n/a	n/a	n/a
LOC102723886	n/a	n/a	n/a
LOC102724020	n/a	n/a	n/a
LOC102724312	n/a	n/a	n/a
LOC102724428	n/a	n/a	n/a
LOC102724484	n/a	n/a	n/a
LOC104968399	n/a	n/a	n/a
LOC105369332	n/a	n/a	n/a
LOC105369691	n/a	n/a	n/a
LOC105370757	n/a	n/a	n/a
LOC105371083	n/a	n/a	n/a
LOC105371267	n/a	n/a	n/a
LOC105373031	n/a	n/a	n/a
LOC105373562	n/a	n/a	n/a
LOC105373764	n/a	n/a	n/a
LOC105374177	n/a	n/a	n/a
LOC105374952	n/a	n/a	n/a
LOC105375218	n/a	n/a	n/a
LOC105375545	n/a	n/a	n/a
LOC105379194	n/a	n/a	n/a
LOC158434	n/a	n/a	n/a
LOC255187	n/a	n/a	n/a
LOC374443	n/a	n/a	n/a
LOC441178	n/a	n/a	n/a
LOC441242	n/a	n/a	n/a
LOC494127	n/a	n/a	n/a
LOC51145	n/a	n/a	n/a
LOC642846	n/a	n/a	n/a
LOC643072	n/a	n/a	n/a
LOC643542	n/a	n/a	n/a
LOC643770	n/a	n/a	n/a
LOC645485	n/a	n/a	n/a
LOC645553	n/a	n/a	n/a
LOC81691	n/a	n/a	n/a
LOH12CR2	n/a	n/a	n/a
LOXL4	n/a	n/a	n/a
LPIN1	ENSG00000134324	-0.110976	0.725204
LRCH3	ENSG00000186001	0.464941	0.0811214
LRPPRC	ENSG00000138095	-0.928929	0.000133463
LRRC40	ENSG00000066557	-0.79679	0.00211191
LRRC4C	n/a	n/a	n/a
LRRC58	ENSG00000163428	-1.03801	0.00368583
LRRC63	ENSG00000173988	-0.532546	0.127551
LRRFIP1	ENSG00000124831	-0.608501	0.00559626
LRRTM2	ENSG00000146006	-1.80885	0.00828388
LSG1	ENSG00000041802	-0.823756	0.000297173
LSM1	ENSG00000175324	-0.346991	0.0602915
LSM5	ENSG00000106355	-1.08536	3.62343e-05
LSM7	ENSG00000130332	-0.299369	0.269049
LUC7L2	ENSG00000269955	0.184815	0.490993
LURAP1L-AS1	n/a	n/a	n/a
LYPD3	n/a	n/a	n/a
LYPLAL1	ENSG00000143353	-0.422042	0.110892
LYPLAL1-AS1	n/a	n/a	n/a
LYRM1	ENSG00000102897	0.214638	0.277187
LYRM2	ENSG00000083099	-0.0398757	0.894702
LZTS1	ENSG00000061337	1.78615	0.0122225
MAD1L1	ENSG00000002822	-0.335228	0.247748
MAFK	ENSG00000198517	-0.710146	0.0716119
MAGI2	ENSG00000187391	-0.31882	0.711379
MAGI2-AS3	ENSG00000234456	0.438832	0.164226
MAGOHB	ENSG00000111196	-0.843686	0.000520571
MAGT1	ENSG00000102158	-0.810214	0.000764451
MALAT1	ENSG00000251562	-0.240973	0.790886
MALSU1	ENSG00000156928	-0.442063	0.020329
MALT1	ENSG00000172175	-0.623241	0.111669
MAML3	ENSG00000196782	-2.57188	0.00191626
MAP1LC3B	ENSG00000140941	0.946746	0.0109012
MAP2K7	ENSG00000076984	0.542651	0.0605968
MAP3K14	ENSG00000006062	0.175273	0.494597
MAPK1IP1L	ENSG00000168175	-0.526728	0.0694912
MAPKAP1	ENSG00000119487	-0.0772935	0.548137
MARCH7	ENSG00000136536	-0.259011	0.104358
MARVELD1	ENSG00000155254	0.272769	0.139324
MAST4	ENSG00000069020	-0.700399	0.544885
MAT2B	ENSG00000038274	-0.550662	0.0199312
MATR3	ENSG00000015479	-0.44142	0.00389601
MBP	ENSG00000197971	2.6825	0.00797263
MBTPS2	ENSG00000012174	0.926403	0.00357265
MCM2	ENSG00000073111	-1.42799	4.91805e-05
MCM3AP	ENSG00000160294	-0.301013	0.0472423
MCPH1	ENSG00000147316	-0.465932	0.00928067
MCPH1-AS1	n/a	n/a	n/a
MDFIC	ENSG00000135272	-0.571546	0.0603857
MDH2	ENSG00000146701	0.507074	0.0707927
MDM4	ENSG00000198625	-0.275718	0.393375
MED7	ENSG00000155868	-0.0561305	0.767657
MEF2C	ENSG00000081189	-0.199968	0.568761
MEF2C-AS1	n/a	n/a	n/a
MEGF10	ENSG00000145794	0.121241	0.825639
MEIS1	ENSG00000143995	-1.89969	0.000171928
MEIS1-AS3	n/a	n/a	n/a
MERTK	ENSG00000153208	-0.996245	0.208895
MET	ENSG00000105976	0.271345	0.535493
METTL12	ENSG00000214756	-0.753662	0.172431
METTL14	ENSG00000145388	0.130567	0.519058
METTL16	ENSG00000127804	-0.481337	0.0112802
METTL23	ENSG00000181038	0.376443	0.127551
MFSD11	ENSG00000092931	0.147322	0.592158
MGAM2	n/a	n/a	n/a
MGAT5B	ENSG00000167889	-0.595855	0.0449604
MGC16025	n/a	n/a	n/a
MGC16275	n/a	n/a	n/a
MGC2889	n/a	n/a	n/a
MGST2	ENSG00000085871	-0.244283	0.387968
MIATNB	n/a	n/a	n/a
MID1	ENSG00000101871	0.789754	0.0139196
MIER1	ENSG00000198160	-0.143629	0.387741
MIPEP	ENSG00000027001	0.245337	0.293933
MIPOL1	ENSG00000151338	-0.624439	0.0115542
MIR100HG	n/a	n/a	n/a
MIR1204	n/a	n/a	n/a
MIR1207	n/a	n/a	n/a
MIR1227	n/a	n/a	n/a
MIR1257	n/a	n/a	n/a
MIR125B1	n/a	n/a	n/a
MIR1265	n/a	n/a	n/a
MIR181A2HG	n/a	n/a	n/a
MIR193B	n/a	n/a	n/a
MIR193BHG	n/a	n/a	n/a
MIR3125	n/a	n/a	n/a
MIR3136	n/a	n/a	n/a
MIR3140	n/a	n/a	n/a
MIR3142	n/a	n/a	n/a
MIR3142HG	n/a	n/a	n/a
MIR3143	n/a	n/a	n/a
MIR3153	n/a	n/a	n/a
MIR3156-2	n/a	n/a	n/a
MIR3193	n/a	n/a	n/a
MIR3197	n/a	n/a	n/a
MIR3613	n/a	n/a	n/a
MIR3665	n/a	n/a	n/a
MIR3973	n/a	n/a	n/a
MIR4258	n/a	n/a	n/a
MIR4295	n/a	n/a	n/a
MIR4435-2HG	n/a	n/a	n/a
MIR4441	n/a	n/a	n/a
MIR4444-1	n/a	n/a	n/a
MIR4453	ENSG00000268471	0.102765	0.738274
MIR4466	n/a	n/a	n/a
MIR4534	n/a	n/a	n/a
MIR4638	n/a	n/a	n/a
MIR4645	n/a	n/a	n/a
MIR4651	n/a	n/a	n/a
MIR4716	n/a	n/a	n/a
MIR4740	n/a	n/a	n/a
MIR4741	n/a	n/a	n/a
MIR5188	n/a	n/a	n/a
MIR544B	n/a	n/a	n/a
MIR548AQ	n/a	n/a	n/a
MIR561	n/a	n/a	n/a
MIR5689HG	n/a	n/a	n/a
MIR570	n/a	n/a	n/a
MIR6073	n/a	n/a	n/a
MIR6132	n/a	n/a	n/a
MIR619	n/a	n/a	n/a
MIR623	n/a	n/a	n/a
MIR636	n/a	n/a	n/a
MIR6508	n/a	n/a	n/a
MIR6514	n/a	n/a	n/a
MIR6516	n/a	n/a	n/a
MIR658	n/a	n/a	n/a
MIR659	n/a	n/a	n/a
MIR670	n/a	n/a	n/a
MIR6748	n/a	n/a	n/a
MIR6789	n/a	n/a	n/a
MIR6791	n/a	n/a	n/a
MIR6820	n/a	n/a	n/a
MIR6828	n/a	n/a	n/a
MIR7851	n/a	n/a	n/a
MIR9-2	n/a	n/a	n/a
MITF	ENSG00000187098	0.996652	0.00781063
MKKS	ENSG00000125863	0.479078	0.0263018
MKLN1	ENSG00000128585	-0.0586549	0.772331
MKS1	ENSG00000011143	-0.37913	0.196389
MLLT4	ENSG00000130396	-0.430947	0.117363
MLLT4-AS1	n/a	n/a	n/a
MLPH	ENSG00000115648	2.33231	0.00981246
MMP16	ENSG00000156103	-2.7004	0.0013209
MMS19	ENSG00000155229	-0.0795381	0.635724
MN1	ENSG00000169184	-1.39268	0.00023659
MND1	ENSG00000121211	-1.48221	8.85933e-05
MNT	ENSG00000070444	0.669944	0.0227517
MOAP1	ENSG00000165943	-0.0249535	0.925468
MOBP	n/a	n/a	n/a
MOCS3	ENSG00000124217	-0.332296	0.0403293
MOK	ENSG00000080823	-0.372567	0.112141
MORC3	ENSG00000159256	0.156635	0.481157
MORF4L2	ENSG00000123562	-0.193376	0.126605
MORF4L2-AS1	n/a	n/a	n/a
MPC1	ENSG00000060762	-0.281032	0.500467
MRGPRX3	n/a	n/a	n/a
MRM2	n/a	n/a	n/a
MRM3	n/a	n/a	n/a
MRPL13	ENSG00000172172	-0.563817	0.011961
MRPL18	ENSG00000112110	-0.267235	0.27231
MRPL20	ENSG00000242485	-0.342818	0.0675387
MRPL32	ENSG00000106591	-0.434594	0.0136086
MRPL39	ENSG00000154719	-0.656466	0.00319645
MRPL57	n/a	n/a	n/a
MRPS17	ENSG00000249773	-1.07717	1.73289e-05
MRPS31P5	ENSG00000243406	-0.769266	0.00187701
MRPS33	ENSG00000090263	-0.0439615	0.801851
MRPS35	ENSG00000061794	-0.576518	0.00803319
MRS2	ENSG00000124532	-0.284119	0.185324
MSH6	ENSG00000116062	-1.19642	1.48955e-05
MSI2	ENSG00000153944	-0.499416	0.00928067
MTA2	ENSG00000149480	-0.459358	0.0282191
MTAP	ENSG00000099810	-0.753813	0.000493765
MTBP	ENSG00000172167	-1.22741	0.000618327
MTFP1	ENSG00000242114	-0.46159	0.0913372
MTHFD1L	ENSG00000120254	-0.515606	0.279774
MTHFSD	ENSG00000103248	0.390116	0.0521243
MTMR9LP	ENSG00000220785	0.417955	0.212756
MTO1	ENSG00000135297	-0.21042	0.316909
MTRF1L	ENSG00000112031	-0.627504	0.0109388
MX1	ENSG00000157601	-0.342333	0.735854
MXI1	ENSG00000119950	1.31348	0.000584728
MYC	ENSG00000136997	-1.42532	0.0128131
MYCBP2	ENSG00000005810	0.825425	0.00604813
MYL12B	ENSG00000118680	0.395853	0.0972472
MYLIP	ENSG00000007944	0.420298	0.155808
MYNN	ENSG00000085274	-0.297056	0.073249
MZT1	ENSG00000204899	-1.89413	0.000144243
MZT2B	ENSG00000152082	0.156436	0.667268
N4BP1	ENSG00000102921	0.893377	0.0136086
N4BP2L2	ENSG00000244754	-0.192406	0.322585
NAA15	ENSG00000164134	-0.971099	0.000115197
NAA35	ENSG00000135040	-0.17636	0.28746
NAA50	ENSG00000121579	-0.143302	0.572882
NAGLU	ENSG00000108784	0.670583	0.00535591
NAMPT	ENSG00000105835	-0.320698	0.0645943
NAP1L4	ENSG00000205531	-0.536015	0.0090754
NAPEPLD	ENSG00000161048	-0.142593	0.582571
NARS	ENSG00000134440	0.153469	0.568304
NAT10	ENSG00000135372	-0.710513	0.00424434
NAV2	ENSG00000166833	0.921021	0.0294773
NAXD	n/a	n/a	n/a
NBAT1	n/a	n/a	n/a
NCAPH	ENSG00000121152	-1.82361	5.62033e-05
NCKAP5L	ENSG00000167566	1.02321	0.0025528
NCOA7	ENSG00000111912	1.03519	0.010799
NDUFA4	ENSG00000189043	0.592506	0.0519443
NDUFA7	ENSG00000267855	0.176436	0.266298
NDUFA9	ENSG00000139180	-0.201225	0.51038
NDUFAF4P1	n/a	n/a	n/a
NDUFAF7	ENSG00000003509	-0.117186	0.393616
NDUFB3	ENSG00000119013	-0.172915	0.499823
NDUFB4	ENSG00000065518	0.0840679	0.671155
NDUFC1	ENSG00000109390	0.246942	0.301403
NDUFC2	ENSG00000151366	-0.189955	0.315694
NDUFV3	ENSG00000160194	-0.00594289	0.971739
NEAT1	ENSG00000245532	0.427853	0.568193
NEDD4L	ENSG00000049759	-1.14406	0.00120522
NEDD9	ENSG00000111859	-0.302011	0.0813903
NEK3	ENSG00000136098	0.070095	0.740677
NELFA	ENSG00000185049	-0.150402	0.539781
NELFCD	ENSG00000101158	-0.326094	0.043649
NFE2L2	ENSG00000116044	0.222397	0.326325
NFIL3	ENSG00000165030	-1.93064	0.000315328
NHSL1	ENSG00000135540	-0.286918	0.290737
NIF3L1	ENSG00000196290	-0.576283	0.00334499
NIPSNAP3A	ENSG00000136783	0.394936	0.23854
NKIRAS2	ENSG00000168256	0.366053	0.0454338
NLGN1	ENSG00000169760	-0.165305	0.68334
NLK	ENSG00000087095	0.55494	0.0149478
NLN	ENSG00000123213	-1.15147	0.000431646
NOL11	ENSG00000130935	-1.01281	1.73289e-05
NOL7	ENSG00000225921	-0.23229	0.236375
NOV	ENSG00000136999	-0.260081	0.841266
NPEPPS	ENSG00000141279	0.0559062	0.713625
NQO2	ENSG00000124588	0.378232	0.1014
NR4A2	ENSG00000153234	-1.66206	0.00535722
NRP2	ENSG00000118257	-0.158977	0.743482
NSMAF	ENSG00000035681	-0.609457	0.00799861
NSMCE2	ENSG00000156831	-0.047075	0.847537
NT5C3A	ENSG00000122643	-0.389342	0.132706
NT5DC2	ENSG00000168268	-0.76657	0.020865
NUDCD2	ENSG00000170584	-0.540967	0.00320748
NUDT1	ENSG00000106268	-0.692128	0.0230154
NUDT15	ENSG00000136159	-1.32598	0.000122876
NUDT19	ENSG00000213965	-0.296241	0.0900149
NUP153	ENSG00000124789	-1.01622	5.57336e-05
NUP50	ENSG00000093000	-0.952652	0.000868249
NUP50-AS1	n/a	n/a	n/a
NUPL2	ENSG00000136243	-0.770496	0.00124964
OAZ1	ENSG00000104904	0.040502	0.824638
OBFC1	ENSG00000107960	-0.289011	0.255292
OCA2	ENSG00000104044	-0.2318	0.246509
ODC1	ENSG00000115758	-1.43714	0.0032958
OLMALINC	n/a	n/a	n/a
ONECUT1	ENSG00000169856	-0.511647	0.107551
ORAOV1	ENSG00000149716	-0.358795	0.110984
ORC2	ENSG00000115942	-0.87129	0.00114377
ORC5	ENSG00000164815	-0.687409	0.00104787
OSBPL11	ENSG00000144909	-0.14167	0.510107
OSBPL8	ENSG00000091039	-0.712521	0.00453928
OSBPL9	ENSG00000117859	0.146599	0.533932
OSTC	ENSG00000198856	-0.406898	0.0583072
OXNAD1	ENSG00000154814	-0.355678	0.155943
OXR1	ENSG00000164830	-0.414241	0.0409284
PACRG-AS1	n/a	n/a	n/a
PACRG-AS3	n/a	n/a	n/a
PAFAH1B1	ENSG00000007168	0.221857	0.224851
PAIP2	ENSG00000120727	-0.148	0.474097
PAK1IP1	ENSG00000111845	-0.884973	0.00142914
PALB2	ENSG00000083093	-0.397436	0.096462
PANK3	ENSG00000120137	-0.401346	0.0646105
PAPD4	ENSG00000164329	-0.0112777	0.96094
PAPD7	ENSG00000112941	-0.610881	0.0697492
PARN	ENSG00000140694	-0.634494	0.0300864
PARP1	ENSG00000143799	-0.606348	0.00293283
PARP11	ENSG00000111224	0.859811	0.000516679
PARP8	ENSG00000151883	-0.0948955	0.752889
PARVB	ENSG00000188677	-0.434224	0.0477972
PAXBP1	ENSG00000159086	-0.351942	0.0546436
PAXBP1-AS1	ENSG00000238197	0.399665	0.175729
PBK	ENSG00000168078	-1.72999	0.000393246
PBX3	ENSG00000167081	-1.03633	0.000122876
PCID2	ENSG00000126226	-1.46687	0.00906239
PCM1	ENSG00000078674	-0.385513	0.0336409
PCMT1	ENSG00000120265	-0.440944	0.045778
PCNT	ENSG00000160299	-0.922142	0.00024163
PCYOX1L	ENSG00000145882	-0.0704324	0.782396
PDAP1	ENSG00000106244	-0.439758	0.0161298
PDCL3	ENSG00000115539	-0.479546	0.00621886
PDE3A	ENSG00000172572	-1.46281	0.0144965
PDE4B	ENSG00000184588	-1.33242	0.0946889
PDE4D	ENSG00000113448	-0.751863	0.0440092
PDHX	ENSG00000110435	-0.0411319	0.878877
PDLIM3	ENSG00000154553	-2.08442	0.000235078
PDXDC1	ENSG00000179889	-0.695405	0.0552338
PDXP	ENSG00000241360	-0.754783	0.0346477
PEAK1	ENSG00000173517	0.13723	0.693681
PEBP1	ENSG00000089220	-0.226425	0.0741371
PELI1	ENSG00000197329	-0.983052	0.0581419
PEMT	ENSG00000133027	0.7331	0.00448
PERP	ENSG00000112378	-0.883095	0.000670668
PEX1	ENSG00000127980	0.0078253	0.970173
PFDN1	ENSG00000113068	-0.266775	0.147196
PGAM1	ENSG00000171314	-0.432514	0.0518381
PHC3	ENSG00000173889	0.0846881	0.658308
PHF21B	ENSG00000056487	-0.806467	0.0559979
PHIP	ENSG00000146247	-0.908145	0.000611997
PHLDA1	ENSG00000139289	0.33743	0.414367
PHLPP1	ENSG00000081913	0.548232	0.0827966
PHTF2	ENSG00000006576	-0.889028	0.00192556
PIBF1	ENSG00000083535	-0.820771	0.000203862
PICK1	ENSG00000100151	-1.21163	0.107922
PIGA	ENSG00000165195	-0.836716	0.00364936
PIGC	ENSG00000135845	0.016045	0.942919
PIGP	ENSG00000185808	-0.0563255	0.829136
PIK3R1	ENSG00000145675	-0.140781	0.622389
PIK3R4	ENSG00000196455	-0.149469	0.435848
PINLYP	ENSG00000234465	-0.286646	0.822272
PIP4K2A	ENSG00000150867	0.361411	0.115964
PIR	ENSG00000087842	0.629339	0.116179
PIR-FIGF	n/a	n/a	n/a
PKIB	ENSG00000135549	-1.36142	0.00264086
PKNOX1	ENSG00000160199	-0.235082	0.267034
PKP4	ENSG00000144283	-0.646443	0.00186214
PLA2G6	ENSG00000184381	0.858124	0.0309734
PLAT	ENSG00000104368	-0.451145	0.355079
PLD1	ENSG00000075651	-0.245352	0.30945
PLEKHA8	ENSG00000106086	0.423121	0.116453
PLEKHH3	ENSG00000068137	0.909786	0.00185952
PLEKHJ1	ENSG00000104886	0.159162	0.443968
PLK1	ENSG00000166851	-1.18694	0.00128543
PLK2	ENSG00000145632	-0.586096	0.143127
PLOD2	ENSG00000152952	-0.877606	0.00522234
PLP1	ENSG00000123560	1.30355	0.000293348
PLPP5	n/a	n/a	n/a
PMS2P4	ENSG00000067601	-0.239078	0.382418
PNN	ENSG00000100941	-0.590297	0.0131201
POLR1B	ENSG00000125630	-1.15513	0.000402257
POLR2G	ENSG00000168002	-0.0542108	0.81476
POLR3A	ENSG00000148606	-0.709576	0.00611208
POR	ENSG00000127948	-0.131656	0.517463
PPA1	ENSG00000180817	-1.4464	0.000489894
PPARGC1A	ENSG00000109819	0.964753	0.154107
PPFIBP1	ENSG00000110841	-0.665241	0.0874038
PPHLN1	ENSG00000134283	-0.440687	0.0060339
PPIL3	ENSG00000240344	-0.0631938	0.691959
PPM1B	ENSG00000138032	-0.320481	0.164308
PPP1CB	ENSG00000213639	-0.723485	0.00733061
PPP1R12A	ENSG00000058272	0.0966115	0.578773
PPP1R15B	ENSG00000158615	-0.416358	0.0723884
PPP1R21	ENSG00000162869	0.314982	0.0767421
PPP1R3B	ENSG00000173281	-0.562338	0.114115
PPP1R42	n/a	n/a	n/a
PPP2R5E	ENSG00000154001	-0.272592	0.310402
PPWD1	ENSG00000113593	-0.603543	0.0227771
PRCD	n/a	n/a	n/a
PRDM15	ENSG00000141956	-0.370109	0.297244
PRDM5	ENSG00000138738	-0.270194	0.181439
PRDX3	ENSG00000165672	-0.808791	7.9078e-05
PRELID3B	n/a	n/a	n/a
PREP	ENSG00000085377	-0.124253	0.683715
PRH1	n/a	n/a	n/a
PRH1-PRR4	n/a	n/a	n/a
PRICKLE2	ENSG00000163637	-0.652671	0.157698
PRKAB1	ENSG00000111725	0.267998	0.119121
PRKAR1A	ENSG00000108946	-1.06406	0.00122911
PRKCI	ENSG00000163558	-0.401679	0.00887249
PRKCQ	ENSG00000065675	-0.244964	0.552638
PRKCQ-AS1	ENSG00000237943	-1.03765	0.000932407
PRMT2	ENSG00000160310	0.33755	0.0954869
PRPF4B	ENSG00000112739	-0.299108	0.138588
PRPSAP1	ENSG00000161542	0.0363905	0.918473
PRTFDC1	ENSG00000099256	-0.379637	0.348125
PRUNE2	ENSG00000106772	0.275638	0.436149
PSEN2	ENSG00000143801	-0.481814	0.129559
PSMA1	ENSG00000129084	-0.777346	0.000764451
PSMA2	ENSG00000256646	-0.710288	0.000595089
PSMA4	ENSG00000041357	-0.525008	0.0274859
PSMA7	ENSG00000101182	-0.265084	0.14029
PSMG1	ENSG00000183527	-0.949381	0.000175687
PSMG3	ENSG00000157778	-1.07882	0.00275519
PSMG3-AS1	ENSG00000230487	1.31359	0.000360048
PSMG4	ENSG00000180822	-1.21107	0.000170695
PSPH	ENSG00000146733	0.324969	0.446118
PTAR1	ENSG00000188647	-0.387328	0.126802
PTBP3	ENSG00000119314	-0.890713	0.00155616
PTK2	ENSG00000169398	-0.152081	0.331082
PTPN1	ENSG00000196396	0.0900596	0.710062
PTPN12	ENSG00000127947	0.399871	0.400166
PTPN13	ENSG00000163629	-0.719421	0.019498
PTPN21	ENSG00000070778	0.660603	0.00203126
PTPRG	ENSG00000144724	-1.05497	0.00162344
PTTG1	ENSG00000164611	-1.71428	0.0187367
PTTG1IP	ENSG00000183255	0.990396	0.0123704
PUM2	ENSG00000055917	-0.174267	0.374128
PUS7	ENSG00000091127	-1.30964	0.000697766
PVT1	ENSG00000249859	-0.963384	0.0158602
PWP1	ENSG00000136045	-0.328925	0.072568
PXDC1	ENSG00000168994	-1.31642	0.00322237
PXN-AS1	ENSG00000255857	-0.743378	0.00405776
PYGB	ENSG00000100994	0.625104	0.122316
PYROXD2	ENSG00000119943	-0.491541	0.150385
QKI	ENSG00000112531	0.11478	0.574352
QPCT	ENSG00000115828	-0.487524	0.177051
QRSL1	ENSG00000130348	-0.256274	0.252393
R3HCC1L	ENSG00000166024	-0.372765	0.298522
RAB17	ENSG00000124839	-0.91742	0.0112066
RAB20	ENSG00000139832	-0.467284	0.345294
RAB32	ENSG00000118508	0.131865	0.714445
RAB33A	ENSG00000134594	-0.0837782	0.879355
RAB35	ENSG00000111737	0.226971	0.371755
RAB5A	ENSG00000144566	0.165794	0.663685
RAB5C	ENSG00000108774	0.617121	0.0438065
RAB8B	ENSG00000166128	-0.175294	0.591225
RAB9A	ENSG00000123595	-0.164406	0.335065
RABGEF1	ENSG00000154710	0.48325	0.152218
RABL3	ENSG00000144840	-0.306582	0.143822
RACK1	n/a	n/a	n/a
RAD50	ENSG00000113522	0.0596655	0.84549
RAD51AP1	ENSG00000111247	-1.57697	6.02278e-05
RAD52	ENSG00000002016	0.450531	0.0902222
RALA	ENSG00000006451	-0.0896712	0.76262
RAN	ENSG00000132341	-0.993497	5.35111e-05
RANBP2	ENSG00000153201	-0.763809	0.0021636
RAP2A	ENSG00000125249	-0.433986	0.0535222
RAPH1	ENSG00000173166	0.511051	0.26687
RASA2	ENSG00000155903	-0.941583	0.00141906
RASD1	ENSG00000108551	0.0930002	0.882055
RASGRP3	ENSG00000152689	-0.72194	0.0440475
RBBP4	ENSG00000162521	-0.660514	0.000789395
RBBP8	ENSG00000101773	-1.47052	0.00114377
RBM48	ENSG00000127993	-0.10757	0.512392
RCAN1	ENSG00000159200	-0.0137869	0.972443
RCAN2	ENSG00000172348	1.77192	0.00725651
RCOR3	ENSG00000117625	0.519075	0.0149921
RECQL	ENSG00000004700	-1.04563	0.00608059
REEP3	ENSG00000165476	-0.736662	0.00323847
RFC2	ENSG00000049541	-1.5116	8.60816e-05
RFC3	ENSG00000133119	-1.80882	3.69509e-05
RFC5	ENSG00000111445	-1.40098	0.000193219
RFESD	ENSG00000175449	0.32102	0.121764
RFK	ENSG00000135002	-0.272163	0.289681
RFTN1	ENSG00000131378	-0.129038	0.805785
RGS2	ENSG00000116741	-1.40669	0.160995
RHBDD2	ENSG00000005486	0.213864	0.34353
RHEB	ENSG00000106615	-0.430454	0.0565383
RHOB	ENSG00000143878	0.891814	0.0284635
RHOBTB1	ENSG00000072422	1.88956	0.00122911
RHOBTB3	ENSG00000164292	0.670825	0.00646983
RHPN2	ENSG00000131941	-1.77526	1.73289e-05
RICTOR	ENSG00000164327	-0.0270985	0.915327
RIOK1	ENSG00000124784	-1.1456	0.00020021
RIPK2	ENSG00000104312	-0.26098	0.251596
RIPK4	ENSG00000183421	-1.92796	0.00263811
RMI2	ENSG00000175643	-1.1006	0.00779457
RMND1	ENSG00000155906	-0.686359	0.0372026
RNASEH2B	ENSG00000136104	-0.768839	0.00121123
RNASEH2B-AS1	n/a	n/a	n/a
RNF13	ENSG00000082996	0.186914	0.35747
RNF144A	ENSG00000151692	-0.14109	0.511398
RNF144A-AS1	ENSG00000228203	-0.780427	0.0260891
RNF145	ENSG00000145860	-1.08226	0.00017628
RNF4	ENSG00000063978	-0.146258	0.434692
RNF43	ENSG00000108375	1.50212	0.308239
RNF7	ENSG00000114125	-0.574938	0.00133325
RNU4ATAC	n/a	n/a	n/a
ROBO1	ENSG00000169855	-0.00433249	0.989621
RP9	ENSG00000164610	0.0815468	0.759988
RP9P	ENSG00000205763	0.00627223	0.983827
RPL22	ENSG00000116251	-0.382315	0.038688
RPL22L1	ENSG00000163584	-0.514482	0.264847
RPL26L1	ENSG00000037241	-0.49057	0.0354906
RPL27A	ENSG00000166441	-0.24021	0.18255
RPL35A	ENSG00000182899	-0.73986	0.00165788
RPL38	ENSG00000172809	-0.455174	0.0161298
RPLP0	ENSG00000089157	-0.362195	0.186773
RPP14	ENSG00000255154	-0.582263	0.35479
RPS12	ENSG00000112306	-0.578049	0.0273714
RPS23	ENSG00000186468	-0.522327	0.00339675
RPS27L	ENSG00000185088	-0.472196	0.149897
RPS28	ENSG00000233927	0.136285	0.720683
RPS2P32	n/a	n/a	n/a
RPSA	ENSG00000168028	-0.611446	0.0165224
RPTOR	ENSG00000141564	-0.170222	0.344077
RRM2	ENSG00000171848	-2.01476	1.73289e-05
RRP12	ENSG00000052749	-1.34579	0.00207239
RRP1B	ENSG00000160208	-1.24641	0.000248868
RSBN1L	ENSG00000187257	-0.762614	0.000941333
RSF1	ENSG00000048649	0.0645811	0.731166
RSL1D1	ENSG00000171490	-1.01377	0.000478609
RTKN2	ENSG00000182010	-1.48794	0.00023659
RTN4	ENSG00000115310	-0.0192688	0.942339
RTN4IP1	ENSG00000130347	0.0799293	0.799755
RUBCN	n/a	n/a	n/a
RUNX1	ENSG00000159216	0.912471	0.367258
RUNX2	ENSG00000124813	-2.22635	0.00565783
S100A1	ENSG00000160678	-0.32786	0.451992
S100A13	ENSG00000189171	-0.45616	0.106666
S100A16	ENSG00000188643	-2.04286	0.013956
S100A2	n/a	n/a	n/a
S100B	ENSG00000160307	-0.0754576	0.921917
SAA3P	n/a	n/a	n/a
SACS	ENSG00000151835	-1.93933	1.06553e-06
SAMD8	ENSG00000156671	-0.285196	0.139656
SAMMSON	n/a	n/a	n/a
SAP18	ENSG00000150459	-0.469648	0.00212406
SAR1A	ENSG00000079332	-0.499932	0.00965767
SARAF	n/a	n/a	n/a
SART3	ENSG00000075856	-0.501951	0.00556936
SAT1	ENSG00000130066	0.407239	0.13279
SBDS	ENSG00000126524	-0.0724126	0.785254
SCAF4	ENSG00000156304	-0.0457662	0.868056
SCAF8	ENSG00000213079	-0.226157	0.252976
SCARB1	ENSG00000073060	-0.843592	0.0165224
SCARNA16	n/a	n/a	n/a
SCARNA18B	n/a	n/a	n/a
SCCPDH	ENSG00000143653	-1.23043	4.22127e-05
SCHIP1	ENSG00000151967	0.393108	0.159705
SCLY	ENSG00000132330	-0.514184	0.0257858
SCOC	ENSG00000153130	0.0426659	0.885795
SCOC-AS1	n/a	n/a	n/a
SCYL2	ENSG00000136021	0.261339	0.269801
SDCBP	ENSG00000137575	0.481336	0.107097
SDCCAG8	ENSG00000054282	0.429646	0.0202805
SEC14L1	ENSG00000129657	0.746944	0.00944499
SEC14L1P1	ENSG00000213693	-0.569702	0.249111
SEC14L2	ENSG00000100003	0.128973	0.69041
SEC31A	ENSG00000138674	-0.658071	0.00872202
SEC61A1	ENSG00000058262	-0.0346789	0.805791
SEC61B	ENSG00000106803	0.100518	0.594008
SECISBP2	ENSG00000187742	0.328109	0.042558
SECISBP2L	ENSG00000138593	0.101808	0.715963
SEMA3A	ENSG00000075213	-2.22521	0.0132862
SEMA5A	ENSG00000112902	1.58503	0.18309
SEMA6A	ENSG00000092421	1.06222	0.0104818
SEMA6D	ENSG00000137872	1.71958	0.0286598
SENP2	ENSG00000163904	-0.421583	0.00824552
SEPT9	ENSG00000184640	0.310148	0.31205
SERAC1	ENSG00000122335	-0.163977	0.534915
SERGEF	ENSG00000129158	-0.426655	0.0768477
SERINC5	ENSG00000164300	-0.990614	0.0723683
SERTAD1	ENSG00000197019	0.373221	0.235076
SERTAD2	ENSG00000179833	0.854039	0.0652814
SERTAD3	ENSG00000167565	0.331289	0.284898
SESTD1	ENSG00000187231	-0.00626916	0.98897
SETD4	ENSG00000185917	-0.147367	0.432352
SETD9	ENSG00000155542	0.544946	0.126044
SF3A2	ENSG00000104897	0.449137	0.324838
SF3B5	ENSG00000169976	-0.231805	0.191791
SFMBT2	ENSG00000198879	-1.37807	0.000514669
SFSWAP	ENSG00000061936	0.0730394	0.699721
SFXN1	ENSG00000164466	-0.594312	0.00912276
SFXN4	ENSG00000183605	-0.0520019	0.786449
SGCD	ENSG00000170624	1.99393	0.000519259
SGIP1	ENSG00000118473	-0.528547	0.22629
SGK1	ENSG00000118515	0.578264	0.46656
SGK3	ENSG00000104205	0.113205	0.793645
SGO1	n/a	n/a	n/a
SGTA	ENSG00000104969	-0.304645	0.129663
SGTB	ENSG00000197860	-0.692242	0.146995
SH3BGR	ENSG00000185437	-0.170067	0.603045
SH3BP5	ENSG00000131370	-0.946112	0.028772
SH3PXD2B	ENSG00000174705	-0.887135	0.00574853
SH3TC2	ENSG00000169247	-1.28859	0.00372006
SHC1	ENSG00000160691	-0.240969	0.243689
SHC4	ENSG00000185634	-0.25416	0.753682
SIAH1	ENSG00000196470	0.51194	0.0816725
SIK1	ENSG00000142178	0.496719	0.157926
SIL1	ENSG00000120725	-0.0105459	0.97069
SIRT5	ENSG00000124523	0.97804	0.000697766
SKA3	ENSG00000165480	-1.62097	0.000108553
SKIDA1	n/a	n/a	n/a
SKIL	ENSG00000136603	-0.190853	0.476578
SKIV2L2	ENSG00000039123	-0.859814	0.00165782
SLAIN1	ENSG00000139737	-0.845855	0.0322765
SLC11A2	ENSG00000110911	-0.345155	0.134416
SLC12A2	ENSG00000064651	-0.643265	0.0106494
SLC15A4	ENSG00000139370	-0.971097	0.00219443
SLC16A6	ENSG00000108932	-2.55153	0.0290812
SLC17A5	ENSG00000119899	0.511043	0.137595
SLC1A4	ENSG00000115902	-0.0630988	0.915649
SLC20A1	ENSG00000144136	-0.969205	0.000379161
SLC24A1	ENSG00000074621	0.558209	0.0251414
SLC25A15	ENSG00000102743	-0.499078	0.0199261
SLC25A21	ENSG00000183032	-1.06832	0.00394001
SLC25A21-AS1	n/a	n/a	n/a
SLC25A28	ENSG00000155287	-0.290794	0.186491
SLC25A3	ENSG00000075415	0.380951	0.109918
SLC25A37	ENSG00000147454	-0.230364	0.463548
SLC25A38	ENSG00000144659	-0.699752	0.0288496
SLC25A4	ENSG00000151729	1.01918	0.0439539
SLC25A40	ENSG00000075303	0.0116609	0.979659
SLC39A6	ENSG00000141424	-0.0617828	0.780595
SLC3A2	ENSG00000168003	0.663993	0.171259
SLC44A1	ENSG00000070214	-0.885355	0.0190073
SLC45A4	ENSG00000022567	-0.654597	0.0140478
SLC6A15	ENSG00000072041	-0.0814564	0.797862
SLC7A2	ENSG00000003989	-1.54423	0.00032052
SLC7A5	ENSG00000103257	0.862732	0.165322
SLK	ENSG00000065613	-0.857693	0.00345976
SLU7	ENSG00000164609	0.202945	0.18638
SLX4IP	ENSG00000149346	-0.280426	0.390753
SMC2	ENSG00000136824	-0.95757	0.00164786
SMC2-AS1	n/a	n/a	n/a
SMC4	ENSG00000113810	-1.31913	0.000487165
SMC5	ENSG00000198887	-0.283861	0.249111
SMC5-AS1	n/a	n/a	n/a
SMC6	ENSG00000163029	-0.169225	0.526596
SMG9	ENSG00000105771	-0.390391	0.167333
SMIM10L1	n/a	n/a	n/a
SMIM13	ENSG00000224531	-0.469526	0.0688485
SMIM4	ENSG00000168273	-0.223307	0.314827
SMPD4	ENSG00000136699	-0.466066	0.0176582
SMPDL3A	ENSG00000172594	-0.291363	0.189435
SMURF1	ENSG00000198742	-0.303095	0.162174
SNAI2	ENSG00000019549	1.0224	0.0689352
SNAPC2	ENSG00000104976	0.206437	0.540764
SNHG1	ENSG00000255717	-0.767458	0.00352294
SNHG16	ENSG00000163597	-0.642577	0.0988624
SNHG18	ENSG00000250786	0.733611	0.354723
SNHG21	n/a	n/a	n/a
SNHG25	n/a	n/a	n/a
SNHG6	ENSG00000245910	-0.205542	0.512231
SNHG8	ENSG00000269893	-0.786253	0.0153284
SNORA103	n/a	n/a	n/a
SNORA13	n/a	n/a	n/a
SNORA24	n/a	n/a	n/a
SNORA33	n/a	n/a	n/a
SNORA3A	n/a	n/a	n/a
SNORA3B	n/a	n/a	n/a
SNORA50C	n/a	n/a	n/a
SNORA57	n/a	n/a	n/a
SNORA6	n/a	n/a	n/a
SNORA80A	n/a	n/a	n/a
SNORA80B	n/a	n/a	n/a
SNORD100	n/a	n/a	n/a
SNORD101	n/a	n/a	n/a
SNORD104	n/a	n/a	n/a
SNORD123	n/a	n/a	n/a
SNORD143	n/a	n/a	n/a
SNORD144	n/a	n/a	n/a
SNORD1A	n/a	n/a	n/a
SNORD1B	n/a	n/a	n/a
SNORD1C	n/a	n/a	n/a
SNORD22	n/a	n/a	n/a
SNORD25	n/a	n/a	n/a
SNORD26	n/a	n/a	n/a
SNORD27	n/a	n/a	n/a
SNORD28	n/a	n/a	n/a
SNORD29	n/a	n/a	n/a
SNORD30	n/a	n/a	n/a
SNORD31	n/a	n/a	n/a
SNORD44	n/a	n/a	n/a
SNORD74	n/a	n/a	n/a
SNORD75	n/a	n/a	n/a
SNORD76	n/a	n/a	n/a
SNORD77	n/a	n/a	n/a
SNORD78	n/a	n/a	n/a
SNORD79	n/a	n/a	n/a
SNORD80	n/a	n/a	n/a
SNORD87	n/a	n/a	n/a
SNORD93	n/a	n/a	n/a
SNORD95	n/a	n/a	n/a
SNORD96A	n/a	n/a	n/a
SNRNP200	ENSG00000144028	-0.221088	0.219122
SNRPG	ENSG00000143977	-1.05088	0.000115424
SNX25	ENSG00000109762	-0.0283503	0.842815
SNX29	ENSG00000048471	-0.726383	0.0979123
SNX30	ENSG00000148158	0.205356	0.503964
SNX9	ENSG00000130340	-0.267756	0.224994
SOCS2	ENSG00000120833	0.571355	0.14947
SOCS2-AS1	ENSG00000246985	1.76167	0.0009815
SOCS4	ENSG00000180008	-0.23425	0.548139
SOD2	ENSG00000112096	0.157127	0.557565
SON	ENSG00000159140	0.191413	0.284073
SOX10	ENSG00000100146	0.887553	0.0074414
SOX4	ENSG00000124766	0.790031	0.0139218
SOX6	ENSG00000110693	0.41977	0.177885
SP4	ENSG00000105866	-1.15174	0.000108931
SPARC	ENSG00000113140	1.19469	0.00761332
SPATA13	ENSG00000182957	-0.622571	0.261677
SPDL1	ENSG00000040275	-1.11345	0.000474245
SPHK1	ENSG00000176170	-1.09716	0.00207239
SPPL2B	ENSG00000005206	0.745695	0.0183556
SPRY1	ENSG00000164056	-1.99829	0.00633898
SPTSSA	ENSG00000165389	-0.91649	0.00826137
SPTY2D1	ENSG00000179119	-0.245313	0.202741
SPX	n/a	n/a	n/a
SREBF1	ENSG00000072310	-0.273394	0.453761
SREK1	ENSG00000153914	-0.535613	0.0227517
SRI	ENSG00000075142	-0.247423	0.204926
SRSF11	ENSG00000116754	-0.124275	0.520624
SRSF2	ENSG00000161547	-0.785673	0.000228791
SRSF3	ENSG00000112081	-0.861429	0.000108931
SRSF7	ENSG00000115875	-1.05792	3.72744e-05
SRSF8	ENSG00000271885	0.349719	0.305357
SS18L1	ENSG00000184402	-0.270289	0.653566
SSBP1	ENSG00000106028	-0.637205	0.000506497
SSBP2	ENSG00000145687	-0.491877	0.032383
SSH1	ENSG00000084112	0.120861	0.498287
SSR1	ENSG00000124783	-0.499478	0.0516504
SSR3	ENSG00000114850	-0.822219	0.000360693
SSU72	ENSG00000160075	-0.250728	0.209388
ST3GAL4	ENSG00000110080	0.478505	0.210135
ST3GAL4-AS1	n/a	n/a	n/a
ST5	ENSG00000166444	0.459434	0.150385
ST7	ENSG00000004866	-0.501076	0.0125473
ST7-AS1	ENSG00000227199	1.27061	0.00704704
ST7-OT4	n/a	n/a	n/a
ST8SIA4	ENSG00000113532	-2.15477	0.00226913
STAG3L4	ENSG00000106610	0.345857	0.191733
STARD10	ENSG00000214530	-0.566552	0.020879
STARD13	ENSG00000133121	0.26183	0.710707
STARD7	ENSG00000084090	-0.259901	0.213695
STARD7-AS1	n/a	n/a	n/a
STAT3	ENSG00000168610	0.184543	0.319118
STAT5A	ENSG00000126561	-0.2272	0.399583
STAT5B	ENSG00000173757	-0.309523	0.129565
STEAP1B	ENSG00000105889	-0.797908	0.0059873
STK24	ENSG00000102572	-0.289103	0.115667
STK32B	ENSG00000152953	-2.33813	0.000829243
STRADB	ENSG00000082146	0.197164	0.348123
STRIP1	ENSG00000143093	0.126448	0.569962
STX16	ENSG00000124222	0.721813	0.0474149
STX17	ENSG00000136874	0.130884	0.622389
STX17-AS1	n/a	n/a	n/a
STX2	ENSG00000111450	-0.40994	0.016266
STX5	ENSG00000162236	0.513268	0.0027966
STYXL1	ENSG00000127952	0.681345	0.00432367
SUCLG1	ENSG00000163541	0.230177	0.492222
SUCO	ENSG00000094975	-0.323267	0.272628
SUDS3	ENSG00000111707	-0.00140703	0.995895
SUMF2	ENSG00000129103	0.103083	0.643238
SUPT3H	ENSG00000196284	0.0965551	0.721072
SUPT4H1	ENSG00000213246	-0.0538071	0.764145
SYAP1	ENSG00000169895	-0.204502	0.142435
SYNDIG1	ENSG00000101463	-1.56709	0.00927457
SYNE1-AS1	n/a	n/a	n/a
SYNJ1	ENSG00000159082	0.331204	0.235941
TACC1	ENSG00000147526	-0.196262	0.334392
TACC2	ENSG00000138162	-0.607803	0.0490876
TAF2	ENSG00000064313	-0.503556	0.0161727
TAF6L	ENSG00000162227	-0.191706	0.436825
TANC1	ENSG00000115183	-0.592796	0.0380853
TBC1D16	ENSG00000167291	-0.144043	0.519422
TBC1D22A	ENSG00000054611	0.0923741	0.686139
TBC1D31	ENSG00000156787	-0.739863	0.0460194
TBC1D7	ENSG00000145979	0.609529	0.195744
TBL1XR1	ENSG00000177565	-0.941794	0.00279588
TCEAL8	ENSG00000180964	-1.29083	0.000587591
TCEAL9	n/a	n/a	n/a
TCONS_00029157	n/a	n/a	n/a
TCP1	ENSG00000120438	-0.956926	0.00152126
TECPR2	ENSG00000196663	1.76108	2.73514e-05
TENM3	ENSG00000218336	-0.380589	0.418183
TEX30	ENSG00000151287	-1.2223	0.000204438
TFAP2A	ENSG00000137203	1.9925	0.00401819
TFAP2A-AS1	ENSG00000229950	2.5952	2.04458e-05
TFB1M	ENSG00000029639	-0.831866	0.000154617
TFB2M	ENSG00000162851	-0.795475	0.000289586
TFRC	ENSG00000072274	-0.632837	0.0479774
TGIF1	ENSG00000177426	-0.302814	0.616362
THADA	ENSG00000115970	-1.31656	8.60816e-05
THAP9	ENSG00000168152	-0.518862	0.10494
THAP9-AS1	ENSG00000251022	-0.247081	0.418845
THNSL1	ENSG00000185875	-0.184237	0.244798
THOP1	ENSG00000172009	-0.759756	0.00383711
TIAL1	ENSG00000151923	-0.139177	0.627235
TIGD4	ENSG00000169989	-0.517656	0.274724
TIMM13	ENSG00000099800	-0.295214	0.209819
TIMM22	ENSG00000177370	-0.560415	0.0203047
TIMM44	ENSG00000104980	0.198771	0.366275
TIMP2	ENSG00000035862	1.36025	0.000302861
TIPARP	ENSG00000163659	-0.517944	0.0384164
TIPARP-AS1	n/a	n/a	n/a
TK1	ENSG00000167900	-1.04997	0.000520571
TK2	ENSG00000166548	0.319605	0.231193
TLE1	ENSG00000196781	0.35392	0.340065
TLE6	ENSG00000104953	-0.551145	0.352903
TLR8-AS1	n/a	n/a	n/a
TM2D2	ENSG00000169490	-0.148004	0.516575
TM9SF4	ENSG00000101337	0.275135	0.139272
TMBIM6	ENSG00000139644	-0.172197	0.52889
TMCC2	ENSG00000133069	1.1862	0.0259806
TMCO3	ENSG00000150403	0.198218	0.186724
TMEM106B	ENSG00000106460	-0.0709846	0.770994
TMEM127	ENSG00000135956	0.458569	0.0339673
TMEM136	ENSG00000181264	0.337365	0.182491
TMEM14B	ENSG00000137210	-0.987491	0.000777782
TMEM14C	ENSG00000111843	-0.122775	0.350524
TMEM179B	ENSG00000185475	-0.0371037	0.894141
TMEM209	ENSG00000146842	-0.177089	0.455365
TMEM223	ENSG00000168569	0.233014	0.290329
TMEM234	ENSG00000160055	0.643872	0.0167147
TMEM237	ENSG00000155755	-1.5091	2.0831e-05
TMEM242	ENSG00000215712	0.0792814	0.764978
TMEM243	ENSG00000135185	-0.0791791	0.753871
TMEM248	ENSG00000106609	-0.399879	0.00297416
TMEM251	ENSG00000153485	-0.138405	0.602912
TMEM27	ENSG00000147003	-0.961032	0.00116722
TMEM60	ENSG00000135211	-0.0773202	0.790759
TMEM75	n/a	n/a	n/a
TMEM87B	ENSG00000153214	-0.537201	0.0176982
TMEM9B	ENSG00000175348	0.311167	0.266606
TMEM9B-AS1	ENSG00000254860	0.728113	0.0306501
TMF1	ENSG00000144747	-0.145179	0.35102
TMPO	ENSG00000120802	-1.60001	5.75992e-05
TMPO-AS1	ENSG00000257167	-0.814459	0.0124863
TMPRSS7	n/a	n/a	n/a
TMSB10	ENSG00000034510	-0.15388	0.648852
TMTC2	ENSG00000179104	-0.339319	0.294278
TMTC4	ENSG00000125247	-0.520174	0.00924966
TNFAIP3	ENSG00000118503	-1.29305	0.0371512
TNFRSF19	ENSG00000127863	-3.14588	1.48955e-05
TNFSF11	n/a	n/a	n/a
TNKS	ENSG00000173273	0.226012	0.305637
TNRC18	ENSG00000182095	0.370618	0.173578
TOB2P1	n/a	n/a	n/a
TOMM22	ENSG00000100216	-0.429614	0.050234
TOMM7	ENSG00000196683	-0.0820846	0.550273
TOX	ENSG00000198846	-2.32649	0.000587591
TP53TG1	ENSG00000182165	0.613772	0.00481202
TPCN2	ENSG00000162341	1.32362	0.00217616
TPP2	ENSG00000134900	-0.727367	0.000514669
TPX2	ENSG00000088325	-1.53089	0.000133361
TRA2A	ENSG00000164548	0.0890113	0.676774
TRA2B	ENSG00000136527	-0.77885	0.000258234
TRAF3IP2	ENSG00000056972	-0.312449	0.382892
TRAF6	ENSG00000175104	0.107473	0.726453
TRAK2	ENSG00000115993	0.357902	0.312498
TRAPPC13	ENSG00000113597	0.0701399	0.838262
TRIB1	ENSG00000173334	1.18609	0.0103529
TRIB2	ENSG00000071575	1.25763	0.0024387
TRIM13	ENSG00000204977	-0.122452	0.494664
TRIM23	ENSG00000113595	-0.677603	0.0305376
TRIM41	ENSG00000146063	-0.00262156	0.993163
TRIM44	ENSG00000166326	-0.36347	0.0346404
TRIM52	ENSG00000183718	0.4269	0.169104
TRIM52-AS1	ENSG00000248275	-0.260854	0.121645
TRIM7	n/a	n/a	n/a
TRIP10	ENSG00000125733	-0.208279	0.168491
TRMT11	ENSG00000066651	-0.984746	0.000284553
TROVE2	ENSG00000116747	-1.08728	0.00325464
TRPM3	ENSG00000083067	0.78502	0.23247
TSG101	ENSG00000074319	0.180679	0.233892
TSHZ1	ENSG00000179981	0.276396	0.175005
TSN	ENSG00000211460	-0.649962	0.000520571
TSPAN11	ENSG00000110900	-2.06963	0.000329291
TSPAN12	ENSG00000106025	-0.666141	0.0132356
TSSC4	ENSG00000184281	0.0912601	0.720683
TTC13	ENSG00000143643	-0.781554	0.000796015
TTC21A	ENSG00000168026	1.45011	0.000265936
TTC26	ENSG00000105948	-0.658645	0.00465495
TTC3	ENSG00000182670	0.0950023	0.646495
TTC30A	ENSG00000197557	-0.100671	0.792235
TTC30B	ENSG00000196659	-0.431199	0.423131
TTC32	ENSG00000183891	-0.908445	0.0019048
TTC37	ENSG00000198677	-0.433071	0.00283733
TTC8	ENSG00000165533	-0.00448261	0.983827
TTC9C	ENSG00000162222	-0.370778	0.0721467
TTL	ENSG00000114999	-0.594234	0.028352
TTYH2	ENSG00000141540	1.31714	0.00444846
TTYH3	ENSG00000136295	0.819811	0.198563
TUBA1C	ENSG00000167553	-0.881988	0.00241235
TUBE1	ENSG00000074935	0.349379	0.52012
TUT1	ENSG00000149016	-0.178021	0.483018
TWISTNB	ENSG00000105849	-0.606485	0.00391895
TXLNA	ENSG00000084652	-0.139486	0.446063
TYW1	ENSG00000198874	-0.488337	0.00818069
U2AF1	ENSG00000160201	-0.445117	0.010859
U2AF1L5	n/a	n/a	n/a
UBAC2	ENSG00000134882	-0.350072	0.0876915
UBAC2-AS1	ENSG00000228889	-0.695522	0.01138
UBALD2	ENSG00000185262	0.250429	0.30144
UBC	ENSG00000150991	0.307972	0.111202
UBE2H	ENSG00000186591	0.554993	0.00276361
UBL3	ENSG00000122042	-0.0867522	0.750869
UBTD1	ENSG00000165886	0.455733	0.135973
UBTD2	ENSG00000168246	-0.324827	0.108031
UBXN1	ENSG00000162191	0.254954	0.261726
UCHL5	ENSG00000116750	-0.833362	0.00156977
UFSP2	ENSG00000109775	-0.225429	0.208411
UGCG	ENSG00000148154	0.231395	0.718362
UHRF1BP1L	ENSG00000111647	-0.426308	0.0766276
UMAD1	n/a	n/a	n/a
UMPS	ENSG00000114491	-1.10243	4.91017e-05
UNG	ENSG00000076248	-0.698351	0.00115401
UPF3A	ENSG00000169062	-0.148714	0.566413
UPP1	ENSG00000183696	0.408174	0.433203
UQCC3	n/a	n/a	n/a
UQCRQ	ENSG00000164405	0.0280672	0.924415
URB1	ENSG00000142207	-1.88134	0.00188064
URB1-AS1	n/a	n/a	n/a
URI1	ENSG00000105176	-1.30522	5.35111e-05
USF3	n/a	n/a	n/a
USP13	ENSG00000058056	-1.33088	0.000442332
USP3	ENSG00000140455	-0.555057	0.00459839
USP48	ENSG00000090686	-0.639793	0.000584728
USP53	ENSG00000145390	-0.463005	0.0435259
UTP14A	ENSG00000156697	-0.892856	0.000531005
VAV3	ENSG00000134215	0.830284	0.294543
VDAC2	ENSG00000165637	0.251127	0.122186
VPS13A	ENSG00000197969	-0.0403883	0.914947
VPS13A-AS1	n/a	n/a	n/a
VPS13C	ENSG00000129003	-0.256536	0.30096
VPS4B	ENSG00000119541	0.526931	0.0181822
VPS53	ENSG00000141252	0.0323318	0.891574
VPS54	ENSG00000143952	-0.4492	0.00826
VSIG10	ENSG00000176834	-0.230381	0.391182
VWA1	ENSG00000179403	1.62257	0.000219563
VWA9	ENSG00000138614	0.114548	0.581035
WBP2	ENSG00000132471	0.643023	0.00907565
WBP4	ENSG00000120688	-0.333985	0.0688485
WDFY2	ENSG00000139668	-0.521084	0.27596
WDHD1	ENSG00000198554	-1.44044	0.002488
WDR20	ENSG00000140153	-0.203278	0.265205
WDR37	ENSG00000047056	0.593746	0.0126015
WDR4	ENSG00000160193	-1.30077	0.000140546
WDR43	ENSG00000163811	-1.16287	6.55603e-05
WDR61	ENSG00000140395	-0.145799	0.590037
WDR78	ENSG00000152763	1.86985	0.000158162
WEE2-AS1	n/a	n/a	n/a
WHSC1	ENSG00000109685	-0.984191	0.00240001
WHSC1L1	ENSG00000147548	-0.711627	0.000283739
WIPI1	ENSG00000070540	0.0808844	0.866958
WNK1	ENSG00000060237	-0.160489	0.358703
WRB	ENSG00000182093	-0.163702	0.473411
WRB-SH3BGR	n/a	n/a	n/a
WRNIP1	ENSG00000124535	-0.327084	0.127242
WSB2	ENSG00000176871	0.245554	0.247748
WTAP	ENSG00000146457	-0.398421	0.0546253
WWTR1	ENSG00000018408	0.186889	0.843635
WWTR1-AS1	n/a	n/a	n/a
XPNPEP1	ENSG00000108039	0.146748	0.376694
XPO4	ENSG00000132953	-0.128334	0.602287
XRCC1	ENSG00000073050	-0.187822	0.322426
XRCC2	ENSG00000196584	-1.57876	3.34757e-05
XXYLT1-AS1	n/a	n/a	n/a
YAE1D1	ENSG00000241127	-0.136088	0.429292
YBEY	ENSG00000182362	0.304045	0.0724491
YBX3	ENSG00000060138	-0.985788	0.0050167
YTHDF3	ENSG00000185728	0.268958	0.178201
YTHDF3-AS1	n/a	n/a	n/a
YWHAG	ENSG00000170027	-0.448533	0.0643917
YWHAH	ENSG00000128245	-0.230717	0.250273
ZADH2	ENSG00000180011	-0.331377	0.0913372
ZBED8	n/a	n/a	n/a
ZBTB10	ENSG00000205189	-0.13667	0.607302
ZBTB2	ENSG00000181472	-0.19471	0.220101
ZBTB20	ENSG00000181722	-1.19847	0.0469401
ZBTB3	ENSG00000185670	-0.33249	0.531299
ZBTB37	ENSG00000185278	-0.247825	0.532354
ZBTB5	ENSG00000168795	0.405008	0.262164
ZBTB8OS	ENSG00000176261	-0.125319	0.512024
ZC3H13	ENSG00000123200	-0.94383	0.00145135
ZC3H15	ENSG00000065548	-0.791208	0.000104944
ZC3H6	ENSG00000188177	1.07365	0.00254675
ZC3H7A	ENSG00000122299	-0.137224	0.565626
ZC3H8	ENSG00000144161	-0.115402	0.651365
ZCCHC2	ENSG00000141664	0.011291	0.97795
ZCCHC6	ENSG00000083223	-0.667156	0.00407375
ZCCHC7	ENSG00000147905	-1.07328	0.0212752
ZCCHC9	ENSG00000131732	-0.463244	0.090523
ZCRB1	ENSG00000139168	-0.0106275	0.969567
ZDHHC17	ENSG00000186908	-0.0901274	0.593089
ZEB2	ENSG00000169554	0.733569	0.0516342
ZEB2-AS1	ENSG00000238057	-0.0024066	0.995895
ZFAND1	ENSG00000104231	-0.721301	0.00924647
ZFAND3	ENSG00000156639	0.561477	0.0608491
ZFAND5	ENSG00000107372	0.216571	0.533503
ZFAT	ENSG00000066827	-0.23562	0.280884
ZFP36L2	ENSG00000152518	0.320899	0.337571
ZFYVE16	ENSG00000039319	-0.168407	0.688764
ZFYVE27	ENSG00000155256	-0.0426778	0.840783
ZHX1	ENSG00000165156	-0.153789	0.517001
ZHX2	ENSG00000178764	-1.43042	0.00950276
ZKSCAN1	ENSG00000106261	0.777084	0.000491354
ZKSCAN3	ENSG00000189298	0.599235	0.00919488
ZKSCAN5	ENSG00000196652	0.249111	0.177953
ZKSCAN8	ENSG00000198315	0.288459	0.17924
ZMAT3	ENSG00000172667	-0.46192	0.0747985
ZMIZ1	ENSG00000108175	0.891214	0.0854314
ZNF148	ENSG00000163848	-0.263535	0.119799
ZNF165	ENSG00000197279	-0.276494	0.566094
ZNF195	ENSG00000005801	-0.588555	0.00924369
ZNF22	ENSG00000165512	-0.78284	0.0120476
ZNF428	ENSG00000131116	0.040936	0.901411
ZNF444	ENSG00000167685	0.349011	0.198292
ZNF503	ENSG00000165655	1.27963	0.00611811
ZNF503-AS1	n/a	n/a	n/a
ZNF503-AS2	ENSG00000237149	0.158104	0.533728
ZNF557	ENSG00000130544	-0.260987	0.348125
ZNF576	ENSG00000124444	0.0655411	0.8
ZNF655	ENSG00000197343	0.239062	0.119043
ZNF669	ENSG00000188295	-0.00941075	0.977228
ZNF703	ENSG00000183779	1.38505	0.0106016
ZNF713	ENSG00000178665	1.04923	0.0048207
[truncated: 15 more rows]

## Sheet: HiChIP targets GO
Total genes in genome : 39781
Total DTC1 and SU-CCS-1 common HiChIP target genes : 2014
C2	CP:BIOCARTA
ID	Cat	Subcat	Name	Genes_in_genome	Percent_in_genome	Genes_in_list	Percent_in_list	p_value	adjusted_p_value	Genes
n/a	C2	CP:BIOCARTA	BIOCARTA_HIVNEF_PATHWAY	56	0.14	14	25	4.62114e-07	6.07488e-06	BAG4,BCL2,CASP2,CASP8,CFLAR,CRADD,FADD,GSN,LMNB1,LMNB2,MAP2K7,MAP3K14,PARP1,PSEN2
n/a	C2	CP:BIOCARTA	BIOCARTA_TNFR1_PATHWAY	29	0.07	8	27.58	6.16439e-05	0.00044138	BAG4,CASP2,CASP8,CRADD,FADD,LMNB1,LMNB2,PARP1
n/a	C2	CP:BIOCARTA	BIOCARTA_IL7_PATHWAY	16	0.04	6	37.5	7.97535e-05	0.000555126	BCL2,FYN,LCK,PIK3R1,STAT5A,STAT5B
n/a	C2	CP:BIOCARTA	BIOCARTA_FAS_PATHWAY	30	0.07	8	26.66	7.98179e-05	0.000555301	CASP8,CFLAR,FADD,LMNB1,LMNB2,PARP1,PTPN13,RIPK2
n/a	C2	CP:BIOCARTA	BIOCARTA_NPC_PATHWAY	11	0.02	5	45.45	0.00011206	0.000746125	KPNA2,KPNB1,NUP153,RAN,RANBP2
n/a	C2	CP:BIOCARTA	BIOCARTA_HER2_PATHWAY	23	0.05	6	26.08	0.000699491	0.00356713	ESR1,IL6R,IL6ST,PIK3R1,SHC1,STAT3
n/a	C2	CP:BIOCARTA	BIOCARTA_PPARA_PATHWAY	52	0.13	9	17.3	0.000853681	0.00420593	CITED2,DUSP1,HSP90AA1,MYC,PIK3R1,PPARGC1A,PRKAR1A,STAT5A,STAT5B
n/a	C2	CP:BIOCARTA	BIOCARTA_RANMS_PATHWAY	10	0.02	4	40	0.00100786	0.0048586	KPNA2,KPNB1,RAN,TPX2
n/a	C2	CP:BIOCARTA	BIOCARTA_CARM_ER_PATHWAY	26	0.06	6	23.07	0.00136561	0.00628983	CCND1,ESR1,GTF2A1,HDAC4,MEF2C,PPARGC1A
n/a	C2	CP:BIOCARTA	BIOCARTA_LEPTIN_PATHWAY	11	0.02	4	36.36	0.00150373	0.00681913	ACACA,CPT1A,LEPR,PRKAB1
n/a	C2	CP:BIOCARTA	BIOCARTA_VEGF_PATHWAY	27	0.06	6	22.22	0.0016671	0.00742423	EIF1,EIF2S3,ELAVL1,HIF1A,PIK3R1,SHC1
n/a	C2	CP:BIOCARTA	BIOCARTA_IL2RB_PATHWAY	37	0.09	7	18.91	0.00183727	0.00803335	BCL2,CFLAR,MYC,PIK3R1,SHC1,STAT5A,STAT5B
C2	CP:KEGG
ID	Cat	Subcat	Name	Genes_in_genome	Percent_in_genome	Genes_in_list	Percent_in_list	p_value	adjusted_p_value	Genes
hsa04740	C2	CP:KEGG	KEGG_OLFACTORY_TRANSDUCTION	389	0.97	0	0	1.50897e-09	3.38392e-08	0
hsa04910	C2	CP:KEGG	KEGG_INSULIN_SIGNALING_PATHWAY	137	0.34	24	17.51	7.64971e-08	1.19826e-06	ACACA,BRAF,EIF4EBP1,FOXO1,GSK3B,IRS2,PDE3A,PIK3R1,PPARGC1A,PPP1CB,PPP1R3B,PRKAB1,PRKAR1A,PRKCI,PTPN1,PYGB,RHEB,RPTOR,SHC1,SHC4,SOCS2,SOCS4,SREBF1,TRIP10
hsa04110	C2	CP:KEGG	KEGG_CELL_CYCLE	125	0.31	20	16	3.58057e-06	3.69194e-05	ANAPC1,CCND1,CDC16,CDC27,CDK1,CDKN1B,CDKN2C,DBF4,E2F3,GADD45B,GSK3B,MAD1L1,MCM2,MYC,ORC2,ORC5,PLK1,PTTG1,YWHAG,YWHAH
hsa03040	C2	CP:KEGG	KEGG_SPLICEOSOME	127	0.31	20	15.74	4.55644e-06	4.58423e-05	BUD31,CWC15,DHX8,HNRNPA3,HSPA8,LSM5,LSM7,MAGOHB,SF3A2,SF3B5,SLU7,SNRNP200,SNRPG,SRSF2,SRSF3,SRSF7,SRSF8,TRA2A,TRA2B,U2AF1
hsa03018	C2	CP:KEGG	KEGG_RNA_DEGRADATION	59	0.14	13	22.03	5.20214e-06	5.16389e-05	CNOT2,DCP1B,DCPS,DIS3,ENO1,HSPA9,LSM1,LSM5,LSM7,PARN,TTC37,WDR61,ZCCHC7
hsa00270	C2	CP:KEGG	KEGG_CYSTEINE_AND_METHIONINE_METABOLISM	34	0.08	9	26.47	3.09052e-05	0.00024286	AHCYL1,APIP,CTH,ENOPH1,GOT1,LDHA,LDHB,MAT2B,MTAP
hsa05220	C2	CP:KEGG	KEGG_CHRONIC_MYELOID_LEUKEMIA	73	0.18	13	17.8	5.37711e-05	0.000391366	BCL2L1,BRAF,CCND1,CDKN1B,E2F3,GAB2,MYC,PIK3R1,RUNX1,SHC1,SHC4,STAT5A,STAT5B
hsa05200	C2	CP:KEGG	KEGG_PATHWAYS_IN_CANCER	325	0.81	33	10.15	7.10235e-05	0.000500411	BCL2,BCL2L1,BRAF,BRCA2,CASP8,CCND1,CDKN1B,CKS1B,CTNNA1,CUL2,E2F3,FADD,FGF9,FGFR1,FOXO1,FZD3,GLI3,GSK3B,HIF1A,HSP90AA1,MET,MITF,MSH6,MYC,PIK3R1,PLD1,PTK2,RALA,RUNX1,STAT3,STAT5A,STAT5B,TRAF6
hsa03010	C2	CP:KEGG	KEGG_RIBOSOME	88	0.22	13	14.77	0.000344504	0.00193409	MRPL13,RPL22,RPL22L1,RPL26L1,RPL27A,RPL35A,RPL38,RPLP0,RPS12,RPS23,RPS27L,RPS28,RPSA
hsa04080	C2	CP:KEGG	KEGG_NEUROACTIVE_LIGAND_RECEPTOR_INTERACTION	272	0.68	3	1.1	0.000356076	0.00199034	ADRB2,EDNRB,LEPR
hsa05010	C2	CP:KEGG	KEGG_ALZHEIMERS_DISEASE	166	0.41	19	11.44	0.000487128	0.0026151	APP,BACE2,CASP8,COX7A2,COX7B,ERN1,FADD,GNAQ,GSK3B,NDUFA4,NDUFA7,NDUFA9,NDUFB3,NDUFB4,NDUFC1,NDUFC2,NDUFV3,PSEN2,UQCRQ
hsa00190	C2	CP:KEGG	KEGG_OXIDATIVE_PHOSPHORYLATION	132	0.33	16	12.12	0.000694866	0.00355769	ATP6V0A1,ATP6V0E1,ATP6V1A,ATP6V1E1,COX7A2,COX7B,NDUFA4,NDUFA7,NDUFA9,NDUFB3,NDUFB4,NDUFC1,NDUFC2,NDUFV3,PPA1,UQCRQ
hsa05322	C2	CP:KEGG	KEGG_SYSTEMIC_LUPUS_ERYTHEMATOSUS	139	0.34	0	0	0.000721302	0.00364606	0
hsa04012	C2	CP:KEGG	KEGG_ERBB_SIGNALING_PATHWAY	87	0.21	12	13.79	0.00100906	0.0048586	BRAF,CDKN1B,EIF4EBP1,GSK3B,MAP2K7,MYC,PIK3R1,PTK2,SHC1,SHC4,STAT5A,STAT5B
hsa04114	C2	CP:KEGG	KEGG_OOCYTE_MEIOSIS	113	0.28	14	12.38	0.00114654	0.00542977	ANAPC1,CDC16,CDC27,CDK1,FBXO5,FBXW11,PLK1,PPP1CB,PPP2R5E,PTTG1,SGO1,SLK,YWHAG,YWHAH
hsa03420	C2	CP:KEGG	KEGG_NUCLEOTIDE_EXCISION_REPAIR	44	0.11	8	18.18	0.00117052	0.00551552	CUL4A,ERCC4,ERCC5,GTF2H1,GTF2H5,RFC2,RFC3,RFC5
hsa05215	C2	CP:KEGG	KEGG_PROSTATE_CANCER	89	0.22	12	13.48	0.00121768	0.00570346	ATF4,BCL2,BRAF,CCND1,CDKN1B,CREB3L2,E2F3,FGFR1,FOXO1,GSK3B,HSP90AA1,PIK3R1
hsa04146	C2	CP:KEGG	KEGG_PEROXISOME	78	0.19	11	14.1	0.00132702	0.00615834	ACSL1,ACSL3,AGPS,CAT,CROT,FAR2,GNPAT,GSTK1,NUDT19,PEX1,SOD2
hsa03022	C2	CP:KEGG	KEGG_BASAL_TRANSCRIPTION_FACTORS	35	0.08	7	20	0.00133105	0.00616994	GTF2A1,GTF2E1,GTF2H1,GTF2I,GTF2IRD1,TAF2,TAF6L
hsa05016	C2	CP:KEGG	KEGG_HUNTINGTONS_DISEASE	182	0.45	19	10.43	0.00134955	0.00623341	CASP8,COX7A2,COX7B,CREB3L2,GNAQ,NDUFA4,NDUFA7,NDUFA9,NDUFB3,NDUFB4,NDUFC1,NDUFC2,NDUFV3,POLR2G,PPARGC1A,SLC25A4,SOD2,UQCRQ,VDAC2
hsa04920	C2	CP:KEGG	KEGG_ADIPOCYTOKINE_SIGNALING_PATHWAY	67	0.16	10	14.92	0.00140685	0.00646921	ACSL1,ACSL3,ADIPOR2,CPT1A,IRS2,LEPR,PPARGC1A,PRKAB1,PRKCQ,STAT3
hsa04115	C2	CP:KEGG	KEGG_P53_SIGNALING_PATHWAY	68	0.17	10	14.7	0.00156618	0.00706596	CASP8,CCND1,CCNG1,CDK1,GADD45B,MDM4,PERP,RRM2,SIAH1,ZMAT3
hsa05221	C2	CP:KEGG	KEGG_ACUTE_MYELOID_LEUKEMIA	57	0.14	9	15.78	0.00161129	0.00720202	BRAF,CCND1,EIF4EBP1,MYC,PIK3R1,RUNX1,STAT3,STAT5A,STAT5B
hsa04120	C2	CP:KEGG	KEGG_UBIQUITIN_MEDIATED_PROTEOLYSIS	135	0.33	15	11.11	0.00218814	0.00933177	ANAPC1,CDC16,CDC27,CUL2,CUL4A,FBXW11,FBXW7,KLHL9,MID1,NEDD4L,RNF7,SIAH1,SMURF1,TRAF6,UBE2H
C2	CP:PID
ID	Cat	Subcat	Name	Genes_in_genome	Percent_in_genome	Genes_in_list	Percent_in_list	p_value	adjusted_p_value	Genes
n/a	C2	CP:PID	PID_FOXO_PATHWAY	49	0.12	13	26.53	5.65907e-07	7.31995e-06	CAT,CDKN1B,CSNK1A1,CSNK1E,FOXO1,PLK1,RALA,RAN,SGK1,SOD2,YWHAG,YWHAH,ZFAND5
n/a	C2	CP:PID	PID_MTOR_4PATHWAY	69	0.17	15	21.73	1.22264e-06	1.42883e-05	BRAF,DEPTOR,EEF2K,EIF4EBP1,FBXW11,MAPKAP1,PLD1,PPARGC1A,RHEB,RICTOR,RPTOR,SGK1,SREBF1,YWHAG,YWHAH
n/a	C2	CP:PID	PID_PLK1_PATHWAY	46	0.11	12	26.08	1.84551e-06	2.0652e-05	BORA,CDK1,CENPU,ECT2,FBXO5,FBXW11,GORASP1,PLK1,PPP1CB,PPP1R12A,SGO1,TPX2
n/a	C2	CP:PID	PID_FOXM1_PATHWAY	40	0.1	11	27.5	2.81713e-06	2.98102e-05	BRCA2,CCND1,CDK1,CKS1B,ESR1,ETV5,GAS1,MYC,ONECUT1,PLK1,XRCC1
n/a	C2	CP:PID	PID_IL2_PI3K_PATHWAY	34	0.08	10	29.41	4.1044e-06	4.17108e-05	BCL2,BCL2L1,EIF3A,GAB2,HSP90AA1,LCK,MYC,PIK3R1,SHC1,UGCG
n/a	C2	CP:PID	PID_CASPASE_PATHWAY	51	0.12	12	23.52	5.8144e-06	5.71136e-05	APP,BCL2,CASP2,CASP8,CRADD,GSN,LMNB1,LMNB2,PARP1,PTK2,SREBF1,TFAP2A
n/a	C2	CP:PID	PID_NFAT_3PATHWAY	53	0.13	12	22.64	8.81111e-06	8.08358e-05	BCL2,BCL2L1,CSNK1A1,GSK3B,KPNA2,KPNB1,PRKCQ,RAN,RCAN1,RCAN2,YWHAG,YWHAH
n/a	C2	CP:PID	PID_ILK_PATHWAY	45	0.11	11	24.44	9.55085e-06	8.68318e-05	ARHGEF7,CCND1,GSK3B,HSP90AA1,ILKAP,LIMS1,PARP1,PARVB,PPP1R12A,RICTOR,ZYX
n/a	C2	CP:PID	PID_IL2_STAT5_PATHWAY	30	0.07	9	30	1.03691e-05	9.36671e-05	BCL2,BCL2L1,GAB2,LCK,MYC,PIK3R1,SHC1,STAT5A,STAT5B
n/a	C2	CP:PID	PID_IL2_1PATHWAY	55	0.13	12	21.81	1.30664e-05	0.000114798	BCL2,FYN,GAB2,IRS2,LCK,MYC,PIK3R1,SHC1,SOCS2,STAT3,STAT5A,STAT5B
n/a	C2	CP:PID	PID_LKB1_PATHWAY	47	0.11	11	23.4	1.47775e-05	0.000128037	ESR1,GSK3B,HSP90AA1,MYC,PRKAB1,PSEN2,RPTOR,SIK1,STRADB,YWHAG,YWHAH
n/a	C2	CP:PID	PID_IL6_7_PATHWAY	47	0.11	11	23.4	1.47775e-05	0.000128037	BCL2L1,FOXO1,GAB2,IL6R,IL6ST,LMO4,MITF,MYC,PIK3R1,STAT3,TNFSF11
n/a	C2	CP:PID	PID_IL3_PATHWAY	26	0.06	8	30.76	2.6208e-05	0.000209567	BCL2L1,GAB2,ID1,PIK3R1,SHC1,STAT5A,STAT5B,YWHAG
n/a	C2	CP:PID	PID_MET_PATHWAY	79	0.19	14	17.72	3.01802e-05	0.000238024	CTNNA1,DEPTOR,EGR1,EIF4EBP1,GAB2,KPNB1,MET,PIK3R1,PRKCI,PTK2,PTPN1,RAB5A,RPTOR,SHC1
n/a	C2	CP:PID	PID_TCPTP_PATHWAY	42	0.1	10	23.8	3.04465e-05	0.000239856	EIF2AK2,KPNA2,KPNB1,MET,PIK3R1,PTPN1,SHC1,STAT3,STAT5A,STAT5B
n/a	C2	CP:PID	PID_HIV_NEF_PATHWAY	35	0.08	9	25.71	3.95045e-05	0.000302925	BAG4,BCL2,CASP2,CASP8,CFLAR,CRADD,FADD,MAP2K7,MAP3K14
n/a	C2	CP:PID	PID_PI3KCI_AKT_PATHWAY	35	0.08	9	25.71	3.95045e-05	0.000302925	BCL2L1,CDKN1B,FOXO1,GSK3B,HSP90AA1,MAPKAP1,RICTOR,YWHAG,YWHAH
n/a	C2	CP:PID	PID_ERBB1_DOWNSTREAM_PATHWAY	105	0.26	16	15.23	5.57618e-05	0.000403669	ATF1,BCL2L1,BRAF,DUSP1,EGR1,MAPKAP1,MEF2C,PEBP1,PIK3R1,PLD1,RAB5A,RALA,RICTOR,STAT3,YWHAG,YWHAH
n/a	C2	CP:PID	PID_P38_ALPHA_BETA_DOWNSTREAM_PATHWAY	38	0.09	9	23.68	7.80859e-05	0.000544998	ATF1,EIF4EBP1,ESR1,HBP1,HSPB1,MEF2C,MITF,PPARGC1A,RAB5A
n/a	C2	CP:PID	PID_HES_HEY_PATHWAY	48	0.12	10	20.83	9.92144e-05	0.000672014	CDKN1B,HEY2,HIF1A,ID1,PARP1,RBBP8,RCAN1,RUNX2,STAT3,TLE1
n/a	C2	CP:PID	PID_AURORA_A_PATHWAY	31	0.07	8	25.8	0.000102152	0.000688109	ARHGEF7,AURKAIP1,DLGAP5,GSK3B,OAZ1,RAN,TACC1,TPX2
n/a	C2	CP:PID	PID_CXCR4_PATHWAY	100	0.25	15	15	0.000110126	0.000735852	CXCL12,FOXO1,FYN,LCK,MAPKAP1,PIK3R1,PTK2,RACK1,RHOB,RICTOR,SSH1,STAT3,STAT5A,STAT5B,VPS4B
n/a	C2	CP:PID	PID_BETA_CATENIN_NUC_PATHWAY	80	0.2	13	16.25	0.000136766	0.000876104	CBY1,CCND1,HBP1,ID2,KLF4,MDFIC,MITF,MYC,SNAI2,TBL1XR1,TLE1,YWHAG,YWHAH
n/a	C2	CP:PID	PID_PDGFRB_PATHWAY	129	0.32	17	13.17	0.000193615	0.0011887	ARAP1,BRAF,EIF2AK2,FYN,LCK,MAP2K7,MYC,PIK3R1,PTPN1,RAB5A,SHC1,SPHK1,STAT3,STAT5A,STAT5B,YWHAG,YWHAH
n/a	C2	CP:PID	PID_E2F_PATHWAY	73	0.18	12	16.43	0.000215834	0.00130663	CDK1,CDKN1B,CDKN2C,E2F3,E2F7,HBP1,MYC,RBBP4,RBBP8,RRM2,TK1,XRCC1
n/a	C2	CP:PID	PID_ERA_GENOMIC_PATHWAY	64	0.16	11	17.18	0.000261815	0.0015452	CCND1,DDX17,ESR1,HDAC4,HSF2,LMO4,MYC,NCOA7,NDUFV3,PRDM15,STAT5A
n/a	C2	CP:PID	PID_PI3K_PLC_TRK_PATHWAY	36	0.09	8	22.22	0.000302455	0.00175027	CCND1,EGR1,GSK3B,PIK3R1,SHC1,STAT5A,YWHAG,YWHAH
n/a	C2	CP:PID	PID_FANCONI_PATHWAY	47	0.11	9	19.14	0.00040962	0.00224952	BRCA2,FAAP24,FBXW11,HUS1,PALB2,RAD50,RFC2,RFC3,RFC5
n/a	C2	CP:PID	PID_P73PATHWAY	79	0.19	12	15.18	0.000440738	0.00239063	BRCA2,CASP2,CDK1,DCP1B,DEDD,HEY2,MYC,NEDD4L,PLK1,RACK1,RNF43,S100A2
n/a	C2	CP:PID	PID_MYC_ACTIV_PATHWAY	79	0.19	12	15.18	0.000440738	0.00239063	E2F3,ENO1,HSP90AA1,ID2,IREB2,LDHA,MYC,ODC1,PRDX3,SUPT3H,TFRC,TK1
n/a	C2	CP:PID	PID_HEDGEHOG_GLI_PATHWAY	48	0.12	9	18.75	0.000478709	0.00257923	CSNK1A1,CSNK1E,FBXW11,GLI3,GSK3B,IFT88,LGALS3,RBBP4,SAP18
n/a	C2	CP:PID	PID_P38_ALPHA_BETA_PATHWAY	30	0.07	7	23.33	0.000522125	0.00278444	DUSP1,DUSP10,DUSP16,FYN,LCK,RALA,TRAF6
n/a	C2	CP:PID	PID_ATR_PATHWAY	39	0.09	8	20.51	0.000526443	0.00280376	BRCA2,FBXW11,HUS1,MCM2,PLK1,RFC2,RFC3,RFC5
n/a	C2	CP:PID	PID_AP1_PATHWAY	70	0.17	11	15.71	0.000558511	0.00295391	ATF3,CCND1,CDK1,CDKN1B,COPS5,DMTF1,DUSP1,EGR1,ESR1,HIF1A,MYC
n/a	C2	CP:PID	PID_SMAD2_3NUCLEAR_PATHWAY	82	0.2	12	14.63	0.000610518	0.00318892	ATF3,ESR1,FOXO1,HSPA8,MEF2C,MYC,RBBP4,RUNX1,RUNX2,SAP18,SKIL,TGIF1
n/a	C2	CP:PID	PID_NFKAPPAB_CANONICAL_PATHWAY	23	0.05	6	26.08	0.000699491	0.00356713	ERC1,MALT1,RAN,RIPK2,TNFAIP3,TRAF6
n/a	C2	CP:PID	PID_PTP1B_PATHWAY	52	0.13	9	17.3	0.000853681	0.00420593	FYN,LCK,LEPR,PIK3R1,PTPN1,SHC1,STAT3,STAT5A,STAT5B
n/a	C2	CP:PID	PID_EPO_PATHWAY	33	0.08	7	21.21	0.000937937	0.00456997	BCL2,BCL2L1,IRS2,PIK3R1,SHC1,STAT5A,STAT5B
n/a	C2	CP:PID	PID_RB_1PATHWAY	65	0.16	10	15.38	0.00112633	0.00534929	AATF,CBX4,CCND1,CDKN1B,E2F3,MEF2C,MET,MITF,RBBP4,RUNX2
n/a	C2	CP:PID	PID_CERAMIDE_PATHWAY	44	0.11	8	18.18	0.00117052	0.00551552	AIFM1,BAG4,BCL2,CASP8,CRADD,EIF2AK2,FADD,MYC
n/a	C2	CP:PID	PID_TELOMERASE_PATHWAY	67	0.16	10	14.92	0.00140685	0.00646921	CCND1,CDKN1B,ESR1,HSP90AA1,HUS1,MYC,RAD50,RBBP4,SAP18,TNKS
n/a	C2	CP:PID	PID_TNF_PATHWAY	46	0.11	8	17.39	0.0015537	0.00701417	BAG4,CASP8,FADD,MAP2K7,NSMAF,PRKCI,RACK1,TNFAIP3
n/a	C2	CP:PID	PID_DELTA_NP63_PATHWAY	47	0.11	8	17.02	0.00177789	0.00781245	BRCA2,FBXW7,GSK3B,HBP1,PERP,RACK1,RUNX1,SEC14L2
n/a	C2	CP:PID	PID_HIF1A_PATHWAY	19	0.04	5	26.31	0.00186295	0.00812299	COPS5,CUL2,HIF1A,HSP90AA1,RACK1
n/a	C2	CP:PID	PID_AJDISS_2PATHWAY	48	0.12	8	16.66	0.00202575	0.0087263	CABLES1,CTNNA1,FYN,GNA12,MET,PTPN1,RAB5A,ROBO1
n/a	C2	CP:PID	PID_ATF2_PATHWAY	59	0.14	9	15.25	0.00202909	0.00872867	ATF3,BCL2,BCL2L1,CCND1,CSRP2,DUSP1,DUSP10,ESR1,PPARGC1A
n/a	C2	CP:PID	PID_FCER1_PATHWAY	60	0.15	9	15	0.00226667	0.00959127	DUSP1,FYN,GAB2,MAP2K7,PIK3R1,PTK2,PTPN13,SHC1,SPHK1
n/a	C2	CP:PID	PID_ANGIOPOIETIN_RECEPTOR_PATHWAY	49	0.12	8	16.32	0.00229879	0.00971408	ELF2,FOXO1,FYN,PIK3R1,PTK2,SHC1,STAT5A,STAT5B
C2	CP:REACTOME
ID	Cat	Subcat	Name	Genes_in_genome	Percent_in_genome	Genes_in_list	Percent_in_list	p_value	adjusted_p_value	Genes
R-HSA-8953854	C2	CP:REACTOME	REACTOME_METABOLISM_OF_RNA	672	1.68	91	13.54	1.01517e-17	8.18258e-16	BUD31,CDKAL1,CHTOP,CNOT2,CSNK1E,CSTF2T,CWC15,DCP1B,DCPS,DDX47,DIS3,ELAVL1,ETF1,GEMIN8,GSPT1,GTF2H1,GTF2H5,HNRNPA3,HNRNPF,HNRNPH1,HNRNPH2,HSPA8,HSPB1,IGF2BP2,IGF2BP3,IMP4,LSM1,LSM5,LSM7,MAGOHB,METTL14,MRM2,MRM3,MTO1,NAT10,NOL11,NUP153,NUP50,PARN,POLR2G,PPIL3,PPWD1,PSMA1,PSMA2,PSMA4,PSMA7,PUS7,RAN,RANBP2,RIOK1,RPL22,RPL22L1,RPL26L1,RPL27A,RPL35A,RPL38,RPLP0,RPP14,RPS12,RPS23,RPS27L,RPS28,RPSA,SF3A2…
R-HSA-1640170	C2	CP:REACTOME	REACTOME_CELL_CYCLE	693	1.74	86	12.4	1.30603e-14	6.9781e-13	AHCTF1,ANAPC1,ANKRD28,BORA,BRCA2,CABLES1,CCND1,CDC16,CDC27,CDK1,CDK5RAP2,CDKN1B,CDKN2C,CENPK,CENPL,CENPU,CENPW,CEP152,CEP41,CKS1B,CSNK1E,DBF4,DMC1,E2F3,FBXL7,FBXO5,FBXW11,GORASP1,GSK3B,HMMR,HSP90AA1,HUS1,KPNB1,LIN54,LMNB1,LPIN1,MAD1L1,MCM2,MCPH1,MDM4,MND1,MYC,MZT1,MZT2B,NCAPH,NUP153,NUP50,ORC2,ORC5,PAFAH1B1,PCM1,PCNT,PHLDA1,PLK1,POLR2G,PPP1CB,PPP1R12A,PPP2R5E,PSMA1,PSMA2,PSMA4,PSMA7,PTTG1,RAD50,R…
R-HSA-69278	C2	CP:REACTOME	REACTOME_CELL_CYCLE_MITOTIC	561	1.41	73	13.01	1.20755e-13	5.5302e-12	AHCTF1,ANAPC1,BORA,CABLES1,CCND1,CDC16,CDC27,CDK1,CDK5RAP2,CDKN1B,CDKN2C,CENPK,CENPL,CENPU,CEP152,CEP41,CKS1B,CSNK1E,DBF4,E2F3,FBXL7,FBXO5,FBXW11,GORASP1,GSK3B,HMMR,HSP90AA1,KPNB1,LIN54,LMNB1,LPIN1,MAD1L1,MCM2,MCPH1,MYC,MZT1,MZT2B,NCAPH,NUP153,NUP50,ORC2,ORC5,PAFAH1B1,PCM1,PCNT,PHLDA1,PLK1,PPP1CB,PPP1R12A,PPP2R5E,PSMA1,PSMA2,PSMA4,PSMA7,PTTG1,RAN,RANBP2,RBBP4,RFC2,RFC3,RFC5,RRM2,SDCCAG8,SGO1,SMC2…
R-HSA-73857	C2	CP:REACTOME	REACTOME_RNA_POLYMERASE_II_TRANSCRIPTION	1374	3.45	133	9.67	3.38644e-13	1.41324e-11	ANAPC1,ARID1B,ASH2L,ATAD2,BANP,BTG1,CASP2,CAT,CBX4,CCND1,CCNG1,CDC16,CDC27,CDK1,CDK13,CDKN1B,CHTOP,CITED2,CNOT2,COX7B,CRADD,CSTF2T,E2F7,EHMT1,ELF2,ELL2,ESR1,ESRRG,FBXW7,FOXO1,GLI3,GSK3B,GTF2A1,GTF2E1,GTF2H1,GTF2H5,HDAC4,HEY2,HUS1,ICE1,INTS10,INTS4,INTS6,INTS7,JAG1,KLF4,KMT2C,KMT2E,LGALS3,LRPPRC,MAGOHB,MAML3,MAPKAP1,MDM4,MED7,MEF2C,MET,MOBP,MTA2,MYC,NDUFA4,NEDD4L,NELFA,NELFCD,NR4A2,PARP1,PERP,PHC3…
R-HSA-5663202	C2	CP:REACTOME	REACTOME_DISEASES_OF_SIGNAL_TRANSDUCTION_BY_GROWTH_FACTOR_RECEPTORS_AND_SECOND_MESSENGERS	394	0.99	54	13.7	2.38043e-11	7.3796e-10	BAG4,BCL2L1,BRAF,CDKN1B,CSNK1A1,CUX1,DUSP10,DUSP16,ERBIN,ERLEC1,ESR1,ETV6,FBXW7,FGF9,FGFR1,FGFR1OP2,FOXO1,FYN,GAB2,GOLGA4,GSK3B,HDAC4,HEY2,HSP90AA1,IRS2,JAG1,KANK1,LCK,LRRFIP1,MAML3,MAPKAP1,MET,MYC,PEBP1,PIK3R1,POLR2G,PPP1CB,PPP2R5E,PSEN2,PSMA1,PSMA2,PSMA4,PSMA7,PTPN12,QKI,RICTOR,RNF43,SHC1,STAT3,STAT5A,STAT5B,TBL1XR1,TNKS,UBC
R-HSA-597592	C2	CP:REACTOME	REACTOME_POST_TRANSLATIONAL_PROTEIN_MODIFICATION	1435	3.6	130	9.05	5.1319e-11	1.49408e-09	ADAMTS1,ADAMTS6,ADRB2,AGTPBP1,ALG2,ALG8,ANKRD28,APP,ARSG,ARSK,ASB3,ASB9,B3GNT5,CALU,CANX,CAPZA2,CBX4,CDK1,CHST10,COG2,COMMD3,COPB1,COPS2,COPS3,COPS4,COPS5,COPS8,CTSZ,CUL2,CUL4A,DCTN5,DCTN6,DCUN1D2,DCUN1D3,DDX17,DERL1,DPH3,DPM1,DTL,ESR1,FBXL3,FBXL7,FBXO11,FBXO31,FBXO7,FBXW11,FBXW7,FEM1C,FOXK1,FSTL1,FUT8,GALNT2,GANAB,GORASP1,HDAC4,HIF1A,HLTF,HSPA8,JOSD1,KCTD7,KIN,KLHL42,KLHL9,LYPD3,MAGT1,MAT2B,MDM4…
R-HSA-8953897	C2	CP:REACTOME	REACTOME_CELLULAR_RESPONSES_TO_EXTERNAL_STIMULI	706	1.77	78	11.04	6.4062e-11	1.84038e-09	ANAPC1,ATF3,ATF4,ATOX1,ATP6V0E1,ATP6V1A,ATP6V1E1,BAG3,BAG4,CAPZA2,CAT,CBX4,CDC16,CDC27,CDKN1B,CDKN2C,CHD9,CITED2,COX7B,CUL2,DCTN5,DCTN6,DNAJA4,DNAJC7,E2F3,EHMT1,EIF2S3,ERF,GSK3B,HIF1A,HSP90AA1,HSPA4L,HSPA8,HSPA9,HSPB1,HSPH1,ID1,ITFG2,LMNB1,LRPPRC,MAFK,MAP2K7,MDM4,MEF2C,MRPL18,NDUFA4,NFE2L2,NUP153,NUP50,PHC3,PPARGC1A,PRDX3,PSMA1,PSMA2,PSMA4,PSMA7,RAD50,RANBP2,RBBP4,RHEB,RPL22,RPL22L1,RPL26L1,RPL27…
R-HSA-199991	C2	CP:REACTOME	REACTOME_MEMBRANE_TRAFFICKING	629	1.58	67	10.65	5.5097e-09	1.11904e-07	AAK1,ADRB2,ALS2,ANKRD28,AP1S2,APP,ARPC1A,BLOC1S6,CAPZA2,COG2,COPB1,COPS2,COPS3,COPS4,COPS5,COPS8,CTSZ,CUX1,DAB2,DCTN5,DCTN6,GALNT2,GGA1,GJB2,GOLGA4,GORASP1,HPS1,HSPA8,IGF2R,KIF25,MAP1LC3B,NAA35,PAFAH1B1,PLA2G6,PRKAB1,RAB32,RAB33A,RAB35,RAB5A,RAB5C,RAB8B,RAB9A,RABGEF1,RALA,RHOBTB3,SCOC,SEC31A,SGIP1,SNX9,STX16,STX17,STX5,SYNJ1,TBC1D16,TBC1D7,TFRC,TMF1,TRAPPC13,TRIP10,TSG101,TUBA1C,UBC,VPS4B,VPS53,V…
R-HSA-72766	C2	CP:REACTOME	REACTOME_TRANSLATION	295	0.74	40	13.55	1.07577e-08	2.06033e-07	AURKAIP1,DARS2,EIF2S3,EIF3A,EIF3B,EIF3E,EIF3I,EIF3L,EIF4EBP1,EIF4H,ETF1,FARSB,GSPT1,MRPL13,MRPL18,MRPL20,MRPL32,MRPL39,MRPL57,MRPS17,MRPS33,MRPS35,MTRF1L,PPA1,RPL22,RPL22L1,RPL26L1,RPL27A,RPL35A,RPL38,RPLP0,RPS12,RPS23,RPS27L,RPS28,RPSA,SEC61A1,SEC61B,SSR1,SSR3
R-HSA-1852241	C2	CP:REACTOME	REACTOME_ORGANELLE_BIOGENESIS_AND_MAINTENANCE	296	0.74	40	13.51	1.18168e-08	2.23434e-07	APOO,BBS5,BBS9,CDK1,CDK5RAP2,CEP152,CEP41,CEP89,CHCHD3,CHD9,CSNK1E,GABPA,GABPB1,HSP90AA1,HSPA9,IFT80,IFT88,MEF2C,MKKS,MKS1,PAFAH1B1,PCM1,PCNT,PLK1,PPARGC1A,PRKAB1,SDCCAG8,SIRT5,SOD2,SSBP1,TBL1XR1,TCP1,TFB1M,TFB2M,TTC26,TTC30A,TTC30B,TTC8,TUBA1C,YWHAG
R-HSA-72203	C2	CP:REACTOME	REACTOME_PROCESSING_OF_CAPPED_INTRON_CONTAINING_PRE_MRNA	242	0.6	35	14.46	1.67492e-08	3.0893e-07	BUD31,CHTOP,CSTF2T,CWC15,ELAVL1,HNRNPA3,HNRNPF,HNRNPH1,HNRNPH2,HSPA8,LSM5,LSM7,MAGOHB,METTL14,NUP153,NUP50,POLR2G,PPIL3,PPWD1,RANBP2,SF3A2,SF3B5,SLU7,SNRNP200,SNRPG,SRSF11,SRSF2,SRSF3,SRSF7,TRA2B,U2AF1,WBP4,WTAP,ZCRB1,ZRSR2
R-HSA-381753	C2	CP:REACTOME	REACTOME_OLFACTORY_SIGNALING_PATHWAY	400	1	1	0.25	1.82624e-08	3.33031e-07	REEP3
R-HSA-1280215	C2	CP:REACTOME	REACTOME_CYTOKINE_SIGNALING_IN_IMMUNE_SYSTEM	719	1.8	72	10.01	1.89334e-08	3.41297e-07	APP,ATF1,BCL2,BCL2L1,BRWD1,CANX,CCND1,CD44,CDKN1B,DUSP4,EGR1,EIF2AK2,FBXW11,FOXO1,FYN,GAB2,HIF1A,HNRNPDL,HNRNPF,HSP90AA1,HSPA8,HSPA9,IFI35,IFNAR1,IFNGR1,IL6R,IL6ST,IRF4,IRS2,KPNA2,KPNA3,KPNB1,LCK,LCP1,LMNB1,MAP2K7,MAP3K14,MEF2C,MID1,MTAP,MX1,MYC,NKIRAS2,NUP153,NUP50,PELI1,PIK3R1,PPM1B,PSMA1,PSMA2,PSMA4,PSMA7,PTPN1,PTPN12,PTPN13,RALA,RANBP2,RIPK2,RNF7,RPLP0,S100B,SHC1,SOCS2,SOD2,STAT3,STAT5A,STAT5…
R-HSA-453274	C2	CP:REACTOME	REACTOME_MITOTIC_G2_G2_M_PHASES	200	0.5	31	15.5	2.12615e-08	3.7348e-07	BORA,CDK1,CDK5RAP2,CEP152,CEP41,CSNK1E,E2F3,FBXL7,FBXW11,HMMR,HSP90AA1,LIN54,MZT1,MZT2B,PAFAH1B1,PCM1,PCNT,PHLDA1,PLK1,PPP1CB,PPP1R12A,PSMA1,PSMA2,PSMA4,PSMA7,RBBP4,SDCCAG8,TPX2,TUBA1C,UBC,YWHAG
R-HSA-8951664	C2	CP:REACTOME	REACTOME_NEDDYLATION	234	0.58	34	14.52	2.35567e-08	4.10728e-07	ASB3,ASB9,COMMD3,COPS2,COPS3,COPS4,COPS5,COPS8,CUL2,CUL4A,DCUN1D2,DCUN1D3,DTL,FBXL3,FBXL7,FBXO11,FBXO31,FBXO7,FBXW11,FBXW7,FEM1C,HIF1A,KCTD7,KLHL42,KLHL9,PSMA1,PSMA2,PSMA4,PSMA7,PUM2,RNF7,SOCS2,UBC,WSB2
R-HSA-449147	C2	CP:REACTOME	REACTOME_SIGNALING_BY_INTERLEUKINS	463	1.16	52	11.23	4.75061e-08	7.88349e-07	APP,ATF1,BCL2,BCL2L1,BRWD1,CANX,CCND1,DUSP4,FBXW11,FOXO1,FYN,GAB2,HIF1A,HNRNPDL,HNRNPF,HSP90AA1,HSPA8,HSPA9,IL6R,IL6ST,IRF4,IRS2,LCK,LCP1,LMNB1,MAP2K7,MEF2C,MTAP,MYC,NKIRAS2,PELI1,PIK3R1,PSMA1,PSMA2,PSMA4,PSMA7,PTPN12,PTPN13,RALA,RIPK2,RPLP0,S100B,SHC1,SOCS2,SOD2,STAT3,STAT5A,STAT5B,TCP1,TRAF6,TXLNA,UBC
R-HSA-9006934	C2	CP:REACTOME	REACTOME_SIGNALING_BY_RECEPTOR_TYROSINE_KINASES	504	1.26	55	10.91	5.21427e-08	8.58726e-07	AHCYL1,ARHGEF7,ATF1,ATP6V0A1,ATP6V0E1,ATP6V1A,ATP6V1E1,BRAF,COL11A1,CTNNA1,CXCL12,DUSP4,EGR1,ERBIN,ESR1,FGF9,FGFR1,FYN,GAB2,HNRNPF,HNRNPH1,HSP90AA1,HSPB1,ID1,ID2,ID4,IRS2,LCK,MAPKAP1,MEF2C,MET,NRP2,PIK3R1,PIK3R4,PLAT,POLR2G,PSEN2,PTK2,PTPN1,PTPN12,RALA,RICTOR,S100B,SGK1,SHC1,SPARC,SPHK1,SPRY1,STAT3,STAT5A,STAT5B,TIAL1,TRIB1,UBC,VAV3
R-HSA-5653656	C2	CP:REACTOME	REACTOME_VESICLE_MEDIATED_TRANSPORT	724	1.81	71	9.8	5.22525e-08	8.5953e-07	AAK1,ADRB2,ALS2,ANKRD28,AP1S2,APP,ARPC1A,BLOC1S6,CAPZA2,COG2,COPB1,COPS2,COPS3,COPS4,COPS5,COPS8,CTSZ,CUX1,DAB2,DCTN5,DCTN6,GALNT2,GGA1,GJB2,GOLGA4,GORASP1,HPS1,HSP90AA1,HSPA8,HSPH1,IGF2R,KIF25,MAP1LC3B,NAA35,PAFAH1B1,PLA2G6,PRKAB1,RAB32,RAB33A,RAB35,RAB5A,RAB5C,RAB8B,RAB9A,RABGEF1,RALA,RHOBTB3,SCARB1,SCOC,SEC31A,SGIP1,SNX9,SPARC,STX16,STX17,STX5,SYNJ1,TBC1D16,TBC1D7,TFRC,TMF1,TRAPPC13,TRIP10,TSG…
R-HSA-3700989	C2	CP:REACTOME	REACTOME_TRANSCRIPTIONAL_REGULATION_BY_TP53	363	0.91	44	12.12	5.69749e-08	9.25874e-07	BANP,CASP2,CCNG1,CDK1,CDK13,CDKN1B,CNOT2,COX7B,CRADD,E2F7,EHMT1,GTF2H1,GTF2H5,HUS1,LRPPRC,MAPKAP1,MDM4,MTA2,NDUFA4,NELFA,NELFCD,PERP,PIP4K2A,PLK2,POLR2G,PRKAB1,RAD50,RBBP4,RBBP8,RFC2,RFC3,RFC5,RHEB,RICTOR,RMI2,RPTOR,SETD9,SGK1,SUPT4H1,TAF2,TPX2,UBC,YWHAG,YWHAH
R-HSA-72172	C2	CP:REACTOME	REACTOME_MRNA_SPLICING	188	0.47	29	15.42	6.51586e-08	1.04763e-06	BUD31,CSTF2T,CWC15,ELAVL1,HNRNPA3,HNRNPF,HNRNPH1,HNRNPH2,HSPA8,LSM5,LSM7,MAGOHB,POLR2G,PPIL3,PPWD1,SF3A2,SF3B5,SLU7,SNRNP200,SNRPG,SRSF11,SRSF2,SRSF3,SRSF7,TRA2B,U2AF1,WBP4,ZCRB1,ZRSR2
R-HSA-1839124	C2	CP:REACTOME	REACTOME_FGFR1_MUTANT_RECEPTOR_ACTIVATION	31	0.07	11	35.48	1.64328e-07	2.42334e-06	BAG4,CUX1,FGF9,FGFR1,FGFR1OP2,GAB2,LRRFIP1,PIK3R1,STAT3,STAT5A,STAT5B
R-HSA-6781827	C2	CP:REACTOME	REACTOME_TRANSCRIPTION_COUPLED_NUCLEOTIDE_EXCISION_REPAIR_TC_NER	78	0.19	17	21.79	2.38753e-07	3.40003e-06	COPS2,COPS3,COPS4,COPS5,COPS8,CUL4A,ERCC4,ERCC5,GTF2H1,GTF2H5,HMGN1,POLR2G,RFC2,RFC3,RFC5,UBC,XRCC1
R-HSA-9716542	C2	CP:REACTOME	REACTOME_SIGNALING_BY_RHO_GTPASES_MIRO_GTPASES_AND_RHOBTB3	717	1.8	68	9.48	3.16671e-07	4.32435e-06	AHCTF1,AKAP12,ALS2,ARAP1,ARHGAP21,ARHGEF12,ARHGEF7,ARPC1A,CCDC115,CCT6A,CDC42EP3,CDKN1B,CENPK,CENPL,CENPU,CIT,COPS2,COPS4,CTNNA1,DEPDC1B,DNMBP,ECT2,ERBIN,FARP1,GFOD1,HSP90AA1,JAG1,LCK,LMNB1,MAD1L1,MSI2,MYL12B,OSBPL11,PAFAH1B1,PEAK1,PHIP,PIK3R1,PIK3R4,PKP4,PLD1,PLK1,PPP1CB,PPP1R12A,PPP2R5E,PTK2,PTPN13,RAB9A,RANBP2,RHOB,RHOBTB1,RHOBTB3,RHPN2,SGO1,SLK,SPATA13,SPDL1,STARD13,STX5,TFRC,TMPO,TRA2B,TRAK2…
R-HSA-71291	C2	CP:REACTOME	REACTOME_METABOLISM_OF_AMINO_ACIDS_AND_DERIVATIVES	374	0.94	43	11.49	3.30818e-07	4.49985e-06	ADO,AFMID,APIP,AUH,CTH,DCT,ENOPH1,GOT1,GRHPR,HNMT,IDO1,KYNU,MTAP,OAZ1,OCA2,ODC1,PDHX,PSMA1,PSMA2,PSMA4,PSMA7,PSPH,RPL22,RPL22L1,RPL26L1,RPL27A,RPL35A,RPL38,RPLP0,RPS12,RPS23,RPS27L,RPS28,RPSA,SAT1,SCLY,SECISBP2,SERINC5,SLC25A15,SLC25A21,SLC3A2,SLC44A1,SLC7A5
R-HSA-5663205	C2	CP:REACTOME	REACTOME_INFECTIOUS_DISEASE	924	2.32	82	8.87	3.343e-07	4.54503e-06	ADRB2,AHCYL1,AP1S2,APP,ARPC1A,ATP1A1,ATP1B3,CANX,DUSP16,EIF2AK2,ENO1,FUT8,FYN,GANAB,GNAS,GNG7,GPR150,GSK3B,GTF2A1,GTF2E1,GTF2H1,GTF2H5,HMG20B,HSP90AA1,IFNAR1,IFNGR1,IL6R,KPNA2,KPNA3,KPNB1,LCK,LIG4,MAGT1,MAP1LC3B,MAP2K7,MET,MTA2,NEDD4L,NELFA,NELFCD,NUP153,NUP50,PARP1,PARP8,PIK3R4,PLK2,POLR2G,PRKAR1A,PSMA1,PSMA2,PSMA4,PSMA7,PTK2,RAB5A,RAN,RANBP2,RBBP4,RPL22,RPL22L1,RPL26L1,RPL27A,RPL35A,RPL38,RPLP0…
R-HSA-68886	C2	CP:REACTOME	REACTOME_M_PHASE	417	1.04	46	11.03	4.2704e-07	5.64538e-06	AHCTF1,ANAPC1,CDC16,CDC27,CDK1,CDK5RAP2,CENPK,CENPL,CENPU,CEP152,CEP41,CSNK1E,FBXO5,GORASP1,HSP90AA1,KPNB1,LMNB1,LPIN1,MAD1L1,MCPH1,MZT1,MZT2B,NCAPH,NUP153,NUP50,PAFAH1B1,PCM1,PCNT,PLK1,PPP2R5E,PSMA1,PSMA2,PSMA4,PSMA7,PTTG1,RAN,RANBP2,SDCCAG8,SGO1,SMC2,SMC4,SPDL1,TMPO,TUBA1C,UBC,YWHAG
R-HSA-168255	C2	CP:REACTOME	REACTOME_INFLUENZA_INFECTION	157	0.39	24	15.28	9.58405e-07	1.1442e-05	CANX,EIF2AK2,HSP90AA1,KPNA2,KPNA3,KPNB1,NUP153,NUP50,PARP1,POLR2G,RAN,RANBP2,RPL22,RPL22L1,RPL26L1,RPL27A,RPL35A,RPL38,RPLP0,RPS12,RPS23,RPS27L,RPS28,RPSA
R-HSA-1839117	C2	CP:REACTOME	REACTOME_SIGNALING_BY_CYTOSOLIC_FGFR1_FUSION_MUTANTS	18	0.04	8	44.44	1.11072e-06	1.31028e-05	CUX1,FGFR1OP2,GAB2,LRRFIP1,PIK3R1,STAT3,STAT5A,STAT5B
R-HSA-2565942	C2	CP:REACTOME	REACTOME_REGULATION_OF_PLK1_ACTIVITY_AT_G2_M_TRANSITION	87	0.21	17	19.54	1.18337e-06	1.38639e-05	BORA,CDK1,CDK5RAP2,CEP152,CEP41,CSNK1E,FBXW11,HSP90AA1,PAFAH1B1,PCM1,PCNT,PLK1,PPP1CB,PPP1R12A,SDCCAG8,UBC,YWHAG
R-HSA-69620	C2	CP:REACTOME	REACTOME_CELL_CYCLE_CHECKPOINTS	292	0.73	35	11.98	1.45752e-06	1.67487e-05	AHCTF1,ANAPC1,CDC16,CDC27,CDK1,CDKN1B,CENPK,CENPL,CENPU,DBF4,HUS1,MAD1L1,MCM2,MDM4,ORC2,ORC5,PAFAH1B1,PLK1,PPP2R5E,PSMA1,PSMA2,PSMA4,PSMA7,RAD50,RANBP2,RBBP8,RFC2,RFC3,RFC5,RMI2,SGO1,SPDL1,UBC,YWHAG,YWHAH
R-HSA-400253	C2	CP:REACTOME	REACTOME_CIRCADIAN_CLOCK	70	0.17	15	21.42	1.47776e-06	1.69134e-05	CHD9,CPT1A,CREM,CSNK1E,FBXL3,HIF1A,MEF2C,NAMPT,NFIL3,PPARGC1A,PPP1CB,SIK1,SREBF1,TBL1XR1,UBC
R-HSA-5655302	C2	CP:REACTOME	REACTOME_SIGNALING_BY_FGFR1_IN_DISEASE	38	0.09	11	28.94	1.62613e-06	1.84905e-05	BAG4,CUX1,FGF9,FGFR1,FGFR1OP2,GAB2,LRRFIP1,PIK3R1,STAT3,STAT5A,STAT5B
R-HSA-73894	C2	CP:REACTOME	REACTOME_DNA_REPAIR	332	0.83	38	11.44	1.63609e-06	1.85439e-05	ALKBH3,BRCA2,COPS2,COPS3,COPS4,COPS5,COPS8,CUL4A,DTL,ERCC4,ERCC5,EYA1,FAAP24,GEN1,GTF2H1,GTF2H5,HMGN1,HUS1,KPNA2,LIG4,MSH6,PALB2,PARP1,POLR2G,RAD50,RAD51AP1,RAD52,RBBP8,RFC2,RFC3,RFC5,RMI2,RNF4,UBC,UBXN1,UNG,XRCC1,XRCC2
R-HSA-9006925	C2	CP:REACTOME	REACTOME_INTRACELLULAR_SIGNALING_BY_SECOND_MESSENGERS	307	0.77	36	11.72	1.72848e-06	1.94678e-05	AHCYL1,CBX4,CDKN1B,EGR1,ESR1,FGF9,FGFR1,FOXO1,FYN,GAB2,GSK3B,IRS2,KPNA2,LCK,MAPKAP1,MET,MTA2,PHC3,PHLPP1,PIK3R1,PIP4K2A,PPP2R5E,PRKAR1A,PSMA1,PSMA2,PSMA4,PSMA7,RBBP4,RHEB,RICTOR,RPTOR,SNAI2,TNKS,TRAF6,UBC,USP13
R-HSA-9709957	C2	CP:REACTOME	REACTOME_SENSORY_PERCEPTION	575	1.44	8	1.39	1.74629e-06	1.96453e-05	CAPZA2,CYP4V2,GSN,HSD17B1,NAPEPLD,PRKCQ,REEP3,SLC24A1
R-HSA-9675108	C2	CP:REACTOME	REACTOME_NERVOUS_SYSTEM_DEVELOPMENT	580	1.45	56	9.65	1.79699e-06	2.0173e-05	ADGRG6,ARHGEF12,ARHGEF7,ARPC1A,CUL2,CXCL12,ETF1,FGFR1,FYN,GAB2,GSK3B,GSPT1,HSP90AA1,HSPA8,IRS2,MAGOHB,MBP,MET,MYL12B,NRP2,PIK3R1,PRKCQ,PSEN2,PSMA1,PSMA2,PSMA4,PSMA7,PTK2,RHOB,ROBO1,RPL22,RPL22L1,RPL26L1,RPL27A,RPL35A,RPL38,RPLP0,RPS12,RPS23,RPS27L,RPS28,RPSA,SDCBP,SEMA3A,SEMA5A,SEMA6A,SEMA6D,SHC1,SIAH1,SOX10,ST8SIA4,TUBA1C,UBC,UPF3A,VAV3,WWTR1
R-HSA-72613	C2	CP:REACTOME	REACTOME_EUKARYOTIC_TRANSLATION_INITIATION	120	0.3	20	16.66	1.90797e-06	2.12911e-05	EIF2S3,EIF3A,EIF3B,EIF3E,EIF3I,EIF3L,EIF4EBP1,EIF4H,RPL22,RPL22L1,RPL26L1,RPL27A,RPL35A,RPL38,RPLP0,RPS12,RPS23,RPS27L,RPS28,RPSA
R-HSA-9609507	C2	CP:REACTOME	REACTOME_PROTEIN_LOCALIZATION	164	0.41	24	14.63	2.0688e-06	2.28874e-05	AGPS,APP,CAT,CHCHD2,CHCHD3,CHCHD5,COA6,CROT,GNPAT,GRPEL2,GSTK1,HSPA9,NUDT19,PEX1,SEC61B,SGTA,SLC25A4,STX5,TIMM13,TIMM22,TIMM44,TOMM22,TOMM7,UBC
R-HSA-68877	C2	CP:REACTOME	REACTOME_MITOTIC_PROMETAPHASE	203	0.51	27	13.3	3.14457e-06	3.29048e-05	AHCTF1,CDK1,CDK5RAP2,CENPK,CENPL,CENPU,CEP152,CEP41,CSNK1E,HSP90AA1,MAD1L1,MZT1,MZT2B,NCAPH,PAFAH1B1,PCM1,PCNT,PLK1,PPP2R5E,RANBP2,SDCCAG8,SGO1,SMC2,SMC4,SPDL1,TUBA1C,YWHAG
R-HSA-9679506	C2	CP:REACTOME	REACTOME_SARS_COV_INFECTIONS	146	0.36	22	15.06	3.29555e-06	3.43446e-05	ATP1A1,ATP1B3,CANX,FUT8,GANAB,GSK3B,HMG20B,HSP90AA1,IFNAR1,IFNGR1,IL6R,MAGT1,MAP1LC3B,MTA2,PARP8,PIK3R4,RBBP4,SAP18,ST3GAL4,SUDS3,UBC,ZCRB1
R-HSA-5696399	C2	CP:REACTOME	REACTOME_GLOBAL_GENOME_NUCLEOTIDE_EXCISION_REPAIR_GG_NER	84	0.21	16	19.04	3.36572e-06	3.49725e-05	COPS2,COPS3,COPS4,COPS5,COPS8,CUL4A,ERCC4,ERCC5,GTF2H1,GTF2H5,PARP1,RFC2,RFC3,RFC5,UBC,XRCC1
R-HSA-447115	C2	CP:REACTOME	REACTOME_INTERLEUKIN_12_FAMILY_SIGNALING	57	0.14	13	22.8	3.48953e-06	3.60465e-05	CANX,HNRNPDL,HNRNPF,HSPA9,IL6ST,LCP1,LMNB1,MTAP,RALA,RPLP0,SOD2,STAT3,TCP1
R-HSA-5633007	C2	CP:REACTOME	REACTOME_REGULATION_OF_TP53_ACTIVITY	160	0.4	23	14.37	4.44197e-06	4.48505e-05	BANP,CCNG1,CDK1,EHMT1,HUS1,MAPKAP1,MDM4,MTA2,PIP4K2A,PRKAB1,RAD50,RBBP4,RBBP8,RFC2,RFC3,RFC5,RICTOR,RMI2,SETD9,SGK1,TAF2,TPX2,UBC
R-HSA-453279	C2	CP:REACTOME	REACTOME_MITOTIC_G1_PHASE_AND_G1_S_TRANSITION	149	0.37	22	14.76	4.57535e-06	4.59997e-05	CABLES1,CCND1,CDK1,CDKN1B,CDKN2C,CKS1B,DBF4,E2F3,FBXO5,LIN54,MCM2,MYC,ORC2,ORC5,PSMA1,PSMA2,PSMA4,PSMA7,RBBP4,RRM2,TK1,UBC
R-HSA-5693579	C2	CP:REACTOME	REACTOME_HOMOLOGOUS_DNA_PAIRING_AND_STRAND_EXCHANGE	42	0.1	11	26.19	4.70366e-06	4.70383e-05	BRCA2,HUS1,PALB2,RAD50,RAD51AP1,RBBP8,RFC2,RFC3,RFC5,RMI2,XRCC2
R-HSA-72662	C2	CP:REACTOME	REACTOME_ACTIVATION_OF_THE_MRNA_UPON_BINDING_OF_THE_CAP_BINDING_COMPLEX_AND_EIFS_AND_SUBSEQUENT_BINDING_TO_43S	60	0.15	13	21.66	6.30649e-06	6.09175e-05	EIF2S3,EIF3A,EIF3B,EIF3E,EIF3I,EIF3L,EIF4EBP1,EIF4H,RPS12,RPS23,RPS27L,RPS28,RPSA
R-HSA-73887	C2	CP:REACTOME	REACTOME_DEATH_RECEPTOR_SIGNALLING	141	0.35	21	14.89	6.44636e-06	6.18145e-05	AATF,ARHGEF12,ARHGEF7,BAG4,BEX3,CASP2,CASP8,CFLAR,ECT2,FADD,NSMAF,PRKCI,PSEN2,RACK1,RIPK2,RTN4,SPPL2B,TNFAIP3,TRAF6,UBC,VAV3
R-HSA-8878166	C2	CP:REACTOME	REACTOME_TRANSCRIPTIONAL_REGULATION_BY_RUNX2	120	0.3	19	15.83	7.13342e-06	6.70133e-05	CCND1,CDK1,ESR1,FBXW7,GLI3,GSK3B,HDAC4,HEY2,LGALS3,PPARGC1A,PSMA1,PSMA2,PSMA4,PSMA7,RUNX1,RUNX2,SMURF1,UBC,WWTR1
R-HSA-5696398	C2	CP:REACTOME	REACTOME_NUCLEOTIDE_EXCISION_REPAIR	110	0.27	18	16.36	7.71168e-06	7.16346e-05	COPS2,COPS3,COPS4,COPS5,COPS8,CUL4A,ERCC4,ERCC5,GTF2H1,GTF2H5,HMGN1,PARP1,POLR2G,RFC2,RFC3,RFC5,UBC,XRCC1
R-HSA-8854518	C2	CP:REACTOME	REACTOME_AURKA_ACTIVATION_BY_TPX2	72	0.18	14	19.44	1.04078e-05	9.39265e-05	CDK1,CDK5RAP2,CEP152,CEP41,CSNK1E,HMMR,HSP90AA1,PAFAH1B1,PCM1,PCNT,PLK1,SDCCAG8,TPX2,YWHAG
R-HSA-381119	C2	CP:REACTOME	REACTOME_UNFOLDED_PROTEIN_RESPONSE_UPR	92	0.23	16	17.39	1.09914e-05	9.86568e-05	ATF3,ATF4,CREB3L2,CREBRF,DDX11,DIS3,EIF2S3,ERN1,FKBP14,HERPUD1,MBTPS2,PARN,SEC31A,SHC1,SSR1,WIPI1
R-HSA-8950505	C2	CP:REACTOME	REACTOME_GENE_AND_PROTEIN_EXPRESSION_BY_JAK_STAT_SIGNALING_AFTER_INTERLEUKIN_12_STIMULATION	38	0.09	10	26.31	1.20308e-05	0.000106932	HNRNPDL,HNRNPF,HSPA9,LCP1,LMNB1,MTAP,RALA,RPLP0,SOD2,TCP1
R-HSA-9010553	C2	CP:REACTOME	REACTOME_REGULATION_OF_EXPRESSION_OF_SLITS_AND_ROBOS	172	0.43	23	13.37	1.42554e-05	0.000124085	CUL2,ETF1,GSPT1,MAGOHB,PSMA1,PSMA2,PSMA4,PSMA7,ROBO1,RPL22,RPL22L1,RPL26L1,RPL27A,RPL35A,RPL38,RPLP0,RPS12,RPS23,RPS27L,RPS28,RPSA,UBC,UPF3A
R-HSA-69242	C2	CP:REACTOME	REACTOME_S_PHASE	162	0.4	22	13.58	1.69068e-05	0.000144096	ANAPC1,CABLES1,CCND1,CDC16,CDC27,CDKN1B,CKS1B,GSK3B,LIN54,MCM2,MYC,ORC2,ORC5,PSMA1,PSMA2,PSMA4,PSMA7,RBBP4,RFC2,RFC3,RFC5,UBC
R-HSA-5685942	C2	CP:REACTOME	REACTOME_HDR_THROUGH_HOMOLOGOUS_RECOMBINATION_HRR	67	0.16	13	19.4	2.15655e-05	0.000175935	BRCA2,GEN1,HUS1,PALB2,RAD50,RAD51AP1,RBBP8,RFC2,RFC3,RFC5,RMI2,UBC,XRCC2
R-HSA-9012999	C2	CP:REACTOME	REACTOME_RHO_GTPASE_CYCLE	444	1.11	43	9.68	2.18849e-05	0.000178489	AKAP12,ALS2,ARAP1,ARHGAP21,ARHGEF12,ARHGEF7,CCDC115,CCT6A,CDC42EP3,CIT,COPS2,COPS4,DEPDC1B,DNMBP,ECT2,ERBIN,FARP1,GFOD1,HSP90AA1,JAG1,LCK,LMNB1,MSI2,OSBPL11,PEAK1,PHIP,PIK3R1,PKP4,PLD1,PTPN13,RHOB,RHOBTB1,RHPN2,SLK,SPATA13,STARD13,STX5,TFRC,TMPO,TRA2B,TRIP10,UHRF1BP1L,VAV3
R-HSA-6811440	C2	CP:REACTOME	REACTOME_RETROGRADE_TRANSPORT_AT_THE_TRANS_GOLGI_NETWORK	49	0.12	11	22.44	2.22907e-05	0.00018138	COG2,GOLGA4,IGF2R,NAA35,RAB9A,RHOBTB3,SCOC,STX16,TMF1,VPS53,VPS54
R-HSA-5617833	C2	CP:REACTOME	REACTOME_CILIUM_ASSEMBLY	202	0.5	25	12.37	2.31167e-05	0.000187345	BBS5,BBS9,CDK1,CDK5RAP2,CEP152,CEP41,CEP89,CSNK1E,HSP90AA1,IFT80,IFT88,MKKS,MKS1,PAFAH1B1,PCM1,PCNT,PLK1,SDCCAG8,TCP1,TTC26,TTC30A,TTC30B,TTC8,TUBA1C,YWHAG
R-HSA-5696400	C2	CP:REACTOME	REACTOME_DUAL_INCISION_IN_GG_NER	41	0.1	10	24.39	2.44292e-05	0.000196789	CUL4A,ERCC4,ERCC5,GTF2H1,GTF2H5,PARP1,RFC2,RFC3,RFC5,UBC
R-HSA-983168	C2	CP:REACTOME	REACTOME_ANTIGEN_PROCESSING_UBIQUITINATION_PROTEASOME_DEGRADATION	308	0.77	33	10.71	2.62915e-05	0.000210175	ANAPC1,ASB3,ASB9,CDC16,CDC27,CUL2,FBXL3,FBXL7,FBXO11,FBXO31,FBXO7,FBXW11,FBXW7,KCTD7,KLHL42,KLHL9,MYLIP,NEDD4L,NPEPPS,PSMA1,PSMA2,PSMA4,PSMA7,RNF4,RNF7,SIAH1,SMURF1,THOP1,TPP2,TRIM41,UBC,UBE2H,ZNRF2
R-HSA-983169	C2	CP:REACTOME	REACTOME_CLASS_I_MHC_MEDIATED_ANTIGEN_PROCESSING_PRESENTATION	377	0.94	38	10.07	2.66002e-05	0.000212342	ANAPC1,ASB3,ASB9,CANX,CDC16,CDC27,CUL2,FBXL3,FBXL7,FBXO11,FBXO31,FBXO7,FBXW11,FBXW7,KCTD7,KLHL42,KLHL9,MYLIP,NEDD4L,NPEPPS,PSMA1,PSMA2,PSMA4,PSMA7,RNF4,RNF7,S100A1,SEC31A,SEC61A1,SEC61B,SIAH1,SMURF1,THOP1,TPP2,TRIM41,UBC,UBE2H,ZNRF2
R-HSA-5693532	C2	CP:REACTOME	REACTOME_DNA_DOUBLE_STRAND_BREAK_REPAIR	167	0.41	22	13.17	2.67179e-05	0.000213101	BRCA2,ERCC4,EYA1,GEN1,HUS1,KPNA2,LIG4,PALB2,PARP1,RAD50,RAD51AP1,RAD52,RBBP8,RFC2,RFC3,RFC5,RMI2,RNF4,UBC,UBXN1,XRCC1,XRCC2
R-HSA-72312	C2	CP:REACTOME	REACTOME_RRNA_PROCESSING	205	0.51	25	12.19	2.93145e-05	0.000231585	CSNK1E,DDX47,DIS3,IMP4,MRM2,MRM3,NAT10,NOL11,RIOK1,RPL22,RPL22L1,RPL26L1,RPL27A,RPL35A,RPL38,RPLP0,RPP14,RPS12,RPS23,RPS27L,RPS28,RPSA,TFB1M,UTP14A,WDR43
R-HSA-162906	C2	CP:REACTOME	REACTOME_HIV_INFECTION	231	0.58	27	11.68	3.05728e-05	0.000240449	AP1S2,FYN,GTF2A1,GTF2E1,GTF2H1,GTF2H5,KPNB1,LCK,LIG4,NEDD4L,NELFA,NELFCD,NUP153,NUP50,POLR2G,PSMA1,PSMA2,PSMA4,PSMA7,RAN,RANBP2,SLC25A4,SUPT4H1,TAF2,TSG101,UBC,VPS4B
R-HSA-9711097	C2	CP:REACTOME	REACTOME_CELLULAR_RESPONSE_TO_STARVATION	157	0.39	21	13.37	3.18986e-05	0.000249901	ATF3,ATF4,ATP6V0E1,ATP6V1A,ATP6V1E1,EIF2S3,ITFG2,RHEB,RPL22,RPL22L1,RPL26L1,RPL27A,RPL35A,RPL38,RPLP0,RPS12,RPS23,RPS27L,RPS28,RPSA,RPTOR
R-HSA-168249	C2	CP:REACTOME	REACTOME_INNATE_IMMUNE_SYSTEM	1117	2.8	86	7.69	3.24558e-05	0.000253838	AHCYL1,APP,ARPC1A,ATF1,ATG5,ATOX1,ATP6V0A1,ATP6V0E1,ATP6V1A,ATP6V1E1,ATP8A1,BCL2,BCL2L1,CAPZA2,CASP2,CASP8,CAT,CD44,CD46,CDK13,COMMD3,COPB1,CPPED1,CRCP,CTSZ,DHX36,DHX58,DUSP4,ERP44,FABP5,FADD,FBXW11,FYN,GAB2,GHDC,GLA,GSN,GUSB,GYG1,HSP90AA1,HSPA8,IGF2R,KCMF1,KCNAB2,KPNB1,LAMP1,LCK,LGALS3,LRRFIP1,MAGT1,MALT1,MAP2K7,MAP3K14,MEF2C,NDUFC2,NKIRAS2,PDAP1,PELI1,PGAM1,PIK3R1,PIK3R4,PLA2G6,PLD1,PLPP5,POLR3…
R-HSA-556833	C2	CP:REACTOME	REACTOME_METABOLISM_OF_LIPIDS	741	1.86	62	8.36	3.79227e-05	0.000292465	ABCB4,ACACA,ACOT9,ACSL1,ACSL3,AGPAT5,AGPS,ARSG,ARSK,ARV1,CBR1,CBR4,CERS4,CHD9,CPT1A,CROT,CYP2U1,DDHD2,ETNK1,FABP5,FABP7,FAR2,FDFT1,GLA,GNPAT,GPAT3,HACD3,HSD17B1,HSD17B12,IDI1,KDSR,KPNB1,LPIN1,MBTPS2,MED7,NUDT19,OSBPL8,OSBPL9,PEMT,PIK3R1,PIK3R4,PIP4K2A,PLA2G6,PLD1,PLEKHA8,PPARGC1A,PPP1CB,PTPN13,RAB5A,RAN,SAMD8,SLC44A1,SMPD4,SPHK1,SPTSSA,SREBF1,STARD10,STARD7,SUMF2,SYNJ1,TBL1XR1,UGCG
R-HSA-380270	C2	CP:REACTOME	REACTOME_RECRUITMENT_OF_MITOTIC_CENTROSOME_PROTEINS_AND_COMPLEXES	81	0.2	14	17.28	3.98824e-05	0.000305408	CDK1,CDK5RAP2,CEP152,CEP41,CSNK1E,HSP90AA1,MZT1,MZT2B,PAFAH1B1,PCM1,PCNT,PLK1,SDCCAG8,YWHAG
R-HSA-6807505	C2	CP:REACTOME	REACTOME_RNA_POLYMERASE_II_TRANSCRIBES_SNRNA_GENES	81	0.2	14	17.28	3.98824e-05	0.000305408	ELL2,GTF2A1,GTF2E1,ICE1,INTS10,INTS4,INTS6,INTS7,POLR2G,RNU4ATAC,SNAPC2,SSU72,SUPT4H1,ZC3H8
R-HSA-2555396	C2	CP:REACTOME	REACTOME_MITOTIC_METAPHASE_AND_ANAPHASE	236	0.59	27	11.44	4.36152e-05	0.000331562	AHCTF1,ANAPC1,CDC16,CDC27,CDK1,CENPK,CENPL,CENPU,FBXO5,KPNB1,LMNB1,MAD1L1,PAFAH1B1,PLK1,PPP2R5E,PSMA1,PSMA2,PSMA4,PSMA7,PTTG1,RAN,RANBP2,SGO1,SPDL1,TMPO,TUBA1C,UBC
R-HSA-8854214	C2	CP:REACTOME	REACTOME_TBC_RABGAPS	44	0.11	10	22.72	4.62935e-05	0.000348568	GGA1,MAP1LC3B,RAB33A,RAB35,RAB5A,RAB5C,RAB8B,RABGEF1,TBC1D16,TBC1D7
R-HSA-6781823	C2	CP:REACTOME	REACTOME_FORMATION_OF_TC_NER_PRE_INCISION_COMPLEX	53	0.13	11	20.75	4.74157e-05	0.000355095	COPS2,COPS3,COPS4,COPS5,COPS8,CUL4A,GTF2H1,GTF2H5,HMGN1,POLR2G,UBC
R-HSA-1226099	C2	CP:REACTOME	REACTOME_SIGNALING_BY_FGFR_IN_DISEASE	63	0.15	12	19.04	5.25462e-05	0.000384813	BAG4,CUX1,FGF9,FGFR1,FGFR1OP2,GAB2,LRRFIP1,PIK3R1,POLR2G,STAT3,STAT5A,STAT5B
R-HSA-927802	C2	CP:REACTOME	REACTOME_NONSENSE_MEDIATED_DECAY_NMD	116	0.29	17	14.65	5.46942e-05	0.000397061	ETF1,GSPT1,MAGOHB,RPL22,RPL22L1,RPL26L1,RPL27A,RPL35A,RPL38,RPLP0,RPS12,RPS23,RPS27L,RPS28,RPSA,SMG9,UPF3A
R-HSA-1592230	C2	CP:REACTOME	REACTOME_MITOCHONDRIAL_BIOGENESIS	94	0.23	15	15.95	5.50944e-05	0.000399247	APOO,CHCHD3,CHD9,GABPA,GABPB1,HSPA9,MEF2C,PPARGC1A,PRKAB1,SIRT5,SOD2,SSBP1,TBL1XR1,TFB1M,TFB2M
R-HSA-380320	C2	CP:REACTOME	REACTOME_RECRUITMENT_OF_NUMA_TO_MITOTIC_CENTROSOMES	95	0.23	15	15.78	6.21292e-05	0.000443953	CDK1,CDK5RAP2,CEP152,CEP41,CSNK1E,HSP90AA1,MZT1,MZT2B,PAFAH1B1,PCM1,PCNT,PLK1,SDCCAG8,TUBA1C,YWHAG
R-HSA-5685938	C2	CP:REACTOME	REACTOME_HDR_THROUGH_SINGLE_STRAND_ANNEALING_SSA	37	0.09	9	24.32	6.27579e-05	0.000447539	ERCC4,HUS1,RAD50,RAD52,RBBP8,RFC2,RFC3,RFC5,RMI2
R-HSA-2151201	C2	CP:REACTOME	REACTOME_TRANSCRIPTIONAL_ACTIVATION_OF_MITOCHONDRIAL_BIOGENESIS	55	0.13	11	20	6.71154e-05	0.000475488	CHD9,GABPA,GABPB1,MEF2C,PPARGC1A,SIRT5,SOD2,SSBP1,TBL1XR1,TFB1M,TFB2M
R-HSA-1268020	C2	CP:REACTOME	REACTOME_MITOCHONDRIAL_PROTEIN_IMPORT	65	0.16	12	18.46	7.15207e-05	0.000502158	CHCHD2,CHCHD3,CHCHD5,COA6,GRPEL2,HSPA9,SLC25A4,TIMM13,TIMM22,TIMM44,TOMM22,TOMM7
R-HSA-9607240	C2	CP:REACTOME	REACTOME_FLT3_SIGNALING	38	0.09	9	23.68	7.80859e-05	0.000544998	CDKN1B,FYN,GAB2,LCK,PIK3R1,SOCS2,STAT5A,STAT5B,UBC
R-HSA-9020591	C2	CP:REACTOME	REACTOME_INTERLEUKIN_12_SIGNALING	47	0.11	10	21.27	8.27166e-05	0.000573628	HNRNPDL,HNRNPF,HSPA9,LCP1,LMNB1,MTAP,RALA,RPLP0,SOD2,TCP1
R-HSA-1237112	C2	CP:REACTOME	REACTOME_METHIONINE_SALVAGE_PATHWAY	6	0.01	4	66.66	8.85845e-05	0.000608043	APIP,ENOPH1,GOT1,MTAP
R-HSA-112409	C2	CP:REACTOME	REACTOME_RAF_INDEPENDENT_MAPK1_3_ACTIVATION	23	0.05	7	30.43	9.03584e-05	0.000619466	CDK1,DUSP1,DUSP10,DUSP16,DUSP4,IL6R,IL6ST
R-HSA-8856828	C2	CP:REACTOME	REACTOME_CLATHRIN_MEDIATED_ENDOCYTOSIS	145	0.36	19	13.1	9.38077e-05	0.000640312	AAK1,ADRB2,ARPC1A,COPS2,COPS3,COPS4,COPS5,COPS8,DAB2,HSPA8,IGF2R,RAB5A,RAB5C,SGIP1,SNX9,SYNJ1,TFRC,TRIP10,UBC
R-HSA-2586552	C2	CP:REACTOME	REACTOME_SIGNALING_BY_LEPTIN	11	0.02	5	45.45	0.00011206	0.000746125	IRS2,LEPR,STAT3,STAT5A,STAT5B
R-HSA-3371556	C2	CP:REACTOME	REACTOME_CELLULAR_RESPONSE_TO_HEAT_STRESS	101	0.25	15	14.85	0.000122819	0.000805402	BAG3,BAG4,DNAJC7,GSK3B,HSP90AA1,HSPA4L,HSPA8,HSPA9,HSPB1,HSPH1,MRPL18,NUP153,NUP50,RANBP2,RPTOR
R-HSA-1799339	C2	CP:REACTOME	REACTOME_SRP_DEPENDENT_COTRANSLATIONAL_PROTEIN_TARGETING_TO_MEMBRANE	113	0.28	16	14.15	0.000130588	0.00084944	RPL22,RPL22L1,RPL26L1,RPL27A,RPL35A,RPL38,RPLP0,RPS12,RPS23,RPS27L,RPS28,RPSA,SEC61A1,SEC61B,SSR1,SSR3
R-HSA-8980692	C2	CP:REACTOME	REACTOME_RHOA_GTPASE_CYCLE	149	0.37	19	12.75	0.000132462	0.000860974	ARAP1,ARHGAP21,ARHGEF12,ARHGEF7,CCDC115,CIT,DEPDC1B,ECT2,ERBIN,FARP1,PIK3R1,PLD1,RHPN2,SLK,STARD13,STX5,TFRC,TMPO,VAV3
R-HSA-9633012	C2	CP:REACTOME	REACTOME_RESPONSE_OF_EIF2AK4_GCN2_TO_AMINO_ACID_DEFICIENCY	102	0.25	15	14.7	0.00013674	0.000876104	ATF3,ATF4,EIF2S3,RPL22,RPL22L1,RPL26L1,RPL27A,RPL35A,RPL38,RPLP0,RPS12,RPS23,RPS27L,RPS28,RPSA
R-HSA-9013026	C2	CP:REACTOME	REACTOME_RHOB_GTPASE_CYCLE	70	0.17	12	17.14	0.000145861	0.000926983	ARHGAP21,ARHGEF12,CIT,DEPDC1B,ECT2,ERBIN,PIK3R1,RHOB,RHPN2,SLK,STARD13,TFRC
R-HSA-5693538	C2	CP:REACTOME	REACTOME_HOMOLOGY_DIRECTED_REPAIR	138	0.34	18	13.04	0.000147094	0.000933766	BRCA2,ERCC4,GEN1,HUS1,PALB2,PARP1,RAD50,RAD51AP1,RAD52,RBBP8,RFC2,RFC3,RFC5,RMI2,RNF4,UBC,XRCC1,XRCC2
R-HSA-5683057	C2	CP:REACTOME	REACTOME_MAPK_FAMILY_SIGNALING_CASCADES	327	0.82	32	9.78	0.000167693	0.00104571	BCL2L1,BRAF,CDC42EP3,CDK1,DUSP1,DUSP10,DUSP16,DUSP4,FGF9,FGFR1,FOXO1,FYN,HSPB1,IL6R,IL6ST,IRS2,MET,MYC,PEBP1,PIK3R1,PPP1CB,PPP2R5E,PRKCQ,PSMA1,PSMA2,PSMA4,PSMA7,PTK2,RASA2,RASGRP3,SHC1,UBC
R-HSA-3371453	C2	CP:REACTOME	REACTOME_REGULATION_OF_HSF1_MEDIATED_HEAT_SHOCK_RESPONSE	82	0.2	13	15.85	0.000174582	0.00108292	BAG3,BAG4,DNAJC7,GSK3B,HSPA4L,HSPA8,HSPA9,HSPB1,HSPH1,MRPL18,NUP153,NUP50,RANBP2
R-HSA-8851680	C2	CP:REACTOME	REACTOME_BUTYROPHILIN_BTN_FAMILY_INTERACTIONS	12	0.03	5	41.66	0.000182399	0.00112597	BTN2A1,BTN2A2,BTN3A1,BTN3A2,BTN3A3
R-HSA-376176	C2	CP:REACTOME	REACTOME_SIGNALING_BY_ROBO_RECEPTORS	218	0.54	24	11	0.000186535	0.00114999	CUL2,CXCL12,ETF1,GSPT1,MAGOHB,PSMA1,PSMA2,PSMA4,PSMA7,ROBO1,RPL22,RPL22L1,RPL26L1,RPL27A,RPL35A,RPL38,RPLP0,RPS12,RPS23,RPS27L,RPS28,RPSA,UBC,UPF3A
R-HSA-5693537	C2	CP:REACTOME	REACTOME_RESOLUTION_OF_D_LOOP_STRUCTURES	34	0.08	8	23.52	0.000201277	0.00122879	BRCA2,GEN1,PALB2,RAD50,RAD51AP1,RBBP8,RMI2,XRCC2
R-HSA-3247509	C2	CP:REACTOME	REACTOME_CHROMATIN_MODIFYING_ENZYMES	274	0.68	28	10.21	0.000201791	0.00123166	AEBP2,ARID1B,ARID5B,ASH2L,BRWD1,CCND1,DOT1L,EHMT1,ELP2,ELP3,HMG20B,ING3,JADE1,JMJD6,KANSL3,KDM4D,KDM5A,KMT2C,KMT2E,MORF4L2,MTA2,RBBP4,SAP18,SUDS3,SUPT3H,TAF6L,TBL1XR1,ZZZ3
R-HSA-5693554	C2	CP:REACTOME	REACTOME_RESOLUTION_OF_D_LOOP_STRUCTURES_THROUGH_SYNTHESIS_DEPENDENT_STRAND_ANNEALING_SDSA	26	0.06	7	26.92	0.000207553	0.00126164	BRCA2,PALB2,RAD50,RAD51AP1,RBBP8,RMI2,XRCC2
R-HSA-2408522	C2	CP:REACTOME	REACTOME_SELENOAMINO_ACID_METABOLISM	118	0.29	16	13.55	0.000211846	0.00128442	CTH,HNMT,RPL22,RPL22L1,RPL26L1,RPL27A,RPL35A,RPL38,RPLP0,RPS12,RPS23,RPS27L,RPS28,RPSA,SCLY,SECISBP2
R-HSA-5625900	C2	CP:REACTOME	REACTOME_RHO_GTPASES_ACTIVATE_CIT	19	0.04	6	31.57	0.00023131	0.00138781	CDKN1B,CIT,MYL12B,PPP1CB,PPP1R12A,RHOB
R-HSA-5357801	C2	CP:REACTOME	REACTOME_PROGRAMMED_CELL_DEATH	208	0.52	23	11.05	0.000232182	0.00139245	APIP,BCL2,BCL2L1,CASP8,CFLAR,FADD,GSN,HSP90AA1,KPNB1,LMNB1,PELI1,PRKCQ,PSMA1,PSMA2,PSMA4,PSMA7,PTK2,SDCBP,STAT3,STK24,UBC,YWHAG,YWHAH
R-HSA-9706574	C2	CP:REACTOME	REACTOME_RHOBTB_GTPASE_CYCLE	35	0.08	8	22.85	0.000247747	0.00147401	CCT6A,COPS2,COPS4,HSP90AA1,MSI2,PHIP,RHOBTB1,TRA2B
R-HSA-75893	C2	CP:REACTOME	REACTOME_TNF_SIGNALING	44	0.11	9	20.45	0.000248919	0.00147837	BAG4,CASP8,CFLAR,FADD,NSMAF,RACK1,SPPL2B,TNFAIP3,UBC
R-HSA-373755	C2	CP:REACTOME	REACTOME_SEMAPHORIN_INTERACTIONS	64	0.16	11	17.18	0.000261815	0.0015452	ARHGEF12,FYN,GSK3B,HSP90AA1,MET,MYL12B,RHOB,SEMA3A,SEMA5A,SEMA6A,SEMA6D
R-HSA-5620912	C2	CP:REACTOME	REACTOME_ANCHORING_OF_THE_BASAL_BODY_TO_THE_PLASMA_MEMBRANE	97	0.24	14	14.43	0.000267485	0.00157176	CDK1,CDK5RAP2,CEP152,CEP41,CEP89,CSNK1E,HSP90AA1,MKS1,PAFAH1B1,PCM1,PCNT,PLK1,SDCCAG8,YWHAG
R-HSA-6782135	C2	CP:REACTOME	REACTOME_DUAL_INCISION_IN_TC_NER	65	0.16	11	16.92	0.000299254	0.00173424	CUL4A,ERCC4,ERCC5,GTF2H1,GTF2H5,HMGN1,POLR2G,RFC2,RFC3,RFC5,UBC
R-HSA-9669938	C2	CP:REACTOME	REACTOME_SIGNALING_BY_KIT_IN_DISEASE	20	0.05	6	30	0.000313756	0.0017965	FYN,LCK,PIK3R1,STAT3,STAT5A,STAT5B
R-HSA-9682385	C2	CP:REACTOME	REACTOME_FLT3_SIGNALING_IN_DISEASE	28	0.07	7	25	0.000336825	0.0018974	BCL2L1,ETV6,GAB2,PIK3R1,STAT5A,STAT5B,UBC
R-HSA-429914	C2	CP:REACTOME	REACTOME_DEADENYLATION_DEPENDENT_MRNA_DECAY	56	0.14	10	17.85	0.000356994	0.0019935	CNOT2,DCP1B,DCPS,DIS3,LSM1,LSM5,LSM7,PARN,TTC37,WDR61
R-HSA-162587	C2	CP:REACTOME	REACTOME_HIV_LIFE_CYCLE	149	0.37	18	12.08	0.000362267	0.00201766	GTF2A1,GTF2E1,GTF2H1,GTF2H5,LIG4,NEDD4L,NELFA,NELFCD,NUP153,NUP50,POLR2G,RAN,RANBP2,SUPT4H1,TAF2,TSG101,UBC,VPS4B
R-HSA-176187	C2	CP:REACTOME	REACTOME_ACTIVATION_OF_ATR_IN_RESPONSE_TO_REPLICATION_STRESS	37	0.09	8	21.62	0.000366414	0.00203603	DBF4,HUS1,MCM2,ORC2,ORC5,RFC2,RFC3,RFC5
R-HSA-9694516	C2	CP:REACTOME	REACTOME_SARS_COV_2_INFECTION	67	0.16	11	16.41	0.0003874	0.00214041	CANX,FUT8,GANAB,GSK3B,MAGT1,MAP1LC3B,PARP8,PIK3R4,ST3GAL4,UBC,ZCRB1
R-HSA-6811442	C2	CP:REACTOME	REACTOME_INTRA_GOLGI_AND_RETROGRADE_GOLGI_TO_ER_TRAFFIC	203	0.51	22	10.83	0.000398675	0.00219626	CAPZA2,COG2,COPB1,CUX1,DCTN5,DCTN6,GALNT2,GOLGA4,IGF2R,KIF25,NAA35,PAFAH1B1,PLA2G6,RAB9A,RHOBTB3,SCOC,STX16,STX5,TMF1,TUBA1C,VPS53,VPS54
R-HSA-71240	C2	CP:REACTOME	REACTOME_TRYPTOPHAN_CATABOLISM	14	0.03	5	35.71	0.000415658	0.00227913	AFMID,IDO1,KYNU,SLC3A2,SLC7A5
R-HSA-8983432	C2	CP:REACTOME	REACTOME_INTERLEUKIN_15_SIGNALING	14	0.03	5	35.71	0.000415658	0.00227913	GAB2,SHC1,STAT3,STAT5A,STAT5B
R-HSA-5213460	C2	CP:REACTOME	REACTOME_RIPK1_MEDIATED_REGULATED_NECROSIS	29	0.07	7	24.13	0.000421581	0.00230444	CASP8,CFLAR,FADD,HSP90AA1,PELI1,SDCBP,UBC
R-HSA-9612973	C2	CP:REACTOME	REACTOME_AUTOPHAGY	151	0.37	18	11.92	0.000421488	0.00230444	ATG10,ATG5,GABARAPL1,HSP90AA1,HSPA8,IFT88,MAP1LC3B,PCNT,PIK3R4,PRKAB1,RHEB,RPTOR,TOMM22,TOMM7,TSG101,TUBA1C,UBC,WIPI1
R-HSA-2467813	C2	CP:REACTOME	REACTOME_SEPARATION_OF_SISTER_CHROMATIDS	191	0.48	21	10.99	0.000438173	0.0023876	AHCTF1,ANAPC1,CDC16,CDC27,CENPK,CENPL,CENPU,MAD1L1,PAFAH1B1,PLK1,PPP2R5E,PSMA1,PSMA2,PSMA4,PSMA7,PTTG1,RANBP2,SGO1,SPDL1,TUBA1C,UBC
R-HSA-5696394	C2	CP:REACTOME	REACTOME_DNA_DAMAGE_RECOGNITION_IN_GG_NER	38	0.09	8	21.05	0.000440699	0.00239063	COPS2,COPS3,COPS4,COPS5,COPS8,CUL4A,PARP1,UBC
R-HSA-2122947	C2	CP:REACTOME	REACTOME_NOTCH1_INTRACELLULAR_DOMAIN_REGULATES_TRANSCRIPTION	48	0.12	9	18.75	0.000478709	0.00257923	FBXW7,HDAC4,HEY2,HIF1A,MAML3,MYC,TBL1XR1,TLE1,UBC
R-HSA-109581	C2	CP:REACTOME	REACTOME_APOPTOSIS	179	0.44	20	11.17	0.000479508	0.00258101	APIP,BCL2,BCL2L1,CASP8,CFLAR,FADD,GSN,KPNB1,LMNB1,PRKCQ,PSMA1,PSMA2,PSMA4,PSMA7,PTK2,STAT3,STK24,UBC,YWHAG,YWHAH
R-HSA-198933	C2	CP:REACTOME	REACTOME_IMMUNOREGULATORY_INTERACTIONS_BETWEEN_A_LYMPHOID_AND_A_NON_LYMPHOID_CELL	191	0.48	1	0.52	0.000489778	0.00262783	CLEC2B
R-HSA-69306	C2	CP:REACTOME	REACTOME_DNA_REPLICATION	128	0.32	16	12.5	0.000506383	0.00271022	ANAPC1,CDC16,CDC27,DBF4,E2F3,MCM2,ORC2,ORC5,PSMA1,PSMA2,PSMA4,PSMA7,RFC2,RFC3,RFC5,UBC
R-HSA-1280218	C2	CP:REACTOME	REACTOME_ADAPTIVE_IMMUNE_SYSTEM	825	2.07	62	7.51	0.000520235	0.00278172	AHCYL1,ANAPC1,AP1S2,ASB3,ASB9,BTN2A1,BTN2A2,BTN3A1,BTN3A2,BTN3A3,CANX,CAPZA2,CDC16,CDC27,CLEC2B,CUL2,DCTN5,DCTN6,FBXL3,FBXL7,FBXO11,FBXO31,FBXO7,FBXW11,FBXW7,FYN,KCTD7,KLHL42,KLHL9,LCK,MALT1,MAP3K14,MAPKAP1,MYLIP,NEDD4L,NPEPPS,PIK3R1,PPP2R5E,PRKCQ,PSMA1,PSMA2,PSMA4,PSMA7,RASGRP3,RICTOR,RIPK2,RNF4,RNF7,S100A1,SEC31A,SEC61A1,SEC61B,SIAH1,SMURF1,THOP1,TPP2,TRAF6,TRIM41,TUBA1C,UBC,UBE2H,ZNRF2
R-HSA-9674555	C2	CP:REACTOME	REACTOME_SIGNALING_BY_CSF3_G_CSF	30	0.07	7	23.33	0.000522125	0.00278444	GAB2,RNF7,SHC1,STAT3,STAT5A,STAT5B,UBC
R-HSA-389357	C2	CP:REACTOME	REACTOME_CD28_DEPENDENT_PI3K_AKT_SIGNALING	22	0.05	6	27.27	0.000544516	0.00289182	FYN,LCK,MAP3K14,MAPKAP1,PIK3R1,RICTOR
R-HSA-69481	C2	CP:REACTOME	REACTOME_G2_M_CHECKPOINTS	168	0.42	19	11.3	0.000558906	0.00295434	CDK1,DBF4,HUS1,MCM2,ORC2,ORC5,PSMA1,PSMA2,PSMA4,PSMA7,RAD50,RBBP8,RFC2,RFC3,RFC5,RMI2,UBC,YWHAG,YWHAH
R-HSA-2219528	C2	CP:REACTOME	REACTOME_PI3K_AKT_SIGNALING_IN_CANCER	105	0.26	14	13.33	0.000580211	0.00304867	CDKN1B,ESR1,FGF9,FGFR1,FOXO1,FYN,GAB2,GSK3B,IRS2,LCK,MAPKAP1,MET,PIK3R1,RICTOR
R-HSA-168138	C2	CP:REACTOME	REACTOME_TOLL_LIKE_RECEPTOR_9_TLR9_CASCADE	94	0.23	13	13.82	0.000633679	0.00329161	APP,ATF1,DUSP4,FBXW11,MAP2K7,MEF2C,NKIRAS2,PELI1,PIK3R4,RIPK2,S100B,TRAF6,UBC
R-HSA-9678108	C2	CP:REACTOME	REACTOME_SARS_COV_1_INFECTION	50	0.12	9	18	0.000644789	0.0033297	CANX,GANAB,GSK3B,MAP1LC3B,PARP8,PIK3R4,ST3GAL4,UBC,ZCRB1
R-HSA-1266738	C2	CP:REACTOME	REACTOME_DEVELOPMENTAL_BIOLOGY	1143	2.87	80	6.99	0.000752739	0.00378665	ADGRG6,ARHGEF12,ARHGEF7,ARPC1A,ASH2L,CHD9,CTNNA1,CUL2,CXCL12,ETF1,FGF9,FGFR1,FOXO1,FYN,GAB2,GSK3B,GSPT1,HSP90AA1,HSPA8,IL6R,IRS2,KLF4,KMT2C,MAGOHB,MAML3,MBP,MED7,MEF2C,MEIS1,MET,MYC,MYL12B,NRP2,ONECUT1,PERP,PIK3R1,PKNOX1,PKP4,POLR2G,PPARGC1A,PRKCQ,PSEN2,PSMA1,PSMA2,PSMA4,PSMA7,PTK2,RBBP4,RHOB,ROBO1,RPL22,RPL22L1,RPL26L1,RPL27A,RPL35A,RPL38,RPLP0,RPS12,RPS23,RPS27L,RPS28,RPSA,RUNX1,SDCBP,SEMA3A,SE…
R-HSA-8878159	C2	CP:REACTOME	REACTOME_TRANSCRIPTIONAL_REGULATION_BY_RUNX3	96	0.24	13	13.54	0.000765658	0.00382572	CCND1,HDAC4,JAG1,MAML3,MYC,PSMA1,PSMA2,PSMA4,PSMA7,RUNX1,SMURF1,UBC,WWTR1
R-HSA-8939902	C2	CP:REACTOME	REACTOME_REGULATION_OF_RUNX2_EXPRESSION_AND_ACTIVITY	73	0.18	11	15.06	0.000786392	0.00392167	ESR1,FBXW7,GSK3B,PPARGC1A,PSMA1,PSMA2,PSMA4,PSMA7,RUNX2,SMURF1,UBC
R-HSA-166520	C2	CP:REACTOME	REACTOME_SIGNALING_BY_NTRKS	134	0.33	16	11.94	0.000808868	0.00401884	ATF1,BRAF,DUSP4,EGR1,FYN,ID1,ID2,ID4,IRS2,MEF2C,PIK3R1,RALA,SGK1,SHC1,STAT3,TRIB1
R-HSA-9703648	C2	CP:REACTOME	REACTOME_SIGNALING_BY_FLT3_ITD_AND_TKD_MUTANTS	16	0.04	5	31.25	0.000817572	0.00405352	BCL2L1,GAB2,PIK3R1,STAT5A,STAT5B
R-HSA-6805567	C2	CP:REACTOME	REACTOME_KERATINIZATION	217	0.54	2	0.92	0.000829127	0.00410485	PERP,PKP4
R-HSA-69656	C2	CP:REACTOME	REACTOME_CYCLIN_A_CDK2_ASSOCIATED_EVENTS_AT_S_PHASE_ENTRY	85	0.21	12	14.11	0.000830121	0.00410635	CABLES1,CCND1,CDKN1B,CKS1B,LIN54,MYC,PSMA1,PSMA2,PSMA4,PSMA7,RBBP4,UBC
R-HSA-166166	C2	CP:REACTOME	REACTOME_MYD88_INDEPENDENT_TLR4_CASCADE	97	0.24	13	13.4	0.000839572	0.00414656	APP,ATF1,CASP8,DUSP4,FADD,FBXW11,MAP2K7,MEF2C,NKIRAS2,RIPK2,S100B,TRAF6,UBC
R-HSA-193704	C2	CP:REACTOME	REACTOME_P75_NTR_RECEPTOR_MEDIATED_SIGNALLING	97	0.24	13	13.4	0.000839572	0.00414656	AATF,ARHGEF12,ARHGEF7,BEX3,CASP2,ECT2,PRKCI,PSEN2,RIPK2,RTN4,TRAF6,UBC,VAV3
R-HSA-382551	C2	CP:REACTOME	REACTOME_TRANSPORT_OF_SMALL_MOLECULES	728	1.83	55	7.55	0.000848134	0.00418519	ABCB4,ABCC5,ATP1A1,ATP1B3,ATP2C1,ATP6V0A1,ATP6V0E1,ATP6V1A,ATP6V1E1,ATP8A1,CLCN3,DERL1,EIF2S3,ERLEC1,GNAS,GNG7,HFE,IREB2,MAGT1,MBTPS2,MRS2,MYLIP,NEDD4L,PRKAR1A,PSMA1,PSMA2,PSMA4,PSMA7,RUNX1,SCARB1,SGK1,SGK3,SLC11A2,SLC12A2,SLC15A4,SLC17A5,SLC1A4,SLC20A1,SLC24A1,SLC25A4,SLC39A6,SLC3A2,SLC44A1,SLC6A15,SLC7A2,SLC7A5,SRI,TFRC,TPCN2,TRPM3,TTYH2,TTYH3,UBC,VDAC2,WNK1
R-HSA-9007101	C2	CP:REACTOME	REACTOME_RAB_REGULATION_OF_TRAFFICKING	122	0.3	15	12.29	0.000858122	0.00422413	ALS2,GGA1,HPS1,MAP1LC3B,RAB32,RAB33A,RAB35,RAB5A,RAB5C,RAB8B,RAB9A,RABGEF1,TBC1D16,TBC1D7,TRAPPC13
R-HSA-1980143	C2	CP:REACTOME	REACTOME_SIGNALING_BY_NOTCH1	74	0.18	11	14.86	0.000877104	0.00430106	FBXW7,HDAC4,HEY2,HIF1A,JAG1,MAML3,MYC,PSEN2,TBL1XR1,TLE1,UBC
R-HSA-9013106	C2	CP:REACTOME	REACTOME_RHOC_GTPASE_CYCLE	74	0.18	11	14.86	0.000877104	0.00430106	ARHGAP21,ARHGEF12,CIT,DEPDC1B,ERBIN,PIK3R1,SLK,STARD13,STX5,TFRC,TMPO
R-HSA-982772	C2	CP:REACTOME	REACTOME_GROWTH_HORMONE_RECEPTOR_SIGNALING	24	0.06	6	25	0.000885551	0.00433494	IRS2,PTPN1,SOCS2,STAT3,STAT5A,STAT5B
R-HSA-69618	C2	CP:REACTOME	REACTOME_MITOTIC_SPINDLE_CHECKPOINT	111	0.27	14	12.61	0.00097474	0.00473043	AHCTF1,ANAPC1,CDC16,CDC27,CENPK,CENPL,CENPU,MAD1L1,PAFAH1B1,PLK1,PPP2R5E,RANBP2,SGO1,SPDL1
R-HSA-9009391	C2	CP:REACTOME	REACTOME_EXTRA_NUCLEAR_ESTROGEN_SIGNALING	75	0.18	11	14.66	0.000976007	0.00473043	BCL2,CCND1,CDKN1B,ESR1,GNG7,HSP90AA1,HSPB1,PIK3R1,PTK2,SHC1,SPHK1
R-HSA-5675221	C2	CP:REACTOME	REACTOME_NEGATIVE_REGULATION_OF_MAPK_PATHWAY	43	0.1	8	18.6	0.00100861	0.0048586	BRAF,DUSP1,DUSP10,DUSP16,DUSP4,PEBP1,PPP2R5E,UBC
R-HSA-5685939	C2	CP:REACTOME	REACTOME_HDR_THROUGH_MMEJ_ALT_NHEJ	10	0.02	4	40	0.00100786	0.0048586	PARP1,RAD50,RBBP8,XRCC1
R-HSA-9702518	C2	CP:REACTOME	REACTOME_STAT5_ACTIVATION_DOWNSTREAM_OF_FLT3_ITD_MUTANTS	10	0.02	4	40	0.00100786	0.0048586	BCL2L1,GAB2,STAT5A,STAT5B
R-HSA-1428517	C2	CP:REACTOME	REACTOME_THE_CITRIC_ACID_TCA_CYCLE_AND_RESPIRATORY_ELECTRON_TRANSPORT	178	0.44	19	10.67	0.00106355	0.0051079	COX7B,IDH3A,LDHA,LDHB,LRPPRC,MDH2,MPC1,NDUFA4,NDUFA7,NDUFA9,NDUFAF7,NDUFB3,NDUFB4,NDUFC1,NDUFC2,NDUFV3,PDHX,SUCLG1,UQCRQ
R-HSA-2142845	C2	CP:REACTOME	REACTOME_HYALURONAN_METABOLISM	17	0.04	5	29.41	0.00109971	0.00525384	ABCC5,CD44,GUSB,HAS2,HMMR
R-HSA-174143	C2	CP:REACTOME	REACTOME_APC_C_MEDIATED_DEGRADATION_OF_CELL_CYCLE_PROTEINS	88	0.22	12	13.63	0.00110946	0.0052834	ANAPC1,CDC16,CDC27,CDK1,FBXO5,PLK1,PSMA1,PSMA2,PSMA4,PSMA7,PTTG1,UBC
R-HSA-9673768	C2	CP:REACTOME	REACTOME_SIGNALING_BY_MEMBRANE_TETHERED_FUSIONS_OF_PDGFRA_OR_PDGFRB	5	0.01	3	60	0.00116809	0.0055096	ETV6,GOLGA4,KANK1
R-HSA-9694635	C2	CP:REACTOME	REACTOME_TRANSLATION_OF_SARS_COV_2_STRUCTURAL_PROTEINS	44	0.11	8	18.18	0.00117052	0.00551552	CANX,FUT8,GANAB,GSK3B,MAGT1,PARP8,ST3GAL4,UBC
R-HSA-73856	C2	CP:REACTOME	REACTOME_RNA_POLYMERASE_II_TRANSCRIPTION_TERMINATION	66	0.16	10	15.15	0.00126047	0.00587077	CHTOP,CSTF2T,MAGOHB,SLU7,SNRPG,SRSF11,SRSF2,SRSF3,SRSF7,U2AF1
R-HSA-9614085	C2	CP:REACTOME	REACTOME_FOXO_MEDIATED_TRANSCRIPTION	66	0.16	10	15.15	0.00126047	0.00587077	BTG1,CAT,CDKN1B,CITED2,FOXO1,KLF4,PPARGC1A,SOD2,SREBF1,YWHAG
R-HSA-1655829	C2	CP:REACTOME	REACTOME_REGULATION_OF_CHOLESTEROL_BIOSYNTHESIS_BY_SREBP_SREBF	55	0.13	9	16.36	0.00126309	0.00587711	ACACA,CHD9,FDFT1,IDI1,KPNB1,MBTPS2,RAN,SREBF1,TBL1XR1
R-HSA-74752	C2	CP:REACTOME	REACTOME_SIGNALING_BY_INSULIN_RECEPTOR	78	0.19	11	14.1	0.00132702	0.00615834	ATP6V0A1,ATP6V0E1,ATP6V1A,ATP6V1E1,FGF9,FGFR1,GAB2,IRS2,PIK3R1,PIK3R4,SHC1
R-HSA-5357905	C2	CP:REACTOME	REACTOME_REGULATION_OF_TNFR1_SIGNALING	35	0.08	7	20	0.00133105	0.00616994	CASP8,CFLAR,FADD,RACK1,SPPL2B,TNFAIP3,UBC
R-HSA-168179	C2	CP:REACTOME	REACTOME_TOLL_LIKE_RECEPTOR_TLR1_TLR2_CASCADE	103	0.25	13	12.62	0.00141351	0.00649242	APP,ATF1,DUSP4,FBXW11,MAP2K7,MEF2C,NKIRAS2,PELI1,RIPK2,S100A1,S100B,TRAF6,UBC
R-HSA-168643	C2	CP:REACTOME	REACTOME_NUCLEOTIDE_BINDING_DOMAIN_LEUCINE_RICH_REPEAT_CONTAINING_RECEPTOR_NLR_SIGNALING_PATHWAYS	56	0.14	9	16.07	0.001429	0.00653909	APP,BCL2,BCL2L1,CASP2,CASP8,RIPK2,TNFAIP3,TRAF6,UBC
R-HSA-983712	C2	CP:REACTOME	REACTOME_ION_CHANNEL_TRANSPORT	183	0.46	19	10.38	0.00143004	0.00654065	ATP1A1,ATP1B3,ATP2C1,ATP6V0A1,ATP6V0E1,ATP6V1A,ATP6V1E1,ATP8A1,CLCN3,NEDD4L,SGK1,SGK3,SRI,TPCN2,TRPM3,TTYH2,TTYH3,UBC,WNK1
R-HSA-2514853	C2	CP:REACTOME	REACTOME_CONDENSATION_OF_PROMETAPHASE_CHROMOSOMES	11	0.02	4	36.36	0.00150373	0.00681913	CDK1,NCAPH,SMC2,SMC4
R-HSA-9634285	C2	CP:REACTOME	REACTOME_CONSTITUTIVE_SIGNALING_BY_OVEREXPRESSED_ERBB2	11	0.02	4	36.36	0.00150373	0.00681913	ERBIN,HSP90AA1,PTPN12,SHC1
R-HSA-1266695	C2	CP:REACTOME	REACTOME_INTERLEUKIN_7_SIGNALING	36	0.09	7	19.44	0.0015689	0.00706808	BRWD1,IRS2,PIK3R1,SOCS2,STAT3,STAT5A,STAT5B
R-HSA-500792	C2	CP:REACTOME	REACTOME_GPCR_LIGAND_BINDING	463	1.16	11	2.37	0.00159007	0.00713241	ACKR3,ADRB2,APP,CCR7,CXCL12,EDNRB,FZD3,GNAS,GNG7,HEBP1,NLN
R-HSA-6804756	C2	CP:REACTOME	REACTOME_REGULATION_OF_TP53_ACTIVITY_THROUGH_PHOSPHORYLATION	92	0.23	12	13.04	0.00159353	0.00713913	HUS1,MDM4,PRKAB1,RAD50,RBBP8,RFC2,RFC3,RFC5,RMI2,TAF2,TPX2,UBC
R-HSA-168928	C2	CP:REACTOME	REACTOME_DDX58_IFIH1_MEDIATED_INDUCTION_OF_INTERFERON_ALPHA_BETA	81	0.2	11	13.58	0.00177083	0.00778992	APP,ATG5,CASP8,DHX58,FADD,HSP90AA1,NKIRAS2,S100B,TNFAIP3,TRAF6,UBC
R-HSA-9679191	C2	CP:REACTOME	REACTOME_POTENTIAL_THERAPEUTICS_FOR_SARS	81	0.2	11	13.58	0.00177083	0.00778992	ATP1A1,ATP1B3,HMG20B,HSP90AA1,IFNAR1,IFNGR1,IL6R,MTA2,RBBP4,SAP18,SUDS3
R-HSA-446203	C2	CP:REACTOME	REACTOME_ASPARAGINE_N_LINKED_GLYCOSYLATION	305	0.76	27	8.85	0.00180932	0.00793698	ALG2,ALG8,ANKRD28,CANX,CAPZA2,CHST10,COG2,COPB1,CTSZ,DCTN5,DCTN6,DERL1,DPM1,FUT8,GANAB,GORASP1,MAGT1,SEC31A,SLC17A5,ST3GAL4,ST8SIA4,STX17,STX5,TRIM13,TUBA1C,UBC,UBXN1
R-HSA-1236394	C2	CP:REACTOME	REACTOME_SIGNALING_BY_ERBB4	58	0.14	9	15.51	0.00181097	0.00793807	CXCL12,ESR1,PIK3R1,PSEN2,S100B,SHC1,SPARC,STAT5A,UBC
R-HSA-2644602	C2	CP:REACTOME	REACTOME_SIGNALING_BY_NOTCH1_PEST_DOMAIN_MUTANTS_IN_CANCER	58	0.14	9	15.51	0.00181097	0.00793807	FBXW7,HDAC4,HEY2,JAG1,MAML3,MYC,PSEN2,TBL1XR1,UBC
R-HSA-917937	C2	CP:REACTOME	REACTOME_IRON_UPTAKE_AND_TRANSPORT	58	0.14	9	15.51	0.00181097	0.00793807	ATP6V0A1,ATP6V0E1,ATP6V1A,ATP6V1E1,HFE,IREB2,SLC11A2,TFRC,UBC
R-HSA-6806003	C2	CP:REACTOME	REACTOME_REGULATION_OF_TP53_EXPRESSION_AND_DEGRADATION	37	0.09	7	18.91	0.00183727	0.00803335	CCNG1,CDK1,MAPKAP1,MDM4,RICTOR,SGK1,UBC
R-HSA-9703465	C2	CP:REACTOME	REACTOME_SIGNALING_BY_FLT3_FUSION_PROTEINS	19	0.04	5	26.31	0.00186295	0.00812299	ETV6,GAB2,PIK3R1,STAT5A,STAT5B
R-HSA-156842	C2	CP:REACTOME	REACTOME_EUKARYOTIC_TRANSLATION_ELONGATION	94	0.23	12	12.76	0.0018911	0.00823681	RPL22,RPL22L1,RPL26L1,RPL27A,RPL35A,RPL38,RPLP0,RPS12,RPS23,RPS27L,RPS28,RPSA
R-HSA-9711123	C2	CP:REACTOME	REACTOME_CELLULAR_RESPONSE_TO_CHEMICAL_STRESS	160	0.4	17	10.62	0.00189306	0.00824027	ATOX1,CAT,CHD9,COX7B,LRPPRC,MAFK,NDUFA4,NFE2L2,PRDX3,PSMA1,PSMA2,PSMA4,PSMA7,SOD2,STAT3,TBL1XR1,UBC
R-HSA-9663891	C2	CP:REACTOME	REACTOME_SELECTIVE_AUTOPHAGY	82	0.2	11	13.41	0.00194199	0.00842984	ATG5,HSP90AA1,HSPA8,IFT88,MAP1LC3B,PCNT,PRKAB1,TOMM22,TOMM7,TUBA1C,UBC
R-HSA-1614635	C2	CP:REACTOME	REACTOME_SULFUR_AMINO_ACID_METABOLISM	28	0.07	6	21.42	0.00201459	0.00868883	ADO,APIP,CTH,ENOPH1,GOT1,MTAP
R-HSA-9683701	C2	CP:REACTOME	REACTOME_TRANSLATION_OF_SARS_COV_1_STRUCTURAL_PROTEINS	28	0.07	6	21.42	0.00201459	0.00868883	CANX,GANAB,GSK3B,PARP8,ST3GAL4,UBC
R-HSA-9020558	C2	CP:REACTOME	REACTOME_INTERLEUKIN_2_SIGNALING	12	0.03	4	33.33	0.0021416	0.00913882	LCK,SHC1,STAT5A,STAT5B
R-HSA-176417	C2	CP:REACTOME	REACTOME_PHOSPHORYLATION_OF_EMI1	6	0.01	3	50	0.00221806	0.00943601	CDK1,FBXO5,PLK1
R-HSA-72202	C2	CP:REACTOME	REACTOME_TRANSPORT_OF_MATURE_TRANSCRIPT_TO_CYTOPLASM	84	0.21	11	13.09	0.00232263	0.00980601	CHTOP,MAGOHB,NUP153,NUP50,RANBP2,SLU7,SRSF11,SRSF2,SRSF3,SRSF7,U2AF1
R-HSA-176412	C2	CP:REACTOME	REACTOME_PHOSPHORYLATION_OF_THE_APC_C	20	0.05	5	25	0.00235843	0.00990823	ANAPC1,CDC16,CDC27,CDK1,PLK1
R-HSA-9671555	C2	CP:REACTOME	REACTOME_SIGNALING_BY_PDGFR_IN_DISEASE	20	0.05	5	25	0.00235843	0.00990823	ETV6,GOLGA4,KANK1,PIK3R1,STAT3
R-HSA-5358351	C2	CP:REACTOME	REACTOME_SIGNALING_BY_HEDGEHOG	150	0.37	16	10.66	0.00238269	0.00999821	CSNK1A1,ERLEC1,GAS1,GLI3,GNAS,GSK3B,IFT88,MKS1,PRKAR1A,PSMA1,PSMA2,PSMA4,PSMA7,SMURF1,TUBA1C,UBC
C2	CP:WIKIPATHWAYS
ID	Cat	Subcat	Name	Genes_in_genome	Percent_in_genome	Genes_in_list	Percent_in_list	p_value	adjusted_p_value	Genes
WP3888	C2	CP:WIKIPATHWAYS	WP_VEGFAVEGFR2_SIGNALING_PATHWAY	438	1.1	63	14.38	6.43944e-14	3.07903e-12	ACACA,ACKR3,ACOT9,ADAM9,ADAMTS1,ADRB2,APOLD1,ATF4,ATP6V1E1,BCL2,BCL2L1,CALU,CCND1,CNP,CSRP2,CTNNA1,DHX29,DHX36,DNAJB4,DPM1,EGR1,ERN1,FADD,FARSB,FBXW11,FOXO1,FYN,GSK3B,HDAC4,HERPUD1,HSP90AA1,HSPB1,JAG1,KANK1,LDHA,MAP2K7,MAPKAP1,MEF2C,NR4A2,NRP2,PBK,PIK3R1,PRKCI,PTK2,PTPN1,QKI,RAB5A,RACK1,RCAN1,RCAN2,RICTOR,SDCBP,SEMA6D,SHC1,SOD2,SSR3,STAT3,SYNJ1,TMSB10,TPCN2,TRAF3IP2,TUBA1C,ZC3H15
WP366	C2	CP:WIKIPATHWAYS	WP_TGFBETA_SIGNALING_PATHWAY	133	0.33	25	18.79	9.92863e-09	1.90672e-07	APP,ATF3,CCND1,CDK1,COPS5,DAB2,KLF6,MEF2C,MET,MYC,NEDD4L,NEDD9,NUP153,PIK3R1,PTK2,RUNX2,SHC1,SIK1,SKIL,SMURF1,TGIF1,TRAF6,UCHL5,ZEB2,ZFYVE16
WP205	C2	CP:WIKIPATHWAYS	WP_IL7_SIGNALING_PATHWAY	25	0.06	10	40	1.62975e-07	2.40717e-06	BCL2L1,CCND1,CDKN1B,FYN,GSK3B,MYC,PIK3R1,STAT3,STAT5A,STAT5B
WP4659	C2	CP:WIKIPATHWAYS	WP_GASTRIN_SIGNALING_PATHWAY	114	0.28	21	18.42	2.01022e-07	2.91569e-06	BCL2L1,CCND1,CD44,CDKN1B,EGR1,EIF4EBP1,ELAVL1,FOXO1,FYN,GNAQ,GSK3B,JAG1,KLF4,MEF2C,MYC,PIK3R1,PRKCQ,PTK2,RHOB,SHC1,STAT3
WP2853	C2	CP:WIKIPATHWAYS	WP_ENDODERM_DIFFERENTIATION	145	0.36	24	16.55	2.24208e-07	3.2091e-06	ACACA,AEBP2,APP,CDYL,CEBPZ,DAB2,DIP2A,DUSP4,ELAVL1,EXT1,FOXO1,JARID2,LRPPRC,NAA15,NLK,ONECUT1,PARP8,PBX3,SCHIP1,SP4,TOX,VAV3,WDFY2,WDHD1
WP4352	C2	CP:WIKIPATHWAYS	WP_CILIARY_LANDSCAPE	219	0.55	30	13.69	5.18439e-07	6.75239e-06	ACSL3,APMAP,BBS5,BBS9,CEP170,COPS2,COPS3,COPS4,COPS5,COPS8,ERF,GLA,IFT80,IFT88,LCA5,LRPPRC,MCM2,MKLN1,MKS1,NDUFA9,PAFAH1B1,RHBDD2,SMC4,TFAP2A,TTC26,TTC30A,TTC30B,TTC8,UBE2H,WNK1
WP2882	C2	CP:WIKIPATHWAYS	WP_NUCLEAR_RECEPTORS_METAPATHWAY	321	0.8	38	11.83	7.39691e-07	9.23746e-06	ABCB4,ABCC5,ACKR3,B3GNT5,CBR1,CBR3,CCND1,CDC42EP3,CDK1,CDKN1B,CPEB4,CPT1A,DNAJC15,DNAJC7,EGR1,ESR1,FOXO1,GADD45B,HSP90AA1,IL17B,IRS2,MGST2,MYC,NFE2L2,PDE4B,PLK2,PPARGC1A,RGS2,SEC14L1,SERTAD2,SLC39A6,SLC6A15,SLC7A5,SNAI2,SPRY1,SREBF1,STAT3,TNFAIP3
WP2034	C2	CP:WIKIPATHWAYS	WP_LEPTIN_SIGNALING_PATHWAY	76	0.19	16	21.05	8.6259e-07	1.04083e-05	ACACA,BCL2L1,CCND1,EIF4EBP1,ESR1,FOXO1,FYN,GSK3B,LEPR,PIK3R1,PTK2,PTPN1,SHC1,SOCS2,STAT3,STAT5B
WP2037	C2	CP:WIKIPATHWAYS	WP_PROLACTIN_SIGNALING_PATHWAY	76	0.19	16	21.05	8.6259e-07	1.04083e-05	EIF4EBP1,FYN,GAB2,GSK3B,IRS2,MYC,NEK3,PIK3R1,PTK2,PTPN1,SHC1,SOCS2,STAT3,STAT5A,STAT5B,YWHAG
WP2880	C2	CP:WIKIPATHWAYS	WP_GLUCOCORTICOID_RECEPTOR_PATHWAY	71	0.17	15	21.12	1.77927e-06	1.99901e-05	ACKR3,B3GNT5,CDC42EP3,CPEB4,DNAJC15,GADD45B,HSP90AA1,PDE4B,PLK2,RGS2,SEC14L1,SERTAD2,SNAI2,SPRY1,TNFAIP3
WP179	C2	CP:WIKIPATHWAYS	WP_CELL_CYCLE	122	0.3	20	16.39	2.46598e-06	2.63314e-05	ANAPC1,CCND1,CDC16,CDC27,CDK1,CDKN1B,CDKN2C,DBF4,E2F3,GADD45B,GSK3B,MAD1L1,MCM2,MYC,ORC2,ORC5,PLK1,PTTG1,YWHAG,YWHAH
WP411	C2	CP:WIKIPATHWAYS	WP_MRNA_PROCESSING	133	0.33	21	15.78	2.58533e-06	2.74914e-05	CELF2,CLK1,CSTF2T,DHX8,HNRNPH1,HNRNPH2,LSM7,MIR636,PRMT2,PRPF4B,SF3A2,SF3B5,SFSWAP,SNRPG,SREK1,SRSF2,SRSF3,SRSF7,TRA2B,U2AF1,U2AF1L5
WP2857	C2	CP:WIKIPATHWAYS	WP_MESODERMAL_COMMITMENT_PATHWAY	155	0.38	23	14.83	2.61742e-06	2.77908e-05	ACACA,AEBP2,ARID5B,CCND1,CSRP2,DIP2A,EXT1,FGFR1,JARID2,KLF4,MEIS1,MIR125B1,NFE2L2,NLK,PARP8,PBX3,PRKAR1A,RPL38,SCHIP1,TOX,VAV3,WDFY2,WDHD1
WP4656	C2	CP:WIKIPATHWAYS	WP_JOUBERT_SYNDROME	77	0.19	15	19.48	5.03348e-06	5.01234e-05	ATF4,BBS5,BBS9,CEP41,CSPP1,INVS,MKS1,PARP1,PCM1,PCNT,PIBF1,RAD50,RHEB,TMEM237,TTC8
WP4577	C2	CP:WIKIPATHWAYS	WP_NEURODEGENERATION_WITH_BRAIN_IRON_ACCUMULATION_NBIA_SUBTYPES_PATHWAY	44	0.11	11	25	7.59925e-06	7.08468e-05	ACACA,ATG10,ATG5,C19orf12,COASY,DEPTOR,PIK3R4,PLA2G6,RHEB,RPTOR,WIPI1
WP4754	C2	CP:WIKIPATHWAYS	WP_IL18_SIGNALING_PATHWAY	279	0.7	32	11.46	9.33604e-06	8.50158e-05	ALS2,ATF3,BCL2,BCL2L1,CASP8,CFLAR,CLDN12,CPT1A,ELAVL1,ENO1,FADD,FBXW7,GSK3B,HPS1,HSPB1,LCK,LMNB2,LRRFIP1,MAP2K7,NDUFC1,PARP1,PIK3R1,PLD1,PYGB,RPTOR,RUNX2,SEMA6D,TNFAIP3,TNFSF11,TRAF6,TSHZ1,ZNF444
WP61	C2	CP:WIKIPATHWAYS	WP_NOTCH_SIGNALING_PATHWAY_NETPATH	63	0.15	13	20.63	1.0942e-05	9.83382e-05	CCND1,FBXW7,GSK3B,HEY2,HIF1A,JAG1,LCK,MAML3,MYC,PIK3R1,PSEN2,STAT3,TLE1
WP585	C2	CP:WIKIPATHWAYS	WP_INTERFERON_TYPE_I_SIGNALING_PATHWAYS	55	0.13	12	21.81	1.30664e-05	0.000114798	EIF4EBP1,FYN,GAB2,IFNAR1,IRS2,LCK,MAPKAP1,PIK3R1,RACK1,RPTOR,STAT3,STAT5A
WP4396	C2	CP:WIKIPATHWAYS	WP_NONALCOHOLIC_FATTY_LIVER_DISEASE	160	0.4	22	13.75	1.39852e-05	0.00012211	ADIPOR2,ATF4,CASP8,COX7A2,COX7B,ERN1,GSK3B,IL6R,IRS2,LEPR,NDUFA4,NDUFA7,NDUFA9,NDUFB3,NDUFB4,NDUFC1,NDUFC2,NDUFV3,PIK3R1,PRKAB1,SREBF1,UQCRQ
WP4946	C2	CP:WIKIPATHWAYS	WP_DNA_REPAIR_PATHWAYS_FULL_NETWORK	121	0.3	18	14.87	2.79745e-05	0.000222119	BRCA2,CUL4A,ERCC4,ERCC5,FAAP24,GTF2H1,GTF2H5,LIG4,MSH6,PALB2,PARP1,RAD50,RAD52,RFC2,RFC3,RFC5,UNG,XRCC1
WP49	C2	CP:WIKIPATHWAYS	WP_IL2_SIGNALING_PATHWAY	42	0.1	10	23.8	3.04465e-05	0.000239856	BCL2,FYN,GAB2,LCK,MYC,PIK3R1,SHC1,STAT3,STAT5A,STAT5B
WP138	C2	CP:WIKIPATHWAYS	WP_ANDROGEN_RECEPTOR_SIGNALING_PATHWAY	91	0.22	15	16.48	3.79536e-05	0.000292624	CCND1,EFCAB6,ETV5,FOXO1,GSK3B,PIK3R1,PTK2,RACK1,RAN,RHOB,RNF4,RUNX2,STAT3,TGIF1,ZMIZ1
WP107	C2	CP:WIKIPATHWAYS	WP_TRANSLATION_FACTORS	53	0.13	11	20.75	4.74157e-05	0.000355095	EEF2K,EIF1,EIF2AK2,EIF2S3,EIF3A,EIF3B,EIF3E,EIF3I,EIF4EBP1,EIF4H,ETF1
WP2261	C2	CP:WIKIPATHWAYS	WP_SIGNALING_PATHWAYS_IN_GLIOBLASTOMA	83	0.2	14	16.86	5.21695e-05	0.000384813	BRAF,BRCA2,CCND1,CDKN1B,CDKN2C,FGFR1,FOXO1,MAP2K7,MDM4,MET,MSH6,PIK3R1,PRKCI,PRKCQ
WP437	C2	CP:WIKIPATHWAYS	WP_EGFEGFR_SIGNALING_PATHWAY	163	0.4	21	12.88	5.42926e-05	0.00039445	ATF1,BRAF,EIF4EBP1,FOXO1,GAB2,MEF2C,PEBP1,PIK3R1,PLD1,PRKCI,PTK2,PTPN12,RAB5A,RALA,RICTOR,SHC1,STAT3,STAT5A,STAT5B,SYNJ1,VAV3
WP2864	C2	CP:WIKIPATHWAYS	WP_APOPTOSISRELATED_NETWORK_DUE_TO_ALTERED_NOTCH3_IN_OVARIAN_CANCER	54	0.13	11	20.37	5.65432e-05	0.000408173	APP,BEX3,CDKN1B,CTNNA1,ERN1,HSPB1,PTK2,RIPK2,RNF7,VAV3,YBX3
WP3934	C2	CP:WIKIPATHWAYS	WP_LEPTIN_AND_ADIPONECTIN	10	0.02	5	50	6.43757e-05	0.000458033	ACACA,ADIPOR2,CPT1A,LEPR,PRKAB1
WP1984	C2	CP:WIKIPATHWAYS	WP_INTEGRATED_BREAST_CANCER_PATHWAY	154	0.38	20	12.98	7.13834e-05	0.000502069	ATF1,BCL2,BRAF,BRCA2,CASP8,CCND1,ESR1,FADD,FOXO1,MSH6,MYC,MYCBP2,ODC1,PLK1,RAD50,RALA,RASGRP3,RHEB,ZMIZ1,ZNF655
WP615	C2	CP:WIKIPATHWAYS	WP_SENESCENCE_AND_AUTOPHAGY_IN_CANCER	108	0.27	16	14.81	7.76349e-05	0.000542656	ATG10,ATG5,BCL2,BRAF,CD44,CDKN1B,GABARAPL1,GSK3B,GSN,IL6R,IL6ST,LAMP1,MAP1LC3B,PLAT,RSL1D1,SPARC
WP3844	C2	CP:WIKIPATHWAYS	WP_PI3KAKTMTOR_SIGNALING_PATHWAY_AND_THERAPEUTIC_OPPORTUNITIES	30	0.07	8	26.66	7.98179e-05	0.000555301	CDKN1B,EIF4EBP1,FOXO1,GSK3B,PIK3R1,RHEB,RICTOR,RPTOR
WP2858	C2	CP:WIKIPATHWAYS	WP_ECTODERM_DIFFERENTIATION	144	0.36	19	13.19	8.58359e-05	0.000592638	CLDN11,DMD,FYN,GLI3,MKS1,MYC,NLGN1,NLK,PTPN13,RAB8B,SCHIP1,SDCBP,SKIL,SMURF1,SOCS2,ST8SIA4,STX16,TFAP2A,ZBTB2
WP23	C2	CP:WIKIPATHWAYS	WP_B_CELL_RECEPTOR_SIGNALING_PATHWAY	98	0.24	15	15.3	8.80742e-05	0.000605425	BRAF,E2F3,FOXO1,FYN,GAB2,GSK3B,GTF2I,IRF4,LCK,MALT1,MEF2C,MYC,PIK3R1,RASGRP3,SHC1
WP3594	C2	CP:WIKIPATHWAYS	WP_CIRCADIAN_RHYTHM_RELATED_GENES	207	0.52	24	11.59	8.83143e-05	0.000606631	ATF4,CPT1A,CREM,CSNK1E,EGR1,FBXL3,FBXW11,GNAQ,GSK3B,HEBP1,ID2,ID4,KDM5A,KLF9,NAGLU,NAMPT,NFIL3,NLGN1,PHLPP1,PPARGC1A,PPP1CB,SIK1,SREBF1,UBC
WP2446	C2	CP:WIKIPATHWAYS	WP_RETINOBLASTOMA_GENE_IN_CANCER	88	0.22	14	15.9	9.79748e-05	0.000665055	CCND1,CDK1,CDKN1B,E2F3,HLTF,MSH6,MYC,PRMT2,RBBP4,RFC3,RFC5,RRM2,SMC2,ZNF655
WP289	C2	CP:WIKIPATHWAYS	WP_MYOMETRIAL_RELAXATION_AND_CONTRACTION_PATHWAYS	158	0.39	20	12.65	0.000100333	0.000678452	ACKR3,ATF1,ATF3,ATF4,CALD1,CRCP,GABPA,GABPB1,GNAQ,GNAS,GNG7,GRK5,PDE4B,PDE4D,PKIB,PRKAR1A,PRKCQ,RGS2,YWHAG,YWHAH
WP1403	C2	CP:WIKIPATHWAYS	WP_AMPACTIVATED_PROTEIN_KINASE_AMPK_SIGNALING	68	0.17	12	17.64	0.00011072	0.000738069	ACACA,ADIPOR2,CPT1A,EEF2K,EIF4EBP1,ELAVL1,LEPR,PIK3R1,PRKAB1,RPTOR,SREBF1,STRADB
WP2032	C2	CP:WIKIPATHWAYS	WP_HUMAN_THYROID_STIMULATING_HORMONE_TSH_SIGNALING_PATHWAY	68	0.17	12	17.64	0.00011072	0.000738069	BRAF,CDKN1B,EGR1,GNA12,GNAQ,GNAS,MYC,MYL12B,PDE4D,PIK3R1,PLD1,STAT3
WP5027	C2	CP:WIKIPATHWAYS	WP_NSP1_FROM_SARSCOV2_INHIBITS_TRANSLATION_INITIATION_IN_THE_HOST_CELL	17	0.04	6	35.29	0.000117031	0.000773899	EIF1,EIF2S3,EIF3A,EIF3B,EIF3E,EIF3I
WP4313	C2	CP:WIKIPATHWAYS	WP_FERROPTOSIS	40	0.1	9	22.5	0.0001181	0.000778622	ACSL1,ACSL3,ATG5,MAP1LC3B,SAT1,SLC11A2,SLC3A2,TFRC,VDAC2
WP673	C2	CP:WIKIPATHWAYS	WP_ERBB_SIGNALING_PATHWAY	91	0.22	14	15.38	0.000139335	0.000891134	BRAF,CCND1,CDKN1B,EIF4EBP1,FOXO1,GSK3B,MAP2K7,MYC,PIK3R1,PTK2,SHC1,SHC4,STAT5A,STAT5B
WP4016	C2	CP:WIKIPATHWAYS	WP_DNA_IRDAMAGE_AND_CELLULAR_RESPONSE_VIA_ATR	81	0.2	13	16.04	0.000154702	0.000975478	BRCA2,CDK1,HUS1,MCM2,MCPH1,MIR4741,PALB2,PARP1,PLK1,RAD50,RAD52,RBBP8,RECQL
WP4925	C2	CP:WIKIPATHWAYS	WP_UNFOLDED_PROTEIN_RESPONSE	25	0.06	7	28	0.000159737	0.00100431	ATF4,BCL2,CASP2,CASP8,ERN1,MBTPS2,NFE2L2
WP3413	C2	CP:WIKIPATHWAYS	WP_NOTCH1_REGULATION_OF_HUMAN_ENDOTHELIAL_CELL_CALCIFICATION	18	0.04	6	33.33	0.000166682	0.0010401	CALU,JAG1,MIR6073,PLAT,SAT1,SOX6
WP2355	C2	CP:WIKIPATHWAYS	WP_CORTICOTROPINRELEASING_HORMONE_SIGNALING_PATHWAY	93	0.23	14	15.05	0.000174462	0.00108292	ACACA,BCL2,BRAF,ERN1,GNAQ,GNAS,GSK3B,HSP90AA1,NR4A2,PARP1,PRKCI,PRKCQ,PTK2,TFAP2A
WP1982	C2	CP:WIKIPATHWAYS	WP_STEROL_REGULATORY_ELEMENTBINDING_PROTEINS_SREBP_SIGNALLING	73	0.18	12	16.43	0.000215834	0.00130663	ACACA,ACSS1,FDFT1,IDI1,KPNB1,LPIN1,MBTPS2,PRKAB1,SAR1A,SCARB1,SEC31A,SREBF1
WP4806	C2	CP:WIKIPATHWAYS	WP_EGFR_TYROSINE_KINASE_INHIBITOR_RESISTANCE	84	0.21	13	15.47	0.00022084	0.00133094	BCL2,BCL2L1,BRAF,CCND1,EIF4EBP1,GSK3B,IL6R,MET,MYC,PIK3R1,SHC1,SHC4,STAT3
WP4262	C2	CP:WIKIPATHWAYS	WP_BREAST_CANCER_PATHWAY	156	0.39	19	12.17	0.000233479	0.00139815	BRAF,BRCA2,CCND1,CSNK1A1,E2F3,ESR1,FGF9,FGFR1,FZD3,GADD45B,GSK3B,HEY2,MYC,PARP1,PIK3R1,RAD50,SHC1,SHC4,TNFSF11
WP314	C2	CP:WIKIPATHWAYS	WP_FAS_LIGAND_FASL_PATHWAY_AND_STRESS_INDUCTION_OF_HEAT_SHOCK_PROTEINS_HSP_REGULATION	44	0.11	9	20.45	0.000248919	0.00147837	BCL2,CASP8,CFLAR,FADD,HSPB1,LMNB1,LMNB2,PARP1,RIPK2
WP3915	C2	CP:WIKIPATHWAYS	WP_ANGIOPOIETIN_LIKE_PROTEIN_8_REGULATORY_PATHWAY	132	0.33	17	12.87	0.000251604	0.00149212	EIF4EBP1,FOXO1,GSK3B,IRS2,MAP2K7,MAP3K14,MAPKAP1,PIK3R1,PIK3R4,PRKAB1,PTPN1,RHEB,RICTOR,RPTOR,SHC1,SREBF1,TRIP10
WP1971	C2	CP:WIKIPATHWAYS	WP_INTEGRATED_CANCER_PATHWAY	45	0.11	9	20	0.00029545	0.00171783	ATF1,BCL2,CASP8,CDK1,CDKN1B,MSH6,MYC,PLK1,RAD50
WP474	C2	CP:WIKIPATHWAYS	WP_ENDOCHONDRAL_OSSIFICATION	65	0.16	11	16.92	0.000299254	0.00173424	ADAMTS1,FGFR1,GLI3,HDAC4,IFT88,MEF2C,MIR6073,PLAT,RUNX2,SOX6,STAT5B
WP4808	C2	CP:WIKIPATHWAYS	WP_ENDOCHONDRAL_OSSIFICATION_WITH_SKELETAL_DYSPLASIAS	65	0.16	11	16.92	0.000299254	0.00173424	ADAMTS1,FGFR1,GLI3,HDAC4,IFT88,MEF2C,MIR6073,PLAT,RUNX2,SOX6,STAT5B
WP4674	C2	CP:WIKIPATHWAYS	WP_HEAD_AND_NECK_SQUAMOUS_CELL_CARCINOMA	76	0.19	12	15.78	0.000311824	0.00178824	CASP8,CCND1,EIF4EBP1,FADD,FAT1,FGFR1,MAPKAP1,NFE2L2,PIK3R1,RHEB,RICTOR,RPTOR
WP4206	C2	CP:WIKIPATHWAYS	WP_HEREDITARY_LEIOMYOMATOSIS_AND_RENAL_CELL_CARCINOMA_PATHWAY	20	0.05	6	30	0.000313756	0.0017965	ACACA,HIF1A,LDHA,NFE2L2,PRKAB1,SLC11A2
WP3850	C2	CP:WIKIPATHWAYS	WP_FACTORS_AND_PATHWAYS_AFFECTING_INSULINLIKE_GROWTH_FACTOR_IGF1AKT_SIGNALING	37	0.09	8	21.62	0.000366414	0.00203603	DEPTOR,GSK3B,MAPKAP1,PLD1,PPARGC1A,PRKAB1,RICTOR,RPTOR
WP3407	C2	CP:WIKIPATHWAYS	WP_FTO_OBESITY_VARIANT_MECHANISM	8	0.02	4	50	0.000372668	0.0020659	ARID5B,IRX3,IRX5,PPARGC1A
WP4861	C2	CP:WIKIPATHWAYS	WP_ENDOPLASMIC_RETICULUM_STRESS_RESPONSE_IN_CORONAVIRUS_INFECTION	47	0.11	9	19.14	0.00040962	0.00224952	ATF4,BCL2,EIF2AK2,ERN1,MBTPS2,PPP1CB,PPP1R12A,PPP1R15B,PPP1R3B
WP4239	C2	CP:WIKIPATHWAYS	WP_EPITHELIAL_TO_MESENCHYMAL_TRANSITION_IN_COLORECTAL_CANCER	164	0.41	19	11.58	0.000423254	0.00231269	CLDN11,CLDN12,CLDN14,CLDN20,FZD3,GSK3B,HIF1A,ID1,ID2,JAG1,LATS2,NRP2,PIK3R1,RBBP4,SHC1,SNAI2,SPARC,TRAF6,ZEB2
WP2064	C2	CP:WIKIPATHWAYS	WP_NEURAL_CREST_DIFFERENTIATION	102	0.25	14	13.72	0.000439122	0.0023876	DCT,FGFR1,FZD3,GSK3B,HDAC4,HEY2,ID1,MBP,MITF,MYC,RHOB,SNAI2,SOX10,TFAP2A
WP286	C2	CP:WIKIPATHWAYS	WP_IL3_SIGNALING_PATHWAY	49	0.12	9	18.36	0.000556826	0.00294776	BCL2,BCL2L1,FYN,GAB2,PIK3R1,SHC1,STAT3,STAT5A,STAT5B
WP304	C2	CP:WIKIPATHWAYS	WP_KIT_RECEPTOR_SIGNALING_PATHWAY	60	0.15	10	16.66	0.000614519	0.00320566	BCL2,FYN,GAB2,MITF,PIK3R1,SHC1,SNAI2,STAT3,STAT5A,STAT5B
WP127	C2	CP:WIKIPATHWAYS	WP_IL5_SIGNALING_PATHWAY	40	0.1	8	20	0.000624839	0.00325287	BCL2,GSK3B,MYC,PIK3R1,SHC1,STAT3,STAT5A,STAT5B
WP466	C2	CP:WIKIPATHWAYS	WP_DNA_REPLICATION	42	0.1	8	19.04	0.000864607	0.00424716	DBF4,MCM2,ORC2,ORC5,RFC2,RFC3,RFC5,UBC
WP5046	C2	CP:WIKIPATHWAYS	WP_NAD_METABOLISM_IN_ONCOGENEINDUCED_SENESCENCE_AND_MITOCHONDRIAL_DYSFUNCTIONASSOCIATED_SENESCENCE	24	0.06	6	25	0.000885551	0.00433494	ELAVL1,GOT1,MDH2,NAMPT,PARP1,SIRT5
WP4658	C2	CP:WIKIPATHWAYS	WP_SMALL_CELL_LUNG_CANCER	98	0.24	13	13.26	0.000919169	0.00448783	BCL2,BCL2L1,CASP8,CCND1,CDKN1B,CKS1B,CKS2,E2F3,GADD45B,MYC,PIK3R1,PTK2,TRAF6
WP4149	C2	CP:WIKIPATHWAYS	WP_WHITE_FAT_CELL_DIFFERENTIATION	33	0.08	7	21.21	0.000937937	0.00456997	CTNNA1,FOXO1,IRF4,KLF4,SREBF1,STAT5A,STAT5B
WP2817	C2	CP:WIKIPATHWAYS	WP_MAMMARY_GLAND_DEVELOPMENT_PATHWAY_PREGNANCY_AND_LACTATION_STAGE_3_OF_4	33	0.08	7	21.21	0.000937937	0.00456997	BCL2L1,CCND1,ESR1,GJB2,MYC,PTPN1,TNFSF11
WP364	C2	CP:WIKIPATHWAYS	WP_IL6_SIGNALING_PATHWAY	43	0.1	8	18.6	0.00100861	0.0048586	BCL2L1,GSK3B,IL6R,IL6ST,NLK,PIK3R1,SHC1,STAT3
WP4298	C2	CP:WIKIPATHWAYS	WP_VIRAL_ACUTE_MYOCARDITIS	87	0.21	12	13.79	0.00100906	0.0048586	BCL2,BCL2L1,CASP2,CASP8,CCND1,DMD,FYN,GSK3B,PARP1,PIK3R1,SGCD,STAT3
WP2916	C2	CP:WIKIPATHWAYS	WP_INTERACTOME_OF_POLYCOMB_REPRESSIVE_COMPLEX_2_PRC2	17	0.04	5	29.41	0.00109971	0.00525384	AEBP2,BCLAF1,JARID2,MORC3,RBBP4
WP3932	C2	CP:WIKIPATHWAYS	WP_FOCAL_ADHESIONPI3KAKTMTORSIGNALING_PATHWAY	309	0.77	28	9.06	0.00113466	0.00538434	ACACA,ATF4,CDKN1B,COL11A1,CREB3L2,EIF4EBP1,ELAVL1,FGF9,FGFR1,FOXO1,GNG7,GSK3B,HIF1A,HSP90AA1,IFNAR1,IL6R,IRS2,ITGB8,MET,PHLPP1,PIK3R1,PIK3R4,PPARGC1A,PPP2R5E,PTK2,RHEB,RPTOR,SREBF1
WP4753	C2	CP:WIKIPATHWAYS	WP_NUCLEOTIDE_EXCISION_REPAIR	44	0.11	8	18.18	0.00117052	0.00551552	CUL4A,ERCC4,ERCC5,GTF2H1,GTF2H5,RFC2,RFC3,RFC5
WP4263	C2	CP:WIKIPATHWAYS	WP_PANCREATIC_ADENOCARCINOMA_PATHWAY	89	0.22	12	13.48	0.00121768	0.00570346	BCL2L1,BRAF,BRCA2,CCND1,E2F3,GADD45B,PEBP1,PIK3R1,PLD1,RALA,RIPK4,STAT3
WP69	C2	CP:WIKIPATHWAYS	WP_TCELL_ANTIGEN_RECEPTOR_TCR_SIGNALING_PATHWAY	91	0.22	12	13.18	0.00145929	0.00664857	FYN,GAB2,IRF4,LCK,MALT1,MAP3K14,PIK3R1,PRKCQ,RIPK2,SHC1,TRAF6,VAV3
WP3630	C2	CP:WIKIPATHWAYS	WP_NAD_METABOLISM_SIRTUINS_AND_AGING	11	0.02	4	36.36	0.00150373	0.00681913	FOXO1,HIF1A,NAMPT,PARP1
WP236	C2	CP:WIKIPATHWAYS	WP_ADIPOGENESIS	131	0.32	15	11.45	0.00167062	0.00742423	FOXO1,GADD45B,HIF1A,IL6ST,IRS2,KLF6,LPIN1,MEF2C,NAMPT,PPARGC1A,SREBF1,STAT3,STAT5A,STAT5B,WWTR1
WP1772	C2	CP:WIKIPATHWAYS	WP_APOPTOSIS_MODULATION_AND_SIGNALING	93	0.23	12	12.9	0.00173732	0.00765805	AIFM1,BAG3,BCL2,BCL2L1,CASP2,CASP8,CFLAR,CRADD,FADD,MAP3K14,PTPN13,TRAF6
WP2203	C2	CP:WIKIPATHWAYS	WP_THYMIC_STROMAL_LYMPHOPOIETIN_TSLP_SIGNALING_PATHWAY	47	0.11	8	17.02	0.00177789	0.00781245	EIF4EBP1,FYN,GAB2,LCK,MYC,STAT3,STAT5A,STAT5B
WP1471	C2	CP:WIKIPATHWAYS	WP_TARGET_OF_RAPAMYCIN_TOR_SIGNALING	37	0.09	7	18.91	0.00183727	0.00803335	EIF4EBP1,IDI1,MAPKAP1,PRKAB1,RHEB,RICTOR,RPTOR
WP3995	C2	CP:WIKIPATHWAYS	WP_PRION_DISEASE_PATHWAY	37	0.09	7	18.91	0.00183727	0.00803335	BCL2,FGFR1,FYN,IRF4,MEF2C,PTK2,STAT3
WP4863	C2	CP:WIKIPATHWAYS	WP_HOSTPATHOGEN_INTERACTION_OF_HUMAN_CORONA_VIRUSES_AUTOPHAGY	19	0.04	5	26.31	0.00186295	0.00812299	ATG10,ATG16L2,ATG5,PIK3R4,WIPI1
WP231	C2	CP:WIKIPATHWAYS	WP_TNF_ALPHA_SIGNALING_PATHWAY	94	0.23	12	12.76	0.0018911	0.00823681	BCL2L1,CASP8,CFLAR,FADD,FBXW11,HSP90AA1,MAP2K7,MAP3K14,NSMAF,PLK1,RFK,TNFAIP3
WP481	C2	CP:WIKIPATHWAYS	WP_INSULIN_SIGNALING	161	0.4	17	10.55	0.00200987	0.00868883	EGR1,EIF4EBP1,FOXO1,GSK3B,GYG1,IRS2,MAP2K7,MAP3K14,PIK3R1,PIK3R4,PRKCI,PRKCQ,PTPN1,RHEB,SGK1,SGK3,SHC1
WP1541	C2	CP:WIKIPATHWAYS	WP_ENERGY_METABOLISM	48	0.12	8	16.66	0.00202575	0.0087263	FOXO1,GABPA,GSK3B,MEF2C,PPARGC1A,PRKAB1,TFB1M,TFB2M
WP410	C2	CP:WIKIPATHWAYS	WP_EXERCISEINDUCED_CIRCADIAN_REGULATION	49	0.12	8	16.32	0.00229879	0.00971408	BTG1,ETV6,HERPUD1,HSPA8,IDI1,KLF9,PSMA4,QKI
WP2507	C2	CP:WIKIPATHWAYS	WP_NANOMATERIAL_INDUCED_APOPTOSIS	20	0.05	5	25	0.00235843	0.00990823	AIFM1,BCL2,CASP8,CFLAR,FADD
WP391	C2	CP:WIKIPATHWAYS	WP_MITOCHONDRIAL_GENE_EXPRESSION	20	0.05	5	25	0.00235843	0.00990823	GABPA,GABPB1,PPARGC1A,TFB1M,TFB2M
C5	GO:BP
ID	Cat	Subcat	Name	Genes_in_genome	Percent_in_genome	Genes_in_list	Percent_in_list	p_value	adjusted_p_value	Genes
GO:0007049	C5	GO:BP	GOBP_CELL_CYCLE	1872	4.7	224	11.96	6.27304e-34	2.99947e-31	AATF,ADAMTS1,AHCTF1,ANAPC1,APP,ARAP1,AURKAIP1,AVPI1,BANP,BCL2,BCL2L1,BIN3,BOD1,BORA,BRCA2,BTG1,BTG3,CABLES1,CASP2,CCND1,CCNG1,CCNL1,CDC16,CDC27,CDK1,CDK13,CDK5RAP2,CDKN1B,CDKN2C,CENPK,CENPW,CEP152,CEP41,CHAF1B,CHAMP1,CINP,CIT,CITED2,CKS1B,CKS2,CNOT2,COPS5,CRADD,CREBL2,CSNK1A1,CSNK1E,CSPP1,CUL2,CUL4A,DBF4,DCTN6,DCUN1D3,DDX11,DDX12P,DLGAP5,DMC1,DMTF1,DOT1L,DTL,DUSP1,DUSP13,E2F3,E2F7,ECT2,EHMT1,EID1…
GO:0000278	C5	GO:BP	GOBP_MITOTIC_CELL_CYCLE	1032	2.59	144	13.95	1.23298e-28	3.41017e-26	AATF,ADAMTS1,ANAPC1,APP,AURKAIP1,BCL2,BCL2L1,BOD1,BORA,BRCA2,BTG1,BTG3,CASP2,CCND1,CCNG1,CDC16,CDC27,CDK1,CDK13,CDK5RAP2,CDKN1B,CDKN2C,CENPK,CENPW,CEP152,CEP41,CHAMP1,CIT,CKS1B,CKS2,CNOT2,CRADD,CSNK1E,CUL2,CUL4A,DBF4,DCTN6,DCUN1D3,DLGAP5,DTL,DUSP1,E2F3,E2F7,ECT2,EIF4EBP1,FAM122A,FBXL3,FBXL7,FBXO31,FBXO5,FBXO7,FBXW11,FZD3,GAS1,GEN1,GSPT1,HMMR,HSP90AA1,HUS1,ID2,JADE1,KIF25,KLF4,KMT2E,KPNB1,LATS2,LP…
GO:0006915	C5	GO:BP	GOBP_APOPTOTIC_PROCESS	1931	4.85	214	11.08	7.47555e-28	1.9348e-25	AATF,ACKR3,AHCYL1,AIFM1,AKAP12,ANKRD13C,ANP32B,ANXA4,APIP,APP,ARHGEF12,ARHGEF7,ARL6IP1,ARL6IP5,ATAD3A,ATF3,ATF4,ATG5,BAG3,BAG4,BCL2,BCL2L1,BCL2L13,BCLAF1,BEX3,BFAR,BRAF,BRAT1,BRCA2,BTG1,C19orf12,CASP2,CASP8,CAST,CAT,CBX4,CCR7,CD44,CDK1,CFLAR,CIT,CITED2,COPS5,CPEB4,CRADD,CSRNP1,CTH,CTNNA1,CUL2,CUL4A,CXCL12,DAB2,DCUN1D3,DDX47,DEDD,DEPTOR,DUSP1,E2F3,ECT2,EDNRB,EEF2K,EGR1,ENO1,ERC1,ERCC5,ERN1,ESR1,ET…
GO:0046907	C5	GO:BP	GOBP_INTRACELLULAR_TRANSPORT	1730	4.34	198	11.44	1.552e-27	3.90923e-25	ACACA,ADRB2,AGPS,AHCYL1,AIFM1,ANKRD28,ANKRD54,ANP32B,AP1S2,AP3D1,APP,ARFIP1,ARHGAP21,ARL5A,ARL6IP1,ARV1,ATXN1,B3GAT3,BAG3,BAG4,BBS5,BCL2,BLOC1S6,BORCS5,CAPZA2,CASP8,CAT,CHTOP,COG2,COPB1,CORO1C,CPT1A,CREB3L2,CROT,CTSZ,DAB2,DCTN5,DCTN6,DERL1,DNAJC15,DUSP16,E2F3,ECT2,ELAVL1,ERBIN,ERC1,ERGIC2,ERLEC1,FAM53B,FBXO7,FBXW11,FBXW7,FYN,GAS1,GEMIN8,GGA1,GLI3,GNPAT,GORASP1,GRPEL2,GSK3B,GSTK1,HERPUD1,HIF1A,HSP…
GO:0070727	C5	GO:BP	GOBP_CELLULAR_MACROMOLECULE_LOCALIZATION	1981	4.97	213	10.75	5.17771e-26	1.16855e-23	ACSL3,AGPS,AHCYL1,AIFM1,ANKRD13C,ANP32B,AP1S2,AP3D1,ARFIP1,ARL5A,ARL6IP1,ARL6IP5,ASB3,ATP1B3,B3GAT3,BAG3,BAG4,BANP,BBS9,BCL2,BCL2L1,BOD1,BRAF,BRCA2,CASP8,CAT,CCT6A,CDK1,CHAMP1,CHTOP,CNST,COPB1,CROT,CSNK1E,CTNNA1,DAB2,DERL1,DHX36,DMD,DNAJC15,DUSP16,E2F3,ECT2,ELAVL1,EMC2,ERBIN,ERLEC1,ESR1,FAM126B,FAM53B,FBXO7,FBXW7,FYN,GGA1,GLI3,GNPAT,GOLGA4,GORASP1,GRPEL2,GSK3B,GSN,GSTK1,HERPUD1,HEY2,HFE,HSP90AA1,…
GO:0045184	C5	GO:BP	GOBP_ESTABLISHMENT_OF_PROTEIN_LOCALIZATION	1982	4.98	211	10.64	3.17417e-25	6.4822e-23	ACSL3,ADAM9,AGPS,AHCTF1,AHCYL1,AIFM1,ANP32B,AP1S2,AP3D1,ARFIP1,ARL5A,ARL6IP1,ATG10,ATG16L2,ATP6V0A1,ATP6V0E1,ATP6V1A,ATP6V1E1,B3GAT3,BAG3,BAG4,BBS5,BBS9,BCL2,BRAF,BRCA2,CANX,CASP8,CAT,CCT6A,CEP41,CHTOP,CNST,COG2,COPB1,CORO1C,CPT1A,CROT,DAB2,DERL1,DNAJC1,DNAJC15,DPH3,DUSP16,E2F3,ECT2,ELAVL1,EMC2,ERBIN,ERC1,ERLEC1,FAM53B,FBXO7,FBXW7,FYN,GGA1,GLI3,GNPAT,GOLGA4,GOLT1B,GORASP1,GRPEL2,GSK3B,GSTK1,HERPU…
GO:1901566	C5	GO:BP	GOBP_ORGANONITROGEN_COMPOUND_BIOSYNTHETIC_PROCESS	1786	4.48	196	10.97	4.92871e-25	9.72334e-23	AATF,ABCC5,ACACA,ACCS,ACSL1,ACSL3,ACSS1,AFMID,ALG2,ALG8,APIP,APP,ATF4,ATG10,ATG5,ATP6V1A,AURKAIP1,B3GAT3,B3GNT5,BACE2,BCL2,CAPRIN1,CAPRIN2,CBR4,CCR7,CDKAL1,CERS4,CHST10,CNDP2,CNOT2,COASY,COPS5,CPEB2,CPEB4,CTH,CTPS1,DARS2,DHX29,DHX36,DIP2A,DMD,DNAJC1,DPH3,DPM1,DSEL,EEF2K,EIF1,EIF1B,EIF2AK2,EIF2S3,EIF3A,EIF3B,EIF3E,EIF3I,EIF3L,EIF4EBP1,EIF4H,ELAVL1,ENO1,ENOPH1,ETF1,EXT1,FABP5,FARSB,FUT8,GALNT2,GART…
GO:0006886	C5	GO:BP	GOBP_INTRACELLULAR_PROTEIN_TRANSPORT	1161	2.91	147	12.66	7.17751e-25	1.36814e-22	AGPS,AHCYL1,AIFM1,ANP32B,AP1S2,AP3D1,ARFIP1,ARL5A,ARL6IP1,B3GAT3,BAG3,BAG4,BCL2,CASP8,CAT,CHTOP,COPB1,CROT,DERL1,DNAJC15,DUSP16,E2F3,ECT2,ELAVL1,ERBIN,ERLEC1,FAM53B,FBXO7,FBXW7,FYN,GGA1,GLI3,GNPAT,GRPEL2,GSK3B,GSTK1,HERPUD1,HSP90AA1,HSPA8,HSPA9,HSPB1,ICE1,IFT80,IFT88,IPO8,KPNA2,KPNA3,KPNB1,LCA5,LCA5L,LCP1,LEPROT,LSG1,MAGOHB,MCM3AP,MDFIC,MIPEP,MLPH,MOAP1,NLGN1,NPEPPS,NUDT19,NUP153,NUP50,OAZ1,PCID2…
GO:0022402	C5	GO:BP	GOBP_CELL_CYCLE_PROCESS	1415	3.55	167	11.8	9.3551e-25	1.75944e-22	ADAMTS1,AHCTF1,ANAPC1,APP,ARAP1,AURKAIP1,BCL2,BCL2L1,BIN3,BOD1,BORA,BRCA2,CASP2,CCND1,CCNG1,CDC16,CDC27,CDK1,CDK13,CDK5RAP2,CDKN1B,CDKN2C,CENPK,CEP152,CEP41,CHAMP1,CIT,CKS1B,CKS2,CNOT2,CRADD,CSNK1E,CSPP1,CUL2,CUL4A,DBF4,DCTN6,DCUN1D3,DDX11,DDX12P,DLGAP5,DMC1,DTL,DUSP1,E2F3,E2F7,ECT2,EHMT1,EIF4EBP1,ERCC4,ERN1,FAM122A,FBXL3,FBXL7,FBXO31,FBXO5,FBXO7,FBXW11,FBXW7,GAS1,GEN1,GSPT1,HBP1,HMMR,HSF2BP,HSP9…
GO:0009057	C5	GO:BP	GOBP_MACROMOLECULE_CATABOLIC_PROCESS	1429	3.59	168	11.75	1.02369e-24	1.88753e-22	ABHD10,ABHD13,ADAM9,AGAP3,ANAPC1,ASB9,ATE1,BAG3,BANP,BFAR,C17orf97,CASP8,CCDC115,CD44,CDC16,CDC27,CDK1,CDKN1B,CLPX,CNOT2,COPS3,CSNK1A1,CSNK1E,CTSZ,CUL2,CUL4A,DAB2,DCP1B,DCPS,DERL1,DHX36,DIS3,DTL,EIF3E,ELAVL1,ERI2,ERLEC1,ERN1,ETF1,EXT1,FAM122A,FBXL3,FBXL7,FBXO11,FBXO31,FBXO38,FBXO48,FBXO5,FBXO7,FBXW11,FBXW7,FEM1C,FOXO1,FYN,GGA1,GNA12,GSK3B,GSPT1,GTPBP1,GUSB,HERPUD1,HFE,HMMR,HSP90AA1,HSPA8,HSPB1,IG…
GO:0031399	C5	GO:BP	GOBP_REGULATION_OF_PROTEIN_MODIFICATION_PROCESS	1627	4.08	180	11.06	1.95799e-23	3.21144e-21	ACSL1,ADAM9,ADIPOR2,ADRB2,AIDA,ALS2,ANKRD54,APP,ATG10,ATG5,AVPI1,B3GAT3,BAG4,BCL2,BOD1,BORA,BRAF,BRAT1,CAPRIN2,CCND1,CCNG1,CCNL1,CCR7,CD44,CDK1,CDKN1B,CDKN2C,CDYL,CHTOP,CIT,CKS1B,CKS2,CNKSR3,COPS8,CORO1C,CREBL2,DAB2,DBF4,DCUN1D2,DCUN1D3,DEPTOR,DERL1,DIP2A,DIP2B,DMD,DUSP1,DUSP10,DUSP16,DUSP22,DUSP4,ECT2,EDNRB,EEF2K,EGR1,EID1,EIF2AK2,ELP3,ERN1,FAM122A,FBXO5,FBXO7,FBXW7,FGF9,FGFR1,FYN,GADD45B,GDF9,G…
GO:0010941	C5	GO:BP	GOBP_REGULATION_OF_CELL_DEATH	1659	4.17	182	10.97	2.80493e-23	4.5217e-21	AATF,ACKR3,AIFM1,AKAP12,ANKRD13C,ANP32B,ANXA4,APIP,ARHGEF12,ARHGEF7,ARL6IP1,ARL6IP5,ATAD3A,ATF3,ATF4,ATG5,BAG3,BAG4,BCL2,BCL2L1,BCL2L13,BCLAF1,BEX3,BFAR,BRAF,BTG1,CASP2,CASP8,CAST,CAT,CBX4,CCR7,CD44,CDK1,CDKN1B,CFLAR,CITED2,COPS5,CPEB4,CRADD,CTH,CTNNA1,CTSZ,CXCL12,DAB2,DCPS,DCUN1D3,DEDD,DEPTOR,DUSP1,E2F3,ECT2,EDNRB,EEF2K,EGR1,ENO1,ERC1,ERCC5,ESR1,EYA1,FADD,FBXO11,FBXO7,FBXW7,FGFR1,FOXO1,FSTL1,FYN…
GO:0051276	C5	GO:BP	GOBP_CHROMOSOME_ORGANIZATION	1244	3.12	147	11.81	5.86115e-22	7.98787e-20	AEBP2,AIFM1,ANAPC1,ANP32B,ARID1B,ASH2L,ATAD2,ATG5,BANP,BAZ2B,BOD1,BRCA2,BRWD1,CBX4,CCT6A,CDC16,CDC27,CDK1,CDK5RAP2,CENPK,CENPL,CENPU,CENPW,CHAF1B,CHAMP1,CHD9,CHTOP,COPS2,COPS3,COPS4,COPS5,COPS8,CUL4A,DDX11,DDX12P,DHX36,DLGAP5,DMC1,DOT1L,DUSP1,EHMT1,EID1,ERCC4,ESR1,EYA1,FAM50B,FBXO5,FBXW7,G3BP1,GEN1,GTF2H1,GTF2H5,HDAC4,HLCS,HLTF,HMG20A,HMG20B,HMGN1,HMGN4,HSP90AA1,HUS1,ING3,IRF4,JADE1,JARID2,JMJD1C…
GO:0051726	C5	GO:BP	GOBP_REGULATION_OF_CELL_CYCLE	1211	3.04	144	11.89	8.72885e-22	1.16706e-19	AATF,ADAMTS1,AHCTF1,ANAPC1,APP,AURKAIP1,BCL2,BCL2L1,BORA,BRCA2,BTG1,BTG3,CABLES1,CASP2,CCND1,CCNG1,CCNL1,CDC16,CDC27,CDK1,CDK13,CDK5RAP2,CDKN1B,CDKN2C,CEP152,CEP41,CIT,CITED2,CKS1B,CKS2,CNOT2,COPS5,CRADD,CSNK1E,CSPP1,CUL4A,DBF4,DCUN1D3,DDX11,DLGAP5,DOT1L,DTL,DUSP1,E2F7,ECT2,EHMT1,EIF4EBP1,ERN1,FAM122A,FBXL3,FBXL7,FBXO31,FBXO5,FBXO7,FBXW7,FZD3,GADD45B,GAS1,GEN1,GRK5,GTF2H1,GTPBP4,HBP1,HMMR,HSP90AA…
GO:1902531	C5	GO:BP	GOBP_REGULATION_OF_INTRACELLULAR_SIGNAL_TRANSDUCTION	1783	4.48	187	10.48	1.0367e-21	1.37306e-19	ACKR3,ADGRG1,ADRB2,AIDA,AKAP12,ALS2,ANKRD54,ANKRD6,APIP,APP,ARAP1,ARHGAP21,ARHGEF12,ARHGEF7,ARL6IP5,ATF3,ATP2C1,AVPI1,BAG4,BANP,BCL2,BCL2L1,BCLAF1,BRAF,CASP8,CAT,CCR7,CD44,CDK1,CFLAR,CIT,CNKSR3,COPS5,CTH,CXCL12,DEPDC1B,DEPTOR,DHX36,DHX58,DUSP1,DUSP10,DUSP16,DUSP22,DUSP4,ECT2,EHMT1,EIF2AK2,EIF3A,ENO1,ERBIN,ERN1,ESR1,FADD,FBXW7,FGF9,FGFR1,FOXO1,FYN,GADD45B,GCNT2,GNA12,GOLT1B,GPAT3,GPRC5B,GSK3B,HACD…
GO:0006396	C5	GO:BP	GOBP_RNA_PROCESSING	1424	3.57	160	11.23	1.35109e-21	1.75648e-19	ABT1,AHCYL1,APP,ATXN1,AURKAIP1,BCDIN3D,BUD31,CCNL1,CDK13,CDKAL1,CELF2,CHTOP,CLK1,CSTF2T,CWC15,DAZAP1,DCPS,DDX17,DDX47,DHX36,DHX8,DIS3,DPH3,DTWD1,ELAVL1,ELP2,ELP3,ERI2,ERN1,ESR1,FAM207A,GEMIN8,GTF2H1,GTF2H5,GTPBP4,HNRNPA3,HNRNPF,HNRNPH1,HNRNPH2,HSPA8,IMP4,INTS10,INTS4,INTS6,INTS7,IVNS1ABP,JMJD6,KHDRBS3,KIN,LGALS3,LINC01151,LSM1,LSM5,LSM7,LUC7L2,MAGOHB,METTL14,METTL16,MIR6516,MOCS3,MRM2,MRM3,MTO1,N…
GO:0016071	C5	GO:BP	GOBP_MRNA_METABOLIC_PROCESS	879	2.2	116	13.19	2.67056e-21	3.32625e-19	AHCYL1,APP,ATF4,AURKAIP1,BAG4,BUD31,CDK13,CELF2,CHTOP,CNOT2,CSTF2T,CWC15,DAZAP1,DCP1B,DCPS,DDX17,DDX47,DHX36,DHX8,DIS3,EIF3E,ELAVL1,ERN1,ETF1,GEMIN8,GSPT1,GTF2H1,GTF2H5,GTPBP1,HNRNPA3,HNRNPF,HNRNPH1,HNRNPH2,HSPA8,HSPB1,IGF2BP2,IGF2BP3,JMJD6,KHDRBS3,KIN,LGALS3,LSM1,LSM5,LSM7,LUC7L2,MAGOHB,METTL14,METTL16,PARN,PCID2,PNN,POLR2G,PPARGC1A,PPIL3,PPWD1,PRPF4B,PSMA1,PSMA2,PSMA4,PSMA7,PTBP3,PUM2,PUS7,QKI,…
GO:0009891	C5	GO:BP	GOBP_POSITIVE_REGULATION_OF_BIOSYNTHETIC_PROCESS	1957	4.91	198	10.11	3.70893e-21	4.56911e-19	AATF,ABHD6,ABT1,ACSL3,ADRB2,AKAP12,ALX1,AP3D1,APP,ARID1B,ARID5B,ATAD2,ATF1,ATF3,ATF4,BANP,BCLAF1,BRCA2,BUD31,CAPRIN2,CCR7,CCT6A,CDK13,CDK5RAP2,CEBPZ,CHCHD2,CITED2,CLCN3,COPS5,CREB3L2,CREBL2,CREBRF,CSRNP1,DAB2,DBF4,DDX11,DDX17,DHX29,DHX36,DLGAP5,DMTF1,DOT1L,E2F3,E2F7,EAPP,EGR1,EIF2S3,EIF3E,ELAVL1,ELF2,ENO1,ESR1,ESRRG,ETV5,ETV6,FADD,FBXW11,FOXK1,FOXO1,GABPA,GABPB1,GLI3,GTF2H1,GTF2I,HAS2,HDAC4,HEY2,…
GO:0051174	C5	GO:BP	GOBP_REGULATION_OF_PHOSPHORUS_METABOLIC_PROCESS	1610	4.04	172	10.68	7.44849e-21	8.97988e-19	ACSL1,ACSL3,ADAM9,ADIPOR2,ADRB2,AIDA,ALS2,ANKRD54,APP,AVPI1,B3GAT3,BAG4,BCL2,BOD1,BORA,BRAF,BRAT1,CAPRIN2,CCND1,CCNG1,CCNL1,CCR7,CD44,CDK1,CDKN1B,CDKN2C,CIT,CKS1B,CKS2,CNKSR3,CNST,COPS8,CORO1C,COX7A2,CREBL2,DAB2,DBF4,DEPTOR,DMD,DNAJC15,DUSP1,DUSP10,DUSP16,DUSP22,DUSP4,ECT2,EDNRB,EEF2K,EGR1,EIF2AK2,ELP3,ENO1,ERN1,FAM122A,FARP1,FBXO7,FBXW7,FGF9,FGFR1,FYN,GADD45B,GDF9,GGNBP2,GNAQ,GPRC5A,GPRC5B,GSK3B…
GO:0045935	C5	GO:BP	GOBP_POSITIVE_REGULATION_OF_NUCLEOBASE_CONTAINING_COMPOUND_METABOLIC_PROCESS	1857	4.66	189	10.17	1.64861e-20	1.92186e-18	AATF,ABT1,ADRB2,ALX1,AP3D1,APLF,APP,ARID1B,ARID5B,ATAD2,ATF1,ATF3,ATF4,BANP,BCLAF1,BRCA2,BUD31,CAPRIN2,CCT6A,CDK13,CDK5RAP2,CEBPZ,CHCHD2,CITED2,COPS5,CREB3L2,CREBL2,CREBRF,CSRNP1,DAB2,DAZAP1,DDX11,DDX17,DHX36,DLGAP5,DMTF1,DOT1L,E2F3,E2F7,EAPP,EGR1,ELF2,ENO1,ERN1,ESR1,ESRRG,ETV5,ETV6,EYA1,FADD,FBXW11,FOXK1,FOXO1,GABPA,GABPB1,GLI3,GTF2H1,GTF2I,GTPBP1,HDAC4,HEY2,HIF1A,HIVEP1,HLTF,HMGN1,HSF2,HSP90AA1…
GO:0051247	C5	GO:BP	GOBP_POSITIVE_REGULATION_OF_PROTEIN_METABOLIC_PROCESS	1528	3.84	165	10.79	1.66656e-20	1.93478e-18	ACSL1,ADAM9,ADIPOR2,ADRB2,AIFM1,ALS2,ANP32B,APP,ARL6IP5,ASB9,ATG10,AURKAIP1,AVPI1,BAG4,BCL2,BCL2L13,BEX3,BORA,BRAF,BRAT1,CAPRIN2,CASP2,CASP8,CCND1,CCR7,CD44,CDK1,CDKN1B,CFLAR,CHTOP,CKS1B,CKS2,CLPX,COPS8,CRADD,CREBL2,CSNK1A1,CSNK1E,DAB2,DBF4,DCUN1D2,DCUN1D3,DERL1,DHX29,DHX36,DIP2A,DIP2B,DTL,ECT2,EDNRB,EGR1,EIF2AK2,EIF2S3,EIF3E,ELAVL1,ENO1,ERN1,FADD,FAM122A,FBXW11,FBXW7,FGF9,FGFR1,FOXO1,FYN,GADD45B…
GO:0044265	C5	GO:BP	GOBP_CELLULAR_MACROMOLECULE_CATABOLIC_PROCESS	1200	3.01	138	11.5	1.19484e-19	1.23496e-17	AGAP3,ANAPC1,ATE1,BFAR,C17orf97,CASP8,CCDC115,CDC16,CDC27,CDK1,CLPX,CNOT2,COPS3,CSNK1A1,CSNK1E,CTSZ,CUL2,CUL4A,DAB2,DCP1B,DCPS,DERL1,DHX36,DIS3,DTL,EIF3E,ELAVL1,ERI2,ERLEC1,ERN1,ETF1,FAM122A,FBXL3,FBXL7,FBXO11,FBXO31,FBXO38,FBXO48,FBXO5,FBXO7,FBXW11,FBXW7,FEM1C,GNA12,GSK3B,GSPT1,GTPBP1,HERPUD1,HFE,HSP90AA1,HSPA8,HSPB1,IGF2BP2,IGF2BP3,KLHL15,KLHL42,KPNB1,LRPPRC,LSM1,LSM5,LSM7,MAGOHB,METTL14,METTL1…
GO:0009890	C5	GO:BP	GOBP_NEGATIVE_REGULATION_OF_BIOSYNTHETIC_PROCESS	1686	4.23	173	10.26	3.33954e-19	3.22643e-17	AATF,AEBP2,ALX1,ARID5B,ATAD2,ATF3,ATF4,ATP1A1,ATXN1,BACE2,BAG3,BCLAF1,BRCA2,CAPRIN1,CAPRIN2,CBX4,CBY1,CCND1,CDKN1B,CDYL,CFLAR,CITED2,CNOT2,COPS2,CPEB2,CPEB4,CREM,CUX1,DAB2,DHX36,DOT1L,DUSP1,DUSP22,E2F7,EAPP,EDNRB,EGR1,EHMT1,EID1,EIF2AK2,EIF3E,EIF4EBP1,ENO1,ERF,ERFE,ESR1,ETV5,ETV6,FAM3C,FBXO5,FBXW11,FBXW7,FOXK1,FOXO1,FOXP2,FYN,GABPA,GLA,GLI3,GOT1,GSK3B,GTF2IRD1,GTPBP4,GZF1,HDAC4,HEY2,HIVEP1,HMG20A…
GO:0043604	C5	GO:BP	GOBP_AMIDE_BIOSYNTHETIC_PROCESS	877	2.2	111	12.65	4.59484e-19	4.36448e-17	ACACA,ACSL1,ACSL3,ACSS1,APP,ATF4,AURKAIP1,CAPRIN1,CAPRIN2,CBR4,CDKAL1,CERS4,CNDP2,CNOT2,COPS5,CPEB2,CPEB4,DARS2,DHX29,DHX36,DIP2A,DMD,DNAJC1,DPH3,EEF2K,EIF1,EIF1B,EIF2AK2,EIF2S3,EIF3A,EIF3B,EIF3E,EIF3I,EIF3L,EIF4EBP1,EIF4H,ELAVL1,ETF1,FARSB,GGCT,GSPT1,GTPBP1,HSD17B12,HSPB1,IGF2BP2,IGF2BP3,IREB2,LARP4,LRPPRC,MALSU1,METTL14,METTL16,MGST2,MIR125B1,MIR659,MRPL13,MRPL18,MRPL20,MRPL32,MRPL39,MRPL57,MRP…
GO:0060548	C5	GO:BP	GOBP_NEGATIVE_REGULATION_OF_CELL_DEATH	991	2.49	120	12.1	5.65585e-19	5.24859e-17	AATF,ACKR3,ANXA4,APIP,ARL6IP1,ATAD3A,ATF4,ATG5,BAG3,BAG4,BCL2,BCL2L1,BEX3,BFAR,BRAF,CASP2,CASP8,CAST,CAT,CBX4,CCR7,CD44,CDK1,CFLAR,CITED2,COPS5,CPEB4,CTH,CTNNA1,CXCL12,DAB2,DCPS,DUSP1,EDNRB,EEF2K,ENO1,ERC1,ERCC5,EYA1,FADD,FBXO7,FOXO1,FSTL1,FYN,FZD3,GLI3,GRK5,GSK3B,HERPUD1,HEY2,HIF1A,HSPA9,HSPB1,ID1,IDO1,IL6ST,IRS2,ITPKB,IVNS1ABP,KLF4,LGALS3,LIG4,MALT1,MDM4,MEF2C,MERTK,MET,MITF,MNT,MYC,NAA15,NAA35…
GO:0080135	C5	GO:BP	GOBP_REGULATION_OF_CELLULAR_RESPONSE_TO_STRESS	699	1.75	95	13.59	1.53653e-18	1.36741e-16	ACKR3,AIDA,ANKRD6,APP,ARL6IP5,ARMT1,ATF4,BAG3,BAG4,BCL2,BCL2L1,BCLAF1,BFAR,CCR7,CD44,CHCHD2,COPS5,CUL4A,CXCL12,DDX11,DNAJC7,DUSP1,DUSP10,DUSP22,EIF2AK2,ENO1,ERCC4,ERN1,EYA1,FBXO5,FBXO7,FBXW7,FOXO1,FUT8,FYN,GADD45B,GSK3B,HERPUD1,HIF1A,HSP90AA1,HSPA8,HSPB1,HSPH1,KDM4D,KLF4,KLHDC10,KLHL15,MAPKAP1,MBTPS2,MET,MID1,MMS19,MYC,NCOA7,NFE2L2,NUP153,NUP50,OXR1,PARP1,PBK,PHLPP1,PIK3R1,PLK2,PPP1R15B,PTPN1,PTT…
GO:0006468	C5	GO:BP	GOBP_PROTEIN_PHOSPHORYLATION	1616	4.06	166	10.27	1.63046e-18	1.44644e-16	AAK1,ACSL1,ADAM9,ADCK5,ADIPOR2,ADRB2,AIDA,ALS2,ANKRD54,APP,AVPI1,BAG4,BCL2,BORA,BRAF,BRAT1,CAPRIN2,CCND1,CCNG1,CCNL1,CCR7,CD44,CDK1,CDK13,CDKN1B,CDKN2C,CIT,CKS1B,CKS2,CLK1,CNKSR3,COPS2,COPS8,CORO1C,CREBL2,CSNK1A1,CSNK1E,DAB2,DBF4,DEPTOR,DMD,DUSP1,DUSP10,DUSP16,DUSP22,DUSP4,ECT2,EDNRB,EEF2K,EGR1,EIF2AK2,ELP3,ERC1,ERN1,FBXO7,FBXW7,FGF9,FGFR1,FYN,GADD45B,GDF9,GGNBP2,GNAQ,GPRC5A,GPRC5B,GRK5,GSK3B,GTF…
GO:0051338	C5	GO:BP	GOBP_REGULATION_OF_TRANSFERASE_ACTIVITY	1010	2.53	120	11.88	2.47213e-18	2.14588e-16	ACSL1,ADAM9,ADRB2,AIDA,ALS2,ANKRD54,APP,AVPI1,BORA,BRAF,CCND1,CCNG1,CCNL1,CCR7,CDK1,CDKN1B,CDKN2C,CIT,CKS1B,CKS2,COPS8,CORO1C,DBF4,DCUN1D2,DCUN1D3,DEPTOR,DUSP1,DUSP10,DUSP16,DUSP22,DUSP4,ECT2,EGR1,EIF2AK2,ELP3,ERN1,FBXO5,FBXO7,FBXW7,FGFR1,FYN,GADD45B,GGNBP2,GNAQ,GORASP1,GPRC5A,GPRC5B,GSK3B,GTF2H1,GTPBP4,HACD3,HEG1,HSP90AA1,HSPB1,IL6R,IRS2,KLF4,LATS2,LMO4,MALT1,MAP2K7,MAP3K14,MAPKAP1,MCPH1,MDFIC,M…
GO:0007346	C5	GO:BP	GOBP_REGULATION_OF_MITOTIC_CELL_CYCLE	605	1.52	86	14.21	4.06374e-18	3.45872e-16	AATF,ADAMTS1,ANAPC1,APP,AURKAIP1,BCL2,BCL2L1,BORA,BRCA2,BTG1,BTG3,CASP2,CCND1,CDC16,CDC27,CDK1,CDK13,CDK5RAP2,CDKN1B,CDKN2C,CEP152,CEP41,CKS1B,CKS2,CNOT2,CRADD,CSNK1E,CUL4A,DCUN1D3,DLGAP5,DTL,DUSP1,E2F7,EIF4EBP1,FAM122A,FBXL7,FBXO31,FBXO5,FBXO7,FZD3,GAS1,GEN1,HMMR,HSP90AA1,HUS1,ID2,JADE1,KLF4,KMT2E,MAD1L1,MAGI2,MCPH1,MDM4,MTBP,NSMCE2,PAFAH1B1,PCID2,PCM1,PCNT,PDXP,PHIP,PLK1,PLK2,PRMT2,PSMA1,PSMA2,…
GO:0044093	C5	GO:BP	GOBP_POSITIVE_REGULATION_OF_MOLECULAR_FUNCTION	1745	4.38	173	9.91	9.47793e-18	7.66137e-16	ACAP3,ACSL1,ADAM9,ADRB2,AGAP3,AIFM1,ALS2,ANP32B,APP,ARAP1,ARHGAP21,ARHGEF12,ARHGEF7,ARID5B,ARL6IP5,ATP1B3,AVPI1,B3GAT3,BCL2,BCL2L13,BEX3,BORA,BRAF,BUD31,CAPRIN2,CASP2,CASP8,CAT,CCND1,CCR7,CDK1,CFLAR,CHTOP,CKS1B,CKS2,CLPX,COPS5,COPS8,CORO1C,CRADD,CTH,DBF4,DCP1B,DCUN1D2,DCUN1D3,DDX11,DEPDC1B,DERL1,DMD,DNAJB4,DNAJC1,DNAJC15,DPH3,ECT2,EGR1,EIF2AK2,EIF3E,ERC1,ERN1,ESR1,FADD,FBXW7,FGFR1,FYN,GADD45B,GNA…
GO:0043603	C5	GO:BP	GOBP_CELLULAR_AMIDE_METABOLIC_PROCESS	1185	2.97	132	11.13	1.02135e-17	8.20889e-16	ACACA,ACOT9,ACSL1,ACSL3,ACSS1,APP,ARL6IP5,ATF4,AURKAIP1,BACE2,CAPRIN1,CAPRIN2,CBR4,CDKAL1,CERS4,CNDP2,CNOT2,COPS5,CPEB2,CPEB4,CTSZ,DARS2,DHX29,DHX36,DIP2A,DMD,DNAJC1,DPH3,EEF2K,EIF1,EIF1B,EIF2AK2,EIF2S3,EIF3A,EIF3B,EIF3E,EIF3I,EIF3L,EIF4EBP1,EIF4H,ELAVL1,ETF1,FAR2,FARSB,GGCT,GLA,GSPT1,GSTK1,GTPBP1,HLCS,HSD17B12,HSPB1,IFNGR1,IGF2BP2,IGF2BP3,IREB2,ITGB8,KYNU,LARP4,LRPPRC,MALSU1,METTL14,METTL16,MGST…
GO:0044770	C5	GO:BP	GOBP_CELL_CYCLE_PHASE_TRANSITION	641	1.61	88	13.72	1.48996e-17	1.17084e-15	ADAMTS1,ANAPC1,APP,BCL2,BORA,CASP2,CCND1,CCNG1,CDC16,CDC27,CDK1,CDK5RAP2,CDKN1B,CDKN2C,CEP152,CEP41,CKS1B,CKS2,CNOT2,CRADD,CSNK1E,CUL2,CUL4A,DBF4,DCUN1D3,DLGAP5,DTL,DUSP1,E2F3,E2F7,EIF4EBP1,FAM122A,FBXL3,FBXL7,FBXO31,FBXO5,FBXO7,FBXW11,FBXW7,GEN1,GSPT1,HMMR,HSP90AA1,HUS1,ID2,JADE1,KLF4,KMT2E,LATS2,LZTS1,MAD1L1,MCM2,MDM4,MN1,MTBP,MYC,NSMCE2,ORC2,ORC5,PAFAH1B1,PCID2,PCM1,PCNT,PHLDA1,PLK1,PLK2,PPP1C…
GO:0045595	C5	GO:BP	GOBP_REGULATION_OF_CELL_DIFFERENTIATION	1618	4.06	163	10.07	2.02629e-17	1.57043e-15	AAMDC,ALX1,ANKRD54,ANP32B,AP3D1,APOLD1,APP,ARHGEF7,ASH2L,ATF4,BCL2,BLOC1S6,BTG1,CAPRIN1,CAPRIN2,CASP8,CCDC71L,CCND1,CD46,CDK1,CDK13,CDK5RAP2,CORO1C,CREBL2,CSNK1E,CTH,CTNNA1,CUL4A,CUX1,CXCL12,DAB2,DCT,DDX17,DHX36,DIP2B,DUSP10,ECT2,EDNRB,EEF2K,EID1,EIF2AK2,ETV5,FADD,FAM210B,FBXO31,FBXO5,FBXO7,FBXW7,FGF9,FGFR1,FOXO1,FZD3,GABPA,GCNT2,GLI3,GNAS,GOLGA4,GORASP1,GPRC5B,GSK3B,HAS2,HDAC4,HEY2,HIF1A,HMG20A,…
GO:1901565	C5	GO:BP	GOBP_ORGANONITROGEN_COMPOUND_CATABOLIC_PROCESS	1332	3.34	142	10.66	2.44986e-17	1.88319e-15	ABHD10,ABHD13,ADAM9,ADO,AFMID,AGAP3,ANAPC1,ASB9,ATE1,AUH,BAG3,BANP,BFAR,C17orf97,CASP8,CCDC115,CD44,CDC16,CDC27,CDK1,CDKN1B,CLPX,COPS3,CSNK1A1,CSNK1E,CTH,CTSZ,CUL2,CUL4A,DAB2,DERL1,DTL,ERLEC1,EXT1,FAM122A,FBXL3,FBXL7,FBXO11,FBXO31,FBXO38,FBXO48,FBXO5,FBXO7,FBXW11,FBXW7,FEM1C,FOXO1,FYN,GGA1,GLA,GNA12,GOT1,GSK3B,GUSB,HERPUD1,HFE,HMMR,HNMT,HSP90AA1,HSPA8,IDO1,KLHL15,KLHL42,KYNU,LYPLAL1,MDM4,MYCBP2,M…
GO:0009894	C5	GO:BP	GOBP_REGULATION_OF_CATABOLIC_PROCESS	1006	2.52	117	11.63	3.22275e-17	2.43745e-15	ADAM9,ADRB2,APP,ASB9,ATP6V0A1,ATP6V0E1,ATP6V1A,ATP6V1E1,BAG3,BANP,BCL2,CDKN1B,CPT1A,CSNK1A1,CSNK1E,DAB2,DHX36,DIS3,DTL,ELAVL1,ERCC4,ERN1,FAM122A,FBXO7,FBXW7,FOXK1,FOXO1,FYN,GGA1,GNA12,GSK3B,GTPBP1,HDAC4,HERPUD1,HFE,HIF1A,HSP90AA1,HSPA8,HSPB1,IGF2BP2,IGF2BP3,IRS2,KIF25,LEPR,LRPPRC,LZTS1,MDM4,MET,METTL14,METTL16,MYCBP2,MYLIP,N4BP1,NEDD4L,NFE2L2,NUDT15,NUP153,NUP50,OAZ1,ODC1,PARN,PBK,PCID2,PDCL3,PGA…
GO:0030163	C5	GO:BP	GOBP_PROTEIN_CATABOLIC_PROCESS	947	2.38	112	11.82	4.63996e-17	3.42665e-15	ABHD10,ABHD13,ADAM9,AGAP3,ANAPC1,ASB9,ATE1,BAG3,BANP,BFAR,C17orf97,CASP8,CCDC115,CDC16,CDC27,CDK1,CDKN1B,CLPX,COPS3,CSNK1A1,CSNK1E,CTSZ,CUL2,CUL4A,DAB2,DERL1,DTL,ERLEC1,EXT1,FAM122A,FBXL3,FBXL7,FBXO11,FBXO31,FBXO38,FBXO48,FBXO5,FBXO7,FBXW11,FBXW7,FEM1C,FOXO1,FYN,GGA1,GNA12,GSK3B,HERPUD1,HFE,HSP90AA1,HSPA8,KLHL15,KLHL42,LYPLAL1,MDM4,MYCBP2,MYLIP,N4BP1,NEDD4L,NFE2L2,NUDT15,OAZ1,ODC1,PBK,PCYOX1L,PDC…
GO:0010564	C5	GO:BP	GOBP_REGULATION_OF_CELL_CYCLE_PROCESS	789	1.98	99	12.54	6.60469e-17	4.85221e-15	ADAMTS1,AHCTF1,ANAPC1,APP,AURKAIP1,BCL2,BCL2L1,BORA,BRCA2,CASP2,CCND1,CDC16,CDC27,CDK1,CDK13,CDK5RAP2,CDKN1B,CDKN2C,CEP152,CEP41,CIT,CNOT2,CRADD,CSNK1E,CSPP1,CUL4A,DBF4,DCUN1D3,DDX11,DLGAP5,DTL,DUSP1,E2F7,ECT2,EHMT1,FAM122A,FBXL7,FBXO31,FBXO5,FBXO7,FBXW7,GEN1,HMMR,HSP90AA1,HUS1,ID2,JADE1,KIF25,KLF4,KLHL9,KMT2E,MAD1L1,MCPH1,MDM4,MN1,MTBP,NAT10,NSMCE2,PAFAH1B1,PCID2,PCM1,PCNT,PDE3A,PDXP,PHC3,PHIP,P…
GO:0018193	C5	GO:BP	GOBP_PEPTIDYL_AMINO_ACID_MODIFICATION	1269	3.18	136	10.71	7.64189e-17	5.55632e-15	AGTPBP1,ALG8,APP,ASH2L,ATG5,BAG4,BCL2,BRAF,BRCA2,CAPRIN2,CBX4,CD44,CDK1,CEP41,CIT,CLK1,CNKSR3,CREBL2,CSNK1A1,CSNK1E,CTH,DIP2A,DIP2B,DMD,DOT1L,DPH3,DPM1,DUSP22,EGR1,EHMT1,EID1,EIF2AK2,ERN1,EYA1,FBXO11,FBXW7,FGFR1,FKBP14,FKBP9,FUT8,FYN,GALNT2,GGNBP2,GPRC5A,GPRC5B,GSK3B,HDAC4,HMG20A,HMG20B,HSP90AA1,IL6R,IL6ST,ING3,IRF4,JADE1,JARID2,JMJD6,KANSL3,KDM4D,KMT2C,KMT2E,LATS2,LCK,LOXL4,MAGT1,MAP2K7,MAPKAP1,…
GO:0043933	C5	GO:BP	GOBP_PROTEIN_CONTAINING_COMPLEX_SUBUNIT_ORGANIZATION	1959	4.92	185	9.44	8.42153e-17	6.09179e-15	ABT1,ACACA,ACSL3,ADRB2,AHCTF1,AIDA,AIFM1,ALS2,ANKRD28,ANP32B,APIP,ARFIP1,ARPC1A,ASH2L,ATF1,AURKAIP1,BAG4,CAPZA2,CASP8,CBR4,CBY1,CCDC115,CCR7,CDC42EP3,CDK5RAP2,CELF2,CENPK,CENPL,CENPU,CENPW,CHAF1B,CLDN14,COA6,COPS8,COX7A2,CSNK1A1,CTH,CTSZ,CUL4A,CXCL12,DHX29,DHX8,DLGAP5,DMC1,DMD,DNAJC15,ECT2,EIF2AK2,EIF2S3,EIF3A,EIF3B,EIF3E,EIF3I,EIF3L,EIF4EBP1,EIF4H,ELAVL1,ERCC4,ERCC5,ESR1,ETF1,EXT1,FADD,FARSB,FBX…
GO:0051248	C5	GO:BP	GOBP_NEGATIVE_REGULATION_OF_PROTEIN_METABOLIC_PROCESS	1110	2.79	123	11.08	1.97619e-16	1.37093e-14	AATF,AIDA,APP,ARL6IP1,ATF4,ATG5,BACE2,BANP,BEX3,BOD1,CAPRIN1,CAPRIN2,CAST,CD44,CDKN1B,CDKN2C,CDYL,CIT,CNKSR3,CORO1C,CPEB2,CPEB4,CTSZ,DCUN1D3,DEPTOR,DHX36,DMD,DNAJC1,DUSP1,DUSP10,DUSP16,DUSP22,DUSP4,EDNRB,EIF2AK2,EIF3E,EIF4EBP1,FAM122A,FBXO5,FBXO7,FYN,GAS1,GGNBP2,GNAQ,GPRC5A,GSK3B,GTPBP4,HEG1,HERPUD1,HFE,HMG20A,HMG20B,HSPB1,IGF2BP2,IGF2BP3,IREB2,IVNS1ABP,JARID2,KDM4D,KDM5A,KLF4,LATS2,LGALS3,MALSU1…
GO:0033365	C5	GO:BP	GOBP_PROTEIN_LOCALIZATION_TO_ORGANELLE	998	2.5	114	11.42	2.96311e-16	1.98556e-14	AGPS,AIFM1,ANKRD13C,AP3D1,ARL5A,BAG3,BAG4,BANP,BBS9,BCL2,BOD1,BRCA2,CASP8,CAT,CCT6A,CDK1,CHAMP1,CROT,CTNNA1,DNAJC15,E2F3,ECT2,ELAVL1,EMC2,ESR1,FAM53B,FBXO7,FBXW7,FYN,GGA1,GLI3,GNPAT,GRPEL2,GSK3B,GSTK1,HERPUD1,HSP90AA1,HSPA8,IFT80,INVS,IPO8,KPNA2,KPNA3,KPNB1,LAMP1,LATS2,LEPROT,LMBRD1,MCPH1,MDFIC,MID1,MIPEP,MOAP1,MORC3,MTBP,MX1,NPEPPS,NUDT19,NUP153,NUP50,OSBPL8,PARP1,PCM1,PEX1,PIBF1,PIK3R1,PIK3R4,P…
GO:0043043	C5	GO:BP	GOBP_PEPTIDE_BIOSYNTHETIC_PROCESS	740	1.86	93	12.56	5.15275e-16	3.34941e-14	APP,ATF4,AURKAIP1,CAPRIN1,CAPRIN2,CDKAL1,CNDP2,CNOT2,COPS5,CPEB2,CPEB4,DARS2,DHX29,DHX36,DMD,DNAJC1,DPH3,EEF2K,EIF1,EIF1B,EIF2AK2,EIF2S3,EIF3A,EIF3B,EIF3E,EIF3I,EIF3L,EIF4EBP1,EIF4H,ELAVL1,ETF1,FARSB,GGCT,GSPT1,GTPBP1,HSPB1,IGF2BP2,IGF2BP3,IREB2,LARP4,LRPPRC,MALSU1,METTL14,METTL16,MGST2,MIR125B1,MIR659,MRPL13,MRPL18,MRPL20,MRPL32,MRPL39,MRPL57,MRPS17,MRPS33,MRPS35,MTRF1L,NAT10,NDUFA7,NFE2L2,PAIP2…
GO:0006397	C5	GO:BP	GOBP_MRNA_PROCESSING	543	1.36	76	13.99	8.07996e-16	5.11975e-14	AHCYL1,APP,AURKAIP1,BUD31,CDK13,CELF2,CHTOP,CSTF2T,CWC15,DAZAP1,DCPS,DDX17,DDX47,DHX36,DHX8,ELAVL1,ERN1,GEMIN8,GTF2H1,GTF2H5,HNRNPA3,HNRNPF,HNRNPH1,HNRNPH2,HSPA8,JMJD6,KHDRBS3,KIN,LGALS3,LSM1,LSM5,LSM7,LUC7L2,MAGOHB,METTL14,METTL16,PNN,POLR2G,PPARGC1A,PPIL3,PPWD1,PRPF4B,PTBP3,QKI,RNU4ATAC,RRP1B,SAP18,SART3,SCAF4,SCAF8,SF3A2,SF3B5,SFSWAP,SLU7,SNRNP200,SNRPG,SON,SREK1,SRSF11,SRSF2,SRSF3,SRSF7,SRSF8…
GO:0051130	C5	GO:BP	GOBP_POSITIVE_REGULATION_OF_CELLULAR_COMPONENT_ORGANIZATION	1118	2.81	122	10.91	8.09403e-16	5.11975e-14	ABCB4,ADAM9,ADRB2,APP,ARAP1,ARFIP1,ARHGEF7,ARPC1A,ATF1,ATP8A1,BAG4,BCL2,CAPRIN1,CAPRIN2,CASP8,CCR7,CCT6A,CDC16,CDC27,CDC42EP3,CDK5RAP2,CFLAR,CHTOP,CNOT2,CORO1C,CREB3L2,CUL4A,CUX1,CXCL12,DAB2,DDHD2,DDX11,DHX36,DLGAP5,EEF2K,ERCC4,ERCC5,ESR1,FAM98A,FBXO31,FBXO38,FBXO7,FYN,G3BP1,GOLGA4,GSK3B,GSN,GTF2H1,GTF2H5,HDAC4,HFE,HIF1A,HSP90AA1,ICE1,ID1,JARID2,KMT2E,LCP1,LGALS3,LIG4,LIMS1,LRRTM2,MAGI2,MAP2K7,ME…
GO:0045934	C5	GO:BP	GOBP_NEGATIVE_REGULATION_OF_NUCLEOBASE_CONTAINING_COMPOUND_METABOLIC_PROCESS	1519	3.81	151	9.94	9.65078e-16	6.03784e-14	AEBP2,ALX1,ARID5B,ATAD2,ATF3,ATF4,ATXN1,BAG3,BAG4,BCDIN3D,BCLAF1,CBX4,CBY1,CCND1,CDKN1B,CDYL,CITED2,CNOT2,COPS2,CREM,CUX1,DAB2,DHX36,DOT1L,DUSP1,DUSP22,E2F7,EAPP,EDNRB,EGR1,EHMT1,EID1,ELAVL1,ENO1,ERCC4,ERF,ESR1,ETV5,ETV6,FBXW11,FOXK1,FOXO1,FOXP2,GABPA,GLI3,GTF2IRD1,GZF1,HDAC4,HEY2,HIVEP1,HMG20A,HSPA8,ID1,ID2,ID4,IRF2BP2,JARID2,KLF12,KLF4,KLHL15,LIMS1,LMCD1,LRPPRC,LRRFIP1,MAFK,MCPH1,MDFIC,MDM4,MEF…
GO:0006518	C5	GO:BP	GOBP_PEPTIDE_METABOLIC_PROCESS	903	2.26	105	11.62	1.35969e-15	8.30267e-14	APP,ARL6IP5,ATF4,AURKAIP1,BACE2,CAPRIN1,CAPRIN2,CDKAL1,CNDP2,CNOT2,COPS5,CPEB2,CPEB4,CTSZ,DARS2,DHX29,DHX36,DMD,DNAJC1,DPH3,EEF2K,EIF1,EIF1B,EIF2AK2,EIF2S3,EIF3A,EIF3B,EIF3E,EIF3I,EIF3L,EIF4EBP1,EIF4H,ELAVL1,ETF1,FARSB,GGCT,GSPT1,GSTK1,GTPBP1,HSPB1,IFNGR1,IGF2BP2,IGF2BP3,IREB2,LARP4,LRPPRC,MALSU1,METTL14,METTL16,MGST2,MIPEP,MIR125B1,MIR659,MRPL13,MRPL18,MRPL20,MRPL32,MRPL39,MRPL57,MRPS17,MRPS33,M…
GO:0001932	C5	GO:BP	GOBP_REGULATION_OF_PROTEIN_PHOSPHORYLATION	1211	3.04	128	10.56	1.76071e-15	1.05684e-13	ACSL1,ADAM9,ADIPOR2,ADRB2,AIDA,ALS2,ANKRD54,APP,AVPI1,BAG4,BCL2,BORA,BRAF,BRAT1,CAPRIN2,CCND1,CCNG1,CCNL1,CCR7,CD44,CDK1,CDKN1B,CDKN2C,CIT,CKS1B,CKS2,CNKSR3,COPS8,CORO1C,CREBL2,DAB2,DBF4,DEPTOR,DMD,DUSP1,DUSP10,DUSP16,DUSP22,DUSP4,ECT2,EDNRB,EEF2K,EGR1,EIF2AK2,ELP3,ERN1,FBXO7,FBXW7,FGF9,FGFR1,FYN,GADD45B,GDF9,GGNBP2,GNAQ,GPRC5A,GPRC5B,GTF2H1,GTPBP4,HACD3,HEG1,HFE,HSP90AA1,HSPB1,HUS1,IL6R,IL6ST,IT…
GO:0070647	C5	GO:BP	GOBP_PROTEIN_MODIFICATION_BY_SMALL_PROTEIN_CONJUGATION_OR_REMOVAL	1160	2.91	124	10.68	2.14047e-15	1.26859e-13	ADRB2,ANAPC1,ANKRD39,ASB3,ASB9,ATG10,ATG5,BCL2,BFAR,CBX4,CDC16,CDC27,CDK1,COPS2,COPS3,COPS4,COPS5,COPS8,CUL2,CUL4A,DCUN1D2,DCUN1D3,DERL1,DTL,EGR1,ESR1,EYA1,FBXL3,FBXL7,FBXO11,FBXO31,FBXO38,FBXO5,FBXO7,FBXW11,FBXW7,FEM1C,FOXK1,FYN,GORASP1,GTPBP4,HDAC4,HERPUD1,HIF1A,HLTF,HMG20A,HMG20B,HSP90AA1,IVNS1ABP,JOSD1,KCMF1,KLHL15,KLHL42,KLHL9,MALT1,MDM4,MED7,MOCS3,MTBP,MYC,MYCBP2,MYLIP,N4BP1,NEDD4L,NFE2L2,N…
GO:0022008	C5	GO:BP	GOBP_NEUROGENESIS	1613	4.05	156	9.67	3.28506e-15	1.91477e-13	ACAP3,ACSL3,ADGRG1,ADGRG6,AGTPBP1,ALS2,APP,ATF1,ATF4,BACE2,BCL2,BLOC1S6,BTBD3,CAPRIN1,CAPRIN2,CDK1,CDK5RAP2,CDKN2C,CFLAR,CIT,CNP,COPS2,CREB3L2,CSNK1E,CTNNA1,CUX1,CXCL12,DCDC2,DCT,DHX36,DIP2A,DIP2B,DUSP10,ECT2,EDNRB,EEF2K,ELP3,ETV5,ETV6,EXT1,FARP1,FBXO31,FBXO38,FBXO7,FGFR1,FRY,FYN,FZD3,GAB2,GLI3,GOLGA4,GORASP1,GPRC5B,GSK3B,GSN,HEY2,HIF1A,HMG20A,HMG20B,HSP90AA1,ID1,ID2,IFNGR1,IFT88,IL6ST,IRS2,IRX3,…
GO:0043085	C5	GO:BP	GOBP_POSITIVE_REGULATION_OF_CATALYTIC_ACTIVITY	1402	3.52	141	10.05	3.51207e-15	2.03447e-13	ACAP3,ACSL1,ADAM9,ADRB2,AGAP3,AIFM1,ALS2,ANP32B,APP,ARAP1,ARHGAP21,ARHGEF12,ARHGEF7,ARL6IP5,ATP1B3,AVPI1,B3GAT3,BCL2,BCL2L13,BEX3,BORA,BRAF,CASP2,CASP8,CCND1,CCR7,CDK1,CFLAR,CHTOP,CKS1B,CKS2,CLPX,COPS8,CORO1C,CRADD,DBF4,DCP1B,DCUN1D2,DCUN1D3,DDX11,DEPDC1B,DNAJB4,DNAJC1,DNAJC15,ECT2,EGR1,EIF2AK2,ERN1,ESR1,FADD,FBXW7,FGFR1,FYN,GADD45B,GNAQ,GORASP1,GPRC5A,GPRC5B,GSK3B,GSN,HACD3,HIF1A,HSP90AA1,IL6R,I…
GO:0008380	C5	GO:BP	GOBP_RNA_SPLICING	478	1.2	69	14.43	3.58908e-15	2.07058e-13	BUD31,CDK13,CELF2,CLK1,CSTF2T,CWC15,DAZAP1,DCPS,DDX17,DDX47,DHX8,ELAVL1,ERN1,GEMIN8,HNRNPA3,HNRNPF,HNRNPH1,HNRNPH2,HSPA8,IVNS1ABP,JMJD6,KHDRBS3,LGALS3,LSM1,LSM5,LSM7,LUC7L2,MAGOHB,METTL14,METTL16,PIK3R1,PNN,POLR2G,PPARGC1A,PPIL3,PPWD1,PRPF4B,PTBP3,QKI,RNU4ATAC,RP9,RRP1B,SAP18,SART3,SF3A2,SF3B5,SFSWAP,SLU7,SNRNP200,SNRPG,SON,SREK1,SRSF11,SRSF2,SRSF3,SRSF7,SRSF8,TMBIM6,TRA2A,TRA2B,U2AF1,U2AF1L5,WBP…
GO:0072594	C5	GO:BP	GOBP_ESTABLISHMENT_OF_PROTEIN_LOCALIZATION_TO_ORGANELLE	576	1.44	77	13.36	6.31942e-15	3.51632e-13	AGPS,AIFM1,AP3D1,BAG3,BAG4,BCL2,BRCA2,CASP8,CAT,CCT6A,CROT,DNAJC15,E2F3,ECT2,ELAVL1,FAM53B,FBXO7,FBXW7,GLI3,GNPAT,GRPEL2,GSTK1,HERPUD1,HSP90AA1,HSPA8,IPO8,KPNA2,KPNA3,KPNB1,LAMP1,LEPROT,MDFIC,MIPEP,MOAP1,MX1,NPEPPS,NUDT19,NUP153,NUP50,PEX1,PIK3R1,PIK3R4,PTTG1IP,RAB8B,RAN,RANBP2,RPL22,RPL27A,RPL35A,RPL38,RPLP0,RPS12,RPS23,RPS28,RPSA,SEC61A1,SEC61B,SGTA,SGTB,SMURF1,SREBF1,SSR3,STAT3,TCP1,TIMM13,TIM…
GO:0033043	C5	GO:BP	GOBP_REGULATION_OF_ORGANELLE_ORGANIZATION	1165	2.92	123	10.55	6.76405e-15	3.74158e-13	ADRB2,ANAPC1,ARAP1,ARFIP1,ARL6IP1,ARPC1A,ATG5,AURKAIP1,BAG4,BCL2,BCL2L1,BORA,CAPZA2,CASP8,CCR7,CCT6A,CDC16,CDC27,CDC42EP3,CDK13,CDK5RAP2,CHTOP,CNOT2,CXCL12,DCDC2,DDHD2,DDX11,DHX36,DLGAP5,DUSP1,ECT2,ENO1,ERCC4,FBXO5,FBXO7,FBXW7,FHOD3,G3BP1,GEN1,GSK3B,GSN,HIF1A,ID1,IFT88,JARID2,KANK1,KMT2E,LCP1,LIG4,LRRTM2,MAD1L1,MAP2K7,MCM2,MCPH1,MET,MIER1,MKKS,MOAP1,MTBP,MYC,MYCBP2,NAT10,NSMCE2,PARN,PARP1,PAXBP1,…
GO:0031329	C5	GO:BP	GOBP_REGULATION_OF_CELLULAR_CATABOLIC_PROCESS	848	2.13	99	11.67	6.78023e-15	3.74319e-13	ADAM9,ADRB2,APP,ATP6V0A1,ATP6V0E1,ATP6V1A,ATP6V1E1,BAG3,BCL2,CPT1A,CSNK1A1,CSNK1E,DAB2,DHX36,DIS3,ELAVL1,ERCC4,ERN1,FAM122A,FBXO7,FBXW7,FOXK1,FOXO1,GNA12,GSK3B,GTPBP1,HERPUD1,HFE,HIF1A,HSP90AA1,HSPA8,HSPB1,IGF2BP2,IGF2BP3,IRS2,KIF25,LEPR,LRPPRC,LZTS1,MET,METTL14,METTL16,MYLIP,N4BP1,NFE2L2,NUDT15,PARN,PBK,PCID2,PDCL3,PGAM1,PIP4K2A,PLK1,PLK2,POLR2G,PPP1CB,PPP1R3B,PRKAB1,PSMA1,PSMA2,PSMA4,PSMA7,PTK2…
GO:0006508	C5	GO:BP	GOBP_PROTEOLYSIS	1797	4.51	167	9.29	1.12251e-14	6.0549e-13	ADAM9,ADAMTS1,ADAMTS6,ADRB2,AGAP3,AGTPBP1,AIFM1,AMZ2,ANAPC1,ANP32B,APP,ARL6IP1,ARL6IP5,ATE1,AURKAIP1,BACE2,BCL2L13,BEX3,BFAR,C17orf97,CASP2,CASP8,CAST,CD44,CDC16,CDC27,CDK1,CFLAR,CLPX,CNDP2,COPS2,COPS3,COPS4,COPS5,COPS8,CRADD,CSNK1A1,CSNK1E,CTSZ,CUL2,CUL4A,DAB2,DERL1,DNAJC1,DTL,ENO1,ERLEC1,ESR1,FADD,FAM122A,FBXL3,FBXL7,FBXO11,FBXO31,FBXO38,FBXO48,FBXO5,FBXO7,FBXW11,FBXW7,FEM1C,FOXK1,FYN,GAS1,GLI3…
GO:0006974	C5	GO:BP	GOBP_CELLULAR_RESPONSE_TO_DNA_DAMAGE_STIMULUS	869	2.18	99	11.39	3.07577e-14	1.54396e-12	AATF,ACKR3,ALKBH3,APLF,ARMT1,ASH2L,BCL2,BCL2L1,BCLAF1,BRAT1,BRCA2,CASP2,CCND1,CD44,CDK1,CDKN1B,CHAF1B,CINP,CNOT2,COPS2,COPS3,COPS4,COPS5,COPS8,CRADD,CSNK1E,CUL4A,CXCL12,DDX11,DMC1,DOT1L,DTL,E2F7,ERCC4,ERCC5,ERCC6L2,EYA1,FAAP24,FBXO31,FBXO5,FOXO1,GEN1,GTF2H1,GTF2H5,GTF2I,HMGN1,HSF2BP,HUS1,INTS7,KDM4D,KIN,KLHL15,LIG4,MCM2,MDM4,MMS19,MOAP1,MORF4L2,MRPS35,MSH6,MYC,NSMCE2,NUDT1,PALB2,PARP1,PIK3R1,PLK1…
GO:0002520	C5	GO:BP	GOBP_IMMUNE_SYSTEM_DEVELOPMENT	989	2.48	108	10.92	3.44286e-14	1.71601e-12	AGPAT5,ANKRD54,AP3D1,APP,ASH2L,ATF4,ATG5,BCL2,BRCA2,CASP8,CCR7,CD46,CDK13,CITED2,CUL4A,DHX36,DUSP10,EGR1,EIF2AK2,ETV6,EXT1,FADD,FAM210B,FBXO7,FBXW7,GAB2,GABPA,GLI3,GNAS,HDAC4,HIF1A,HSPA9,IDO1,IL6R,IREB2,IRF2BP2,IRF4,ITFG2,ITGB8,ITPKB,JAG1,JARID2,JMJD6,KLF4,KLF6,KMT2C,KMT2E,LCK,LEPR,LGALS3,LIG4,LMO4,MAD1L1,MALT1,MCM3AP,MEF2C,MEIS1,MERTK,METTL14,MIR125B1,MITF,MSH6,MYC,N4BP2L2,NFE2L2,ONECUT1,PARP1,P…
GO:0008283	C5	GO:BP	GOBP_CELL_POPULATION_PROLIFERATION	1955	4.91	175	8.95	6.87065e-14	3.25658e-12	ACKR3,ADAMTS1,ADGRG1,ALKBH3,APP,ASH2L,ATF3,BCL2,BRAT1,BRCA2,BTG1,BTG3,BTN2A2,BTN3A1,CCND1,CD46,CDCA7L,CDK13,CDKN1B,CDKN2C,CFLAR,CHTOP,CIAO1,CITED2,CKS1B,CKS2,COPS2,COPS8,CTNNA1,CTPS1,CUL4A,CXCL12,DAZAP1,DCT,DOT1L,DUSP10,DUSP22,E2F3,E2F7,EAPP,EDNRB,EGR1,EIF2AK2,ERN1,ESR1,ETV5,ETV6,EXT1,FABP7,FADD,FAM98A,FBXO5,FBXW7,FGF9,FGFR1,FYN,FZD3,GAB2,GCNT2,GDF9,GGNBP2,GLI3,GRK5,GTPBP4,HAS2,HDAC4,HEY2,HIF1A,I…
GO:1901987	C5	GO:BP	GOBP_REGULATION_OF_CELL_CYCLE_PHASE_TRANSITION	478	1.2	66	13.8	1.14792e-13	5.28286e-12	ADAMTS1,ANAPC1,APP,BCL2,CASP2,CCND1,CDC16,CDC27,CDK1,CDK5RAP2,CDKN1B,CDKN2C,CEP152,CEP41,CNOT2,CRADD,CSNK1E,CUL4A,DBF4,DCUN1D3,DLGAP5,DTL,DUSP1,E2F7,FAM122A,FBXL7,FBXO31,FBXO5,FBXO7,FBXW7,GEN1,HMMR,HSP90AA1,HUS1,ID2,JADE1,KLF4,KMT2E,MAD1L1,MDM4,MN1,MTBP,NSMCE2,PAFAH1B1,PCID2,PCM1,PCNT,PLK1,PLK2,PRMT2,PSMA1,PSMA2,PSMA4,PSMA7,RPS27L,RPTOR,SDCCAG8,SENP2,SOX4,SPDL1,TMEM14B,TPX2,VPS4B,YWHAG,ZFP36L2,ZN…
GO:0033044	C5	GO:BP	GOBP_REGULATION_OF_CHROMOSOME_ORGANIZATION	273	0.68	47	17.21	1.39806e-13	6.32062e-12	ANAPC1,CCT6A,CDC16,CDC27,CDK5RAP2,CHTOP,DDX11,DHX36,DLGAP5,DUSP1,ERCC4,FBXO5,GEN1,JARID2,KMT2E,LIG4,MAD1L1,MAP2K7,MCM2,MCPH1,MIER1,MYC,NAT10,NSMCE2,PARN,PARP1,PAXBP1,PCID2,PKIB,PLK1,PPARGC1A,PPHLN1,PRKCQ,PTTG1,RAD50,RMI2,RNF4,SART3,SMC5,SPDL1,SREBF1,SSBP1,TCP1,TNKS,WBP2,WDR61,XRCC1
GO:0051301	C5	GO:BP	GOBP_CELL_DIVISION	600	1.5	76	12.66	1.53146e-13	6.86867e-12	AATF,AHCTF1,ANAPC1,BCL2L1,BIN3,BOD1,BORA,BRCA2,CABLES1,CAT,CCND1,CCNG1,CDC16,CDC27,CDK1,CENPW,CINP,CIT,CKS1B,CKS2,CSNK1A1,CSPP1,DCT,E2F7,ECT2,ETV5,EXT1,FBXL7,FBXO5,FGF9,FIGN,HMCN1,KLHL42,KLHL9,LATS2,LIG4,LMLN,MAD1L1,MYC,NCAPH,NEDD9,NEK3,NSMCE2,PAFAH1B1,PDXP,PIK3R4,PKP4,PLK1,PLK2,PPP1CB,PRDM15,PTTG1,RAB35,RACK1,RALA,RAN,RBBP8,REEP3,RHOB,SGO1,SKA3,SMC2,SMC4,SMC5,SNX9,SON,SPDL1,TACC1,TLE6,TNKS,TPX2,…
GO:0000122	C5	GO:BP	GOBP_NEGATIVE_REGULATION_OF_TRANSCRIPTION_BY_RNA_POLYMERASE_II	872	2.19	97	11.12	2.288e-13	9.91501e-12	AEBP2,ALX1,ARID5B,ATF3,ATF4,ATXN1,BAG3,CBX4,CCND1,CITED2,CNOT2,COPS2,CREM,CUX1,DAB2,DUSP22,E2F7,EDNRB,EGR1,EHMT1,EID1,ENO1,ERF,ESR1,ETV5,ETV6,FOXK1,FOXP2,GABPA,GLI3,GTF2IRD1,GZF1,HDAC4,HEY2,HIVEP1,HMG20A,ID1,ID2,ID4,IRF2BP2,JARID2,KLF12,KLF4,LMCD1,LRRFIP1,MAFK,MCPH1,MDM4,MEF2C,MIER1,MITF,MNT,MTA2,MXI1,MYC,N4BP2L2,NEDD4L,NFIL3,NR4A2,ORC2,PARP1,PLK1,PRDM5,RUNX1,SCAF4,SCAF8,SKIL,SNAI2,SOX10,SREBF1,S…
GO:0045859	C5	GO:BP	GOBP_REGULATION_OF_PROTEIN_KINASE_ACTIVITY	794	1.99	91	11.46	2.33203e-13	1.00903e-11	ACSL1,ADAM9,ADRB2,AIDA,ALS2,ANKRD54,APP,AVPI1,BORA,BRAF,CCND1,CCNG1,CCNL1,CCR7,CDK1,CDKN1B,CDKN2C,CIT,CKS1B,CKS2,COPS8,CORO1C,DBF4,DEPTOR,DUSP1,DUSP10,DUSP16,DUSP22,DUSP4,ECT2,EGR1,EIF2AK2,ELP3,ERN1,FBXO7,FBXW7,FGFR1,FYN,GADD45B,GGNBP2,GNAQ,GPRC5A,GPRC5B,GTF2H1,GTPBP4,HACD3,HEG1,HSP90AA1,HSPB1,IL6R,LATS2,MALT1,MAP2K7,MAP3K14,MAPKAP1,MDFIC,MIR125B1,NEDD9,OSBPL8,PBK,PIBF1,PKIB,PLK1,PRKAR1A,PTK2,PTP…
GO:0043632	C5	GO:BP	GOBP_MODIFICATION_DEPENDENT_MACROMOLECULE_CATABOLIC_PROCESS	655	1.64	80	12.21	2.45005e-13	1.05277e-11	AGAP3,ANAPC1,ATE1,BFAR,C17orf97,CDC16,CDC27,CDK1,COPS3,CSNK1A1,CSNK1E,CUL2,CUL4A,DAB2,DERL1,DTL,FAM122A,FBXL3,FBXL7,FBXO11,FBXO31,FBXO38,FBXO48,FBXO5,FBXO7,FBXW11,FBXW7,FEM1C,GNA12,GSK3B,HERPUD1,HFE,KLHL15,KLHL42,MYLIP,N4BP1,NEDD4L,NFE2L2,PBK,PCYOX1L,PDCL3,PELI1,PLK1,PLK2,PSMA1,PSMA2,PSMA4,PSMA7,PTK2,PTTG1,RACK1,RHBDD2,RNF13,RNF144A,RNF4,RNF43,RNF7,SDCBP,SEC61B,SGTA,SGTB,SIAH1,SMURF1,SOCS4,TBL1XR…
GO:0044257	C5	GO:BP	GOBP_CELLULAR_PROTEIN_CATABOLIC_PROCESS	796	2	91	11.43	2.6873e-13	1.14346e-11	AGAP3,ANAPC1,ATE1,BFAR,C17orf97,CASP8,CCDC115,CDC16,CDC27,CDK1,CLPX,COPS3,CSNK1A1,CSNK1E,CTSZ,CUL2,CUL4A,DAB2,DERL1,DTL,ERLEC1,FAM122A,FBXL3,FBXL7,FBXO11,FBXO31,FBXO38,FBXO48,FBXO5,FBXO7,FBXW11,FBXW7,FEM1C,GNA12,GSK3B,HERPUD1,HFE,HSP90AA1,KLHL15,KLHL42,MYLIP,N4BP1,NEDD4L,NFE2L2,NUDT15,PBK,PCYOX1L,PDCL3,PELI1,PLK1,PLK2,PSMA1,PSMA2,PSMA4,PSMA7,PTK2,PTTG1,PTTG1IP,RACK1,RHBDD2,RNF13,RNF144A,RNF4,RNF4…
GO:0032446	C5	GO:BP	GOBP_PROTEIN_MODIFICATION_BY_SMALL_PROTEIN_CONJUGATION	957	2.4	103	10.76	3.22558e-13	1.35211e-11	ANAPC1,ANKRD39,ASB3,ASB9,ATG10,ATG5,BCL2,BFAR,CBX4,CDC16,CDC27,CUL2,CUL4A,DCUN1D2,DCUN1D3,DERL1,DTL,EGR1,EYA1,FBXL3,FBXL7,FBXO11,FBXO31,FBXO38,FBXO5,FBXO7,FBXW11,FBXW7,FEM1C,FYN,GORASP1,GTPBP4,HDAC4,HERPUD1,HIF1A,HLTF,HMG20A,HMG20B,HSP90AA1,IVNS1ABP,KCMF1,KLHL15,KLHL42,KLHL9,MALT1,MED7,MOCS3,MTBP,MYCBP2,MYLIP,N4BP1,NEDD4L,NFE2L2,NPEPPS,NSMCE2,NUP153,NUP50,PELI1,PLK1,PSMA1,PSMA2,PSMA4,PSMA7,PTTG1I…
GO:0010498	C5	GO:BP	GOBP_PROTEASOMAL_PROTEIN_CATABOLIC_PROCESS	482	1.21	65	13.48	5.13068e-13	2.08261e-11	AGAP3,ANAPC1,ATE1,BFAR,CDC16,CDC27,CDK1,CSNK1A1,CSNK1E,CUL2,CUL4A,DAB2,DERL1,ERLEC1,FAM122A,FBXL3,FBXL7,FBXO31,FBXO38,FBXO48,FBXO5,FBXW11,FBXW7,GNA12,GSK3B,HERPUD1,HFE,KLHL15,KLHL42,N4BP1,NEDD4L,NFE2L2,NUDT15,PBK,PELI1,PLK1,PLK2,PSMA1,PSMA2,PSMA4,PSMA7,PTTG1,RACK1,RHBDD2,RNF144A,RNF4,SDCBP,SEC61B,SGTA,SGTB,SIAH1,SMURF1,SOCS4,TBL1XR1,TMF1,TRIB1,TRIB2,TRIM13,UBAC2,UBC,UBE2H,UBXN1,UCHL5,USP13,WWTR1
GO:0031400	C5	GO:BP	GOBP_NEGATIVE_REGULATION_OF_PROTEIN_MODIFICATION_PROCESS	555	1.39	71	12.79	5.8525e-13	2.35527e-11	AIDA,ATG5,BOD1,CDKN1B,CDKN2C,CDYL,CIT,CNKSR3,CORO1C,DCUN1D3,DEPTOR,DMD,DUSP1,DUSP10,DUSP16,DUSP22,DUSP4,FAM122A,FBXO5,FBXO7,FYN,GGNBP2,GNAQ,GPRC5A,GSK3B,GTPBP4,HEG1,HMG20A,HMG20B,HSPB1,IVNS1ABP,JARID2,KDM4D,KDM5A,LATS2,LGALS3,N4BP1,NCOA7,OXR1,PBK,PDE4D,PIBF1,PKIB,PLK1,PPARGC1A,PPP1R15B,PRKAR1A,PTPN1,PTPN13,PWP1,RACK1,RGS2,RPTOR,SENP2,SH3BP5,SNX25,SOCS4,SOX4,SPRY1,STYXL1,TNFAIP3,TRIB1,TRIB2,TRIM44…
GO:0034097	C5	GO:BP	GOBP_RESPONSE_TO_CYTOKINE	1188	2.98	119	10.01	6.38978e-13	2.55329e-11	ACKR3,ACSL1,ADAM9,ADIPOR2,AKAP12,APP,ARID5B,BAG4,BCL2,BCL2L1,BCLAF1,BRWD1,CANX,CASP8,CCND1,CCR7,CD44,CTH,CXCL12,DUSP1,EGR1,EIF2AK2,ERBIN,EXT1,FADD,FBXW11,FOXO1,FYN,GAB2,GSK3B,GSN,HAS2,HDAC4,HIF1A,HNMT,HNRNPDL,HNRNPF,HSP90AA1,HSPA8,HSPA9,IFI35,IFNAR1,IFNGR1,IL6R,IL6ST,IRF4,IRS2,JARID2,KLF4,KYNU,LCP1,LEPR,LIMS1,LMNB1,MAP2K7,MAP3K14,MCM2,MID1,MIR125B1,MKKS,MTAP,MX1,MYC,MYNN,NFE2L2,NFIL3,NRP2,PELI1,P…
GO:0023057	C5	GO:BP	GOBP_NEGATIVE_REGULATION_OF_SIGNALING	1409	3.54	134	9.51	9.62955e-13	3.74702e-11	AATF,ABHD6,ACKR3,ADRB2,AIDA,ANKRD6,ARHGEF7,ATF3,BCL2,BCL2L1,BFAR,CASP8,CBY1,CD44,CD46,CFLAR,CIT,CNKSR3,CNOT2,CSNK1A1,CTH,CTNNA1,CXCL12,DAB2,DEPTOR,DHX58,DUSP1,DUSP10,DUSP16,DUSP4,EGR1,EIF3A,ENO1,ERBIN,ESR1,EYA1,FADD,FBXW7,FOXO1,FYN,GGNBP2,GLI3,GPRC5A,GSK3B,HEG1,HERPUD1,HEY2,HIF1A,HSPB1,IFI35,IFT80,INVS,IRF4,ITFG2,IVNS1ABP,JADE1,KANK1,KLF4,LATS2,LEPROT,LGALS3,LITAF,MAGI2,MAPKAP1,MET,MIR125B1,MNT,M…
GO:0030182	C5	GO:BP	GOBP_NEURON_DIFFERENTIATION	1357	3.41	130	9.57	1.271e-12	4.86516e-11	ACAP3,ACSL3,AGTPBP1,ALS2,APP,ATF1,ATF4,BCL2,BLOC1S6,BTBD3,CAPRIN1,CAPRIN2,CDK5RAP2,CFLAR,CNP,COPS2,CREB3L2,CSNK1E,CTNNA1,CUX1,CXCL12,DCDC2,DHX36,DIP2A,DIP2B,ECT2,EDNRB,EEF2K,ETV5,EXT1,FARP1,FBXO31,FBXO38,FBXO7,FGFR1,FRY,FYN,FZD3,GAB2,GLI3,GOLGA4,GORASP1,GPRC5B,GSK3B,HEY2,HIF1A,HMG20A,HMG20B,HSP90AA1,ID1,ID2,IFT88,IRS2,IRX3,IRX5,IRX6,JAG1,KANK1,KLF4,LMO4,LRRC4C,LSM1,LZTS1,MAGI2,MEF2C,MEIS1,MET,MYC…
GO:0044403	C5	GO:BP	GOBP_BIOLOGICAL_PROCESS_INVOLVED_IN_SYMBIOTIC_INTERACTION	997	2.5	104	10.43	1.63962e-12	6.17562e-11	ACKR3,AP1S2,ATG16L2,ATG5,BCL2,BCL2L1,CANX,CASP8,CD46,CDK1,CDK13,CENPU,CFLAR,COPB1,CUL2,CUL4A,CXCL12,DDX11,DERL1,DHX58,EIF2AK2,EIF3A,EIF3B,EIF3L,EIF4H,FADD,FBXW11,FBXW7,FOXK1,FYN,G3BP1,GSN,GTF2E1,HACD3,HSP90AA1,HSPA8,HSPB1,IGF2R,IL6ST,IVNS1ABP,KHDRBS3,KIN,KPNA2,KPNA3,KPNB1,LAMP1,LCK,LIG4,LMBRD1,MDFIC,MET,MORC3,MSH6,MX1,NAPEPLD,NEDD4L,NELFA,NELFCD,NFE2L2,NRP2,NUP153,NUP50,PIK3R1,POLR2G,PSMA4,PSMA7,…
GO:0048585	C5	GO:BP	GOBP_NEGATIVE_REGULATION_OF_RESPONSE_TO_STIMULUS	1673	4.2	151	9.02	1.9507e-12	7.25049e-11	AATF,ACKR3,ADRB2,AIDA,ANKRD6,ARHGEF7,ARL6IP5,ATF3,BCL2,BCL2L1,BFAR,CASP8,CBY1,CD44,CD46,CFLAR,CIT,CLEC12B,CNKSR3,CNOT2,CSNK1A1,CTH,CTNNA1,CXCL12,DAB2,DEPTOR,DHX58,DUSP1,DUSP10,DUSP16,DUSP4,EGR1,EIF3A,ENO1,ERBIN,ERCC4,ESR1,EYA1,FADD,FBXO5,FBXW7,FOXO1,FYN,GGNBP2,GLI3,GPRC5A,GSK3B,HEG1,HERPUD1,HEY2,HFE,HIF1A,HSPB1,IFI35,IFT80,INVS,IRF4,ITFG2,IVNS1ABP,JADE1,KANK1,KLF4,KLHL15,LATS2,LEPROT,LGALS3,LITAF…
GO:0044281	C5	GO:BP	GOBP_SMALL_MOLECULE_METABOLIC_PROCESS	1886	4.74	165	8.74	2.22354e-12	8.19977e-11	ABHD10,ACACA,ACCS,ACOT9,ACSL1,ACSL3,ACSS1,ADIPOR2,ADO,AFMID,AGPS,AHCYL1,AIG1,APIP,APP,ARV1,ATF3,ATF4,ATP6V1A,AUH,BPHL,BRAT1,CAT,CBR1,CBR3,CBR4,CNP,COASY,CPT1A,CREM,CROT,CRYL1,CTH,CTPS1,CYP2U1,CYP4V2,DARS2,DCT,DIP2A,DPM1,EGR1,ENO1,ENOPH1,ENTPD6,ERFE,FABP5,FAM3C,FAR2,FARSB,FDFT1,FOXK1,FUT8,GALK2,GART,GNPAT,GOT1,GRHPR,GSK3B,GTPBP1,HACD3,HDAC4,HIF1A,HLCS,HNMT,HSD17B1,HSD17B12,IDH3A,IDI1,IDO1,IREB2,IR…
GO:0080134	C5	GO:BP	GOBP_REGULATION_OF_RESPONSE_TO_STRESS	1414	3.55	133	9.4	2.50231e-12	9.16787e-11	ACKR3,AIDA,ANKRD6,APP,ARL6IP5,ARMT1,ATF4,BAG3,BAG4,BCL2,BCL2L1,BCLAF1,BFAR,CCR7,CD44,CHCHD2,CLEC12B,COPS5,CUL4A,CXCL12,DDX11,DHX58,DNAJC7,DUSP1,DUSP10,DUSP22,EDNRB,EIF2AK2,ENO1,ERCC4,ERN1,ESR1,EYA1,FADD,FBXO5,FBXO7,FBXW11,FBXW7,FOXO1,FUT8,FYN,GADD45B,GPRC5B,GSK3B,HERPUD1,HIF1A,HSP90AA1,HSPA8,HSPB1,HSPH1,IDO1,IFI35,IFNGR1,IL6ST,KANK1,KDM4D,KLF4,KLHDC10,KLHL15,LAMP1,MALT1,MAPKAP1,MATR3,MBTPS2,MCPH1…
GO:0007005	C5	GO:BP	GOBP_MITOCHONDRION_ORGANIZATION	548	1.37	69	12.59	2.54304e-12	9.29296e-11	AGTPBP1,AIFM1,APOO,ATAD3A,ATG5,BAG3,BAG4,BCL2,BCL2L1,CASP8,CEP89,CHCHD2,CHCHD3,CNP,COX7A2,DDHD2,DNAJC15,FBXO7,FBXW7,GABARAPL1,GABPA,GABPB1,GGCT,GRPEL2,GSK3B,HIF1A,HSP90AA1,HSPA9,LEPROT,MAP1LC3B,MIPEP,MOAP1,MTFP1,MX1,NDUFA7,NDUFA9,NDUFAF7,NDUFB3,NDUFB4,NDUFC1,NDUFC2,NDUFV3,NPEPPS,PARP1,PPARGC1A,PRDX3,PYROXD2,RAB32,SIRT5,SLC25A4,SOD2,SREBF1,SSBP1,TFB1M,TFB2M,TFRC,TIMM13,TIMM22,TIMM44,TOMM22,TOMM7,T…
GO:0000375	C5	GO:BP	GOBP_RNA_SPLICING_VIA_TRANSESTERIFICATION_REACTIONS	384	0.96	55	14.32	2.80032e-12	1.01935e-10	BUD31,CDK13,CELF2,CSTF2T,CWC15,DAZAP1,DCPS,DDX17,DHX8,ELAVL1,GEMIN8,HNRNPA3,HNRNPF,HNRNPH1,HNRNPH2,HSPA8,JMJD6,KHDRBS3,LSM1,LSM5,LSM7,LUC7L2,MAGOHB,METTL14,METTL16,PNN,POLR2G,PPIL3,PPWD1,PRPF4B,QKI,RNU4ATAC,SAP18,SART3,SF3A2,SF3B5,SFSWAP,SLU7,SNRNP200,SNRPG,SON,SRSF11,SRSF2,SRSF3,SRSF7,SRSF8,TRA2A,TRA2B,U2AF1,U2AF1L5,WBP4,WEE2-AS1,WTAP,ZCRB1,ZRSR2
GO:0009628	C5	GO:BP	GOBP_RESPONSE_TO_ABIOTIC_STIMULUS	1216	3.05	119	9.78	2.8857e-12	1.04773e-10	ADRB2,AKAP12,ANKRD23,APOLD1,APP,ATF4,ATP1A1,ATP6V1A,BAG3,BAG4,BCL2,BRAT1,BRCA2,CASP2,CASP8,CAT,CCDC115,CCND1,CFLAR,CHCHD2,CITED2,CLPB,COL11A1,COPS3,CPEB2,CPEB4,CRADD,CUL2,CXCL12,DCT,DCUN1D3,DDHD2,DHX36,DMD,DNAJA4,DNAJB4,DNAJC7,DTL,DUSP1,ECT2,EEF2K,EGR1,EIF4EBP1,ENO1,ERCC4,ERCC5,EXT1,EYA1,FADD,FBXL3,FOXO1,FYN,FZD3,GNAQ,GOT1,GSK3B,GSN,GTF2H5,HDAC4,HIF1A,HNMT,HSP90AA1,HSPA8,HSPH1,HUS1,ID2,INTS7,KDM4…
GO:0023056	C5	GO:BP	GOBP_POSITIVE_REGULATION_OF_SIGNALING	1725	4.33	153	8.86	5.11774e-12	1.76715e-10	AAK1,ACKR3,ADGRG1,ADRB2,AKAP12,ALS2,ANKRD6,APP,ARAP1,ARL6IP5,ATF3,ATP2C1,AVPI1,BAG4,BCL2,BCL2L1,BCLAF1,BRAF,CAPRIN2,CASP2,CASP8,CAT,CCR7,CD44,CDK1,CFLAR,CITED2,CRADD,CSNK1E,CTH,CTNNA1,DAB2,DCDC2,DEPDC1B,DHX36,DHX58,DUSP22,ECT2,EIF2AK2,ERBIN,ERFE,ERN1,ESR1,FABP5,FADD,FAM53B,FBXW7,FGF9,FGFR1,FYN,GADD45B,GCNT2,GDF9,GOLT1B,GOT1,GPRC5B,GSK3B,HACD3,HFE,HIF1A,HSP90AA1,IFI35,IL6R,IL6ST,IRS2,ITPKB,JAG1,KA…
GO:0006605	C5	GO:BP	GOBP_PROTEIN_TARGETING	438	1.1	59	13.47	6.08405e-12	2.06792e-10	AGPS,AIFM1,AP3D1,ARL6IP1,BAG3,BAG4,CAT,CROT,DNAJC15,ERBIN,FBXO7,FBXW7,FYN,GNPAT,GRPEL2,GSTK1,HERPUD1,HSP90AA1,HSPA8,LEPROT,MIPEP,NLGN1,NPEPPS,NUDT19,PEX1,PIK3R4,PRKCI,RAB8B,RABGEF1,RPL22,RPL27A,RPL35A,RPL38,RPLP0,RPS12,RPS23,RPS28,RPSA,SDCBP,SEC61A1,SEC61B,SGTA,SGTB,SIL1,SMURF1,SREBF1,SSR1,SSR3,TIMM13,TIMM22,TIMM44,TOMM22,TOMM7,TRAK2,UBC,VPS13A,VPS13C,YWHAG,ZFYVE16
GO:0016477	C5	GO:BP	GOBP_CELL_MIGRATION	1602	4.02	144	8.98	8.42261e-12	2.80531e-10	ABHD6,ACAP3,ACKR3,ADAM9,ADAMTS1,ADGRG1,ADIPOR2,AKAP12,ALX1,AMOTL1,APP,ARHGEF7,ARID5B,ATP1B3,ATP8A1,AVL9,BAG4,BCL2,BIN3,BRAT1,BTG1,CCR7,CD44,CD99L2,CDK1,CITED2,CKLF,CORO1C,CTNNA1,CXCL12,DAB2,DCDC2,DEPDC1B,DNAJA4,DUSP1,DUSP10,DUSP22,EDNRB,ELP3,EXT1,FADD,FAT1,FBXO31,FBXO5,FBXW7,FGF9,FGFR1,FSTL1,FUT8,FYN,FZD3,GCNT2,GLI3,GNA12,GTPBP4,HAS2,HDAC4,HIF1A,HSPB1,ID1,IL6R,IRS2,ITGB8,JAG1,KANK1,KLF4,LCK,LCP1,…
GO:0198738	C5	GO:BP	GOBP_CELL_CELL_SIGNALING_BY_WNT	514	1.29	65	12.64	8.81827e-12	2.93018e-10	AMOTL1,ANKRD6,APP,CAPRIN2,CBY1,CCND1,CSNK1A1,CSNK1E,DAB2,DCDC2,DEPDC1B,EGR1,ESR1,EXT1,FAM53B,FBXW11,FZD3,GLI3,GNAQ,GPRC5B,GRK5,GSK3B,HBP1,IFT80,INVS,JADE1,KANK1,KLF4,LATS2,MAGI2,MDFIC,MITF,NLK,NR4A2,PPM1B,PRDM15,PRICKLE2,PSMA1,PSMA2,PSMA4,PSMA7,RAB5A,RACK1,RNF43,RUNX1,SCYL2,SEMA5A,SENP2,SMURF1,SNAI2,SOX10,SOX4,TBL1XR1,TLE1,TLE6,TMEM237,TNFAIP3,TNKS,TSPAN12,UBAC2,UBC,WDR61,WNK1,WWTR1,ZNF703
GO:0035966	C5	GO:BP	GOBP_RESPONSE_TO_TOPOLOGICALLY_INCORRECT_PROTEIN	205	0.51	37	18.04	1.22276e-11	3.97411e-10	ATF3,ATF4,BAG3,BFAR,CANX,CCND1,COPS5,CREB3L2,CREBRF,CTH,DDX11,DERL1,DNAJB4,ERN1,ERP44,FKBP14,HERPUD1,HSP90AA1,HSPA4L,HSPA8,HSPA9,HSPB1,HSPH1,KLHL15,MBTPS2,NFE2L2,PIK3R1,PPP1R15B,PTPN1,RACK1,RHBDD2,SEC31A,SHC1,SSR1,TMBIM6,TMTC4,WIPI1
GO:0034248	C5	GO:BP	GOBP_REGULATION_OF_CELLULAR_AMIDE_METABOLIC_PROCESS	494	1.24	63	12.75	1.27166e-11	4.12353e-10	APP,ATF4,CAPRIN1,CAPRIN2,CNOT2,CPEB2,CPEB4,DHX29,DHX36,DNAJC1,DPH3,EIF1,EIF1B,EIF2AK2,EIF2S3,EIF3B,EIF3E,EIF4EBP1,EIF4H,ELAVL1,ETF1,GSPT1,HSPB1,IFNGR1,IGF2BP2,IGF2BP3,IREB2,LARP4,LRPPRC,MALSU1,METTL14,METTL16,MIR125B1,MIR659,MRPL13,NAT10,NFE2L2,NSMAF,PAIP2,PGAM1,PLD1,POLR2G,PPP1R15B,PUM2,PUS7,QKI,RACK1,RGS2,RMND1,RPL22,RPL38,RPS27L,RTN4,SAMD8,SECISBP2,SECISBP2L,SOX4,SPHK1,STAT3,UPF3A,YBX3,YTHDF3,…
GO:0022613	C5	GO:BP	GOBP_RIBONUCLEOPROTEIN_COMPLEX_BIOGENESIS	471	1.18	61	12.95	1.40431e-11	4.51733e-10	AATF,ABT1,CELF2,CUL4A,DDX17,DDX47,DHX29,DIS3,EIF2S3,EIF3A,EIF3B,EIF3E,EIF3I,EIF3L,EIF4H,ERI2,FAM207A,GEMIN8,GTF2H5,GTPBP4,HSP90AA1,IMP4,LSG1,LUC7L2,MALSU1,METTL16,MRM2,MRM3,MRPL20,NAT10,NOL11,PAK1IP1,PWP1,RAN,RIOK1,RNU4ATAC,RPL26L1,RPL35A,RPL38,RPLP0,RPS27L,RPS28,RPSA,RRP12,RRP1B,RSL1D1,SART3,SBDS,SF3A2,SFSWAP,SLU7,SNRNP200,SNRPG,TFB1M,TFB2M,URB1,UTP14A,WDR43,WEE2-AS1,YBEY,ZRSR2
GO:0045786	C5	GO:BP	GOBP_NEGATIVE_REGULATION_OF_CELL_CYCLE	624	1.56	73	11.69	1.95054e-11	6.1551e-10	AURKAIP1,BCL2,BCL2L1,BTG1,BTG3,CASP2,CCND1,CDK1,CDK5RAP2,CDKN1B,CDKN2C,CNOT2,CRADD,CUL4A,DCUN1D3,DOT1L,DTL,DUSP1,E2F7,EHMT1,ERN1,FAM122A,FBXL7,FBXO31,FBXO5,FBXO7,FZD3,GAS1,GEN1,HBP1,HUS1,ID2,INTS7,JADE1,KIF25,KLF4,KMT2E,LATS2,MAD1L1,MAGI2,MCPH1,MDM4,MTBP,MYC,PCID2,PHC3,PLK1,PLK2,PRKAB1,PRKAR1A,PRMT2,PSMA1,PSMA2,PSMA4,PSMA7,PTTG1,RBBP4,RBBP8,RHEB,RHOB,RPS27L,RPTOR,RRM2,SKIL,SOX4,SPDL1,STRADB,TIMP2…
GO:1902532	C5	GO:BP	GOBP_NEGATIVE_REGULATION_OF_INTRACELLULAR_SIGNAL_TRANSDUCTION	524	1.31	65	12.4	2.01744e-11	6.33786e-10	ACKR3,AIDA,ATF3,BCL2,BCL2L1,CASP8,CD44,CIT,CNKSR3,CXCL12,DEPTOR,DHX58,DUSP1,DUSP10,DUSP16,DUSP4,EIF3A,ENO1,ERBIN,ESR1,FOXO1,GSK3B,HEG1,HERPUD1,HIF1A,HSPB1,IFI35,ITFG2,IVNS1ABP,KANK1,KLF4,LITAF,MAGI2,MAPKAP1,MET,MYC,NFE2L2,PBK,PDE3A,PDE4D,PEBP1,PHLPP1,PPM1B,PRDM15,PTPN1,PTTG1IP,RACK1,RASA2,RCAN1,RGS2,RTKN2,SEC14L1,SEMA6A,SNAI2,SOD2,SPRY1,TBC1D7,TIMP2,TLE1,TMBIM6,TMEM127,TNFAIP3,URI1,VDAC2,YBX3
GO:0030030	C5	GO:BP	GOBP_CELL_PROJECTION_ORGANIZATION	1567	3.93	140	8.93	2.46545e-11	7.60525e-10	ACAP3,ALS2,APP,ARAP1,ARHGEF7,ATF1,ATG5,BAG4,BBS5,BBS9,BCL2,BIN3,BLOC1S6,BTBD3,CAPRIN1,CAPRIN2,CBY1,CCR7,CD44,CDC42EP3,CDK1,CDK5RAP2,CEP152,CEP41,CEP89,CFLAR,CNP,CORO1C,CREB3L2,CSNK1E,CTNNA1,CUX1,CXCL12,DCDC2,DHX36,DIP2A,DIP2B,EEF2K,EXT1,FAM98A,FARP1,FBXO31,FBXO38,FBXO7,FRY,FYN,FZD3,GAB2,GLI3,GOLGA4,GORASP1,GSK3B,GSN,HDAC4,HSP90AA1,ID1,IFT80,IFT88,IQCG,IRS2,KANK1,KLF4,LCA5,LCA5L,LRRC4C,LZTS1,MAGI2…
GO:0006259	C5	GO:BP	GOBP_DNA_METABOLIC_PROCESS	949	2.38	97	10.22	2.72621e-11	8.3235e-10	ALKBH3,APLF,BRCA2,CCT6A,CDK1,CHAF1B,CINP,COPS2,COPS3,COPS4,COPS5,COPS8,CSNK1E,CUL4A,DDX11,DHX36,DMC1,DOT1L,DTL,DUSP1,EHMT1,ERCC4,ERCC5,ERCC6L2,ERI2,EYA1,FAAP24,GEN1,GNAS,GTF2H1,GTF2H5,GTF2I,HMGN1,HSF2BP,HSP90AA1,HUS1,KDM4D,KIN,KLF4,KLHL15,KMT2E,KPNA2,KPNB1,LIG4,MAP2K7,MCM2,MMS19,MND1,MORF4L2,MSH6,MTA2,MYC,NAT10,NSMCE2,NUDT1,NUDT15,ORC2,ORC5,PALB2,PARN,PARP1,PICK1,PKIB,POLR2G,PPARGC1A,PRKCQ,PTTG1,…
GO:0002181	C5	GO:BP	GOBP_CYTOPLASMIC_TRANSLATION	102	0.25	25	24.5	2.88568e-11	8.79487e-10	CPEB2,CPEB4,DHX29,DHX36,DPH3,EIF2S3,EIF3A,EIF3B,EIF3E,EIF3I,EIF3L,EIF4H,ETF1,GSPT1,RPL22,RPL22L1,RPL26L1,RPL35A,RPL38,RPLP0,RPS23,RPS28,RPSA,YBX3,ZC3H15
GO:0051240	C5	GO:BP	GOBP_POSITIVE_REGULATION_OF_MULTICELLULAR_ORGANISMAL_PROCESS	1397	3.51	128	9.16	3.50089e-11	1.05292e-09	ACSL1,ADIPOR2,ADRB2,ALX1,AP3D1,APP,ATF4,ATG5,ATP1A1,BCL2,BTG1,CAPRIN1,CAPRIN2,CASP8,CCND1,CCR7,CD46,CITED2,CLEC9A,CRCP,CUX1,CXCL12,DAB2,DCT,DHX36,DHX58,DUSP10,EDNRB,EEF2K,EGR1,EHMT1,EIF2AK2,ENO1,ESRRG,ETV5,FABP5,FADD,FBXO31,FBXO5,FZD3,GCNT2,GLI3,GNAS,GOLGA4,GPRC5B,HDAC4,HEG1,HEY2,HIF1A,HSP90AA1,HSPB1,IDO1,IFNGR1,IL17B,IL6R,IL6ST,IRF4,ITGB8,ITPKB,JAG1,KLF4,LEPR,LIG4,LPIN1,LRRFIP1,LRRTM2,MALT1,MBP,…
GO:1901700	C5	GO:BP	GOBP_RESPONSE_TO_OXYGEN_CONTAINING_COMPOUND	1654	4.15	145	8.76	4.08856e-11	1.21926e-09	ABCB4,ACACA,ACSL1,ADAM9,ADIPOR2,ADRB2,AGAP3,AHCYL1,AKAP12,APP,ARID1B,ATF4,ATP1A1,ATP6V0A1,ATP6V0E1,ATP6V1A,ATP6V1E1,BCL2,CASP8,CAT,CCND1,CCR7,CFLAR,CNP,CPEB2,CPEB4,CPT1A,CTNNA1,CXCL12,DCPS,DDX11,DHX36,DUSP1,DUSP10,ECT2,EDNRB,EEF2K,EGR1,EIF4EBP1,ERBIN,ERCC6L2,ERFE,ERN1,ESR1,EXT1,FADD,FAM210B,FOXO1,FOXP2,FYN,GABPA,GJB2,GNAQ,GNAS,GNPAT,GOT1,GSK3B,GSN,HIF1A,HLCS,HNMT,ID1,IDO1,IFNAR1,IGF2R,IRS2,JAG1,K…
GO:0009719	C5	GO:BP	GOBP_RESPONSE_TO_ENDOGENOUS_STIMULUS	1624	4.08	143	8.8	4.11312e-11	1.22529e-09	ACACA,ACSL1,ADAM9,ADIPOR2,ADRB2,AHCYL1,APP,ARID1B,ASH2L,ATF4,ATP1A1,ATP6V0A1,ATP6V0E1,ATP6V1A,ATP6V1E1,BAG4,BCL2,CAT,CCND1,CCR7,CD44,CFLAR,CITED2,CNOT2,CPEB2,CPEB4,CTNNA1,CXCL12,DAB2,DDX11,DDX17,DUSP1,DUSP22,EDNRB,EEF2K,EGR1,ERFE,ESR1,ESRRG,EXT1,FGF9,FGFR1,FOXO1,FSTL1,FUT8,FYN,GABPA,GCNT2,GDF9,GJB2,GLI3,GNAS,GOT1,GSK3B,GTF2H1,HAS2,HDAC4,HFE,HIVEP1,HNMT,HNRNPF,HNRNPH1,ID1,IRS2,ITGB8,KANK1,KBTBD2,K…
GO:0051094	C5	GO:BP	GOBP_POSITIVE_REGULATION_OF_DEVELOPMENTAL_PROCESS	1284	3.22	120	9.34	4.22808e-11	1.25556e-09	AAMDC,ADAM9,ADRB2,ALX1,ANKRD54,AP3D1,ARHGEF7,ATF4,BCL2,BLOC1S6,BTG1,CAPRIN1,CAPRIN2,CASP8,CCDC71L,CCND1,CD46,CITED2,CORO1C,CREBL2,CSNK1E,CTH,CTNNA1,CUX1,CXCL12,DAB2,DCT,DDHD2,DHX36,DUSP10,ECT2,EEF2K,ETV5,FADD,FAM210B,FBXO31,FBXO5,FGFR1,FZD3,GCNT2,GLI3,GNAS,GOLGA4,GPRC5B,HAS2,HEY2,HIF1A,HMG20B,HSPB1,IL6R,IL6ST,IRX3,ITGB8,ITPKB,JAG1,KLF4,LIG4,LIMS1,LRRTM2,MALT1,MEF2C,MIR125B1,MKKS,MORF4L2,MYC,NAPEP…
GO:0009725	C5	GO:BP	GOBP_RESPONSE_TO_HORMONE	876	2.2	91	10.38	4.73032e-11	1.38574e-09	ACACA,ACSL1,ADAM9,ADIPOR2,AHCYL1,ARID1B,ASH2L,ATP1A1,ATP6V0A1,ATP6V0E1,ATP6V1A,ATP6V1E1,BCL2,CAT,CCND1,CCR7,CFLAR,CITED2,CNOT2,CPEB2,CTNNA1,CXCL12,DAB2,DDX17,DUSP1,EDNRB,EEF2K,EGR1,ERFE,ESR1,ESRRG,FOXO1,FYN,GJB2,GLI3,GOT1,GSK3B,GTF2H1,HDAC4,HNMT,IRS2,KANK1,KBTBD2,KLF9,LATS2,LDHA,LEPR,LEPROT,LPIN1,MEF2C,MKKS,MMS19,NFE2L2,NR4A2,OSBPL8,PARP1,PHIP,PIK3R1,PIP4K2A,POR,PPARGC1A,PRKAR1A,PRKCI,PRKCQ,PRMT2…
GO:1902533	C5	GO:BP	GOBP_POSITIVE_REGULATION_OF_INTRACELLULAR_SIGNAL_TRANSDUCTION	1005	2.52	100	9.95	6.01605e-11	1.73537e-09	ACKR3,ADGRG1,ADRB2,AKAP12,ALS2,ANKRD6,APP,ARL6IP5,ATP2C1,AVPI1,BAG4,BCL2,BCL2L1,BCLAF1,BRAF,CASP8,CAT,CCR7,CD44,CDK1,CFLAR,CTH,DHX36,DHX58,DUSP22,ECT2,EIF2AK2,ERBIN,ERN1,ESR1,FADD,FBXW7,FGF9,FGFR1,FYN,GADD45B,GCNT2,GOLT1B,GPRC5B,HACD3,HSP90AA1,IFI35,IRS2,ITPKB,KLHDC10,LCK,LIMS1,LITAF,LMCD1,MALT1,MAP2K7,MAP3K14,MDFIC,MET,MID1,MIER1,NLGN1,NQO2,OSBPL8,PBK,PELI1,PIK3R1,PLK2,PTK2,PTPN1,PUM2,RACK1,RHEB…
GO:0031401	C5	GO:BP	GOBP_POSITIVE_REGULATION_OF_PROTEIN_MODIFICATION_PROCESS	1051	2.64	103	9.8	7.33878e-11	2.08494e-09	ACSL1,ADAM9,ADIPOR2,ADRB2,ALS2,APP,ATG10,AVPI1,BAG4,BCL2,BORA,BRAF,BRAT1,CAPRIN2,CCND1,CCR7,CD44,CDK1,CHTOP,CKS1B,CKS2,COPS8,CREBL2,DAB2,DBF4,DCUN1D2,DCUN1D3,DERL1,DIP2A,DIP2B,ECT2,EDNRB,EGR1,EIF2AK2,ERN1,FBXW7,FGF9,FGFR1,FYN,GADD45B,GDF9,GORASP1,GPRC5A,GPRC5B,HACD3,HDAC4,HFE,HSP90AA1,IL6R,IL6ST,JARID2,KMT2E,LEPR,MAGI2,MALT1,MAP2K7,MAP3K14,MAPKAP1,MDFIC,MIR125B1,MYCBP2,NEDD9,OSBPL8,PAXBP1,PBK,PEL…
GO:0009593	C5	GO:BP	GOBP_DETECTION_OF_CHEMICAL_STIMULUS	508	1.27	1	0.19	7.96046e-11	2.23901e-09	SCARB1
GO:0045597	C5	GO:BP	GOBP_POSITIVE_REGULATION_OF_CELL_DIFFERENTIATION	844	2.12	88	10.42	8.05596e-11	2.26361e-09	AAMDC,ALX1,ANKRD54,AP3D1,ARHGEF7,BCL2,BLOC1S6,BTG1,CAPRIN1,CAPRIN2,CASP8,CCDC71L,CD46,CREBL2,CSNK1E,CTH,CTNNA1,CUX1,CXCL12,DAB2,DCT,DHX36,DUSP10,ECT2,EEF2K,ETV5,FADD,FAM210B,FBXO31,FBXO5,FGFR1,FZD3,GCNT2,GLI3,GNAS,GOLGA4,GPRC5B,HAS2,HIF1A,HMG20B,IL6R,IL6ST,IRX3,ITPKB,JAG1,LIG4,LIMS1,MALT1,MEF2C,MIR125B1,MORF4L2,NAPEPLD,NEDD9,PARP1,PCID2,PDE3A,PRKCI,PWP1,RHEB,RIPK2,ROBO1,RUNX1,RUNX2,SDCBP,SEMA5A,S…
GO:0097190	C5	GO:BP	GOBP_APOPTOTIC_SIGNALING_PATHWAY	580	1.45	68	11.72	8.36497e-11	2.34577e-09	AATF,ACKR3,AIFM1,ARL6IP5,ATF3,ATF4,BAG3,BCL2,BCL2L1,BCLAF1,BRCA2,CASP2,CASP8,CD44,CFLAR,CRADD,CTH,CTNNA1,CUL2,CUL4A,CXCL12,DDX47,DEDD,DEPTOR,ENO1,ERN1,EYA1,FADD,FBXW7,FGFR1,FYN,GGCT,GSK3B,HERPUD1,HIF1A,HSPB1,IL6R,IVNS1ABP,LCK,LGALS3,MNT,MOAP1,MSH6,NFE2L2,NR4A2,PARP1,PERP,PHIP,PIK3R1,PTPN1,PTTG1IP,RACK1,RPS27L,RTKN2,SIAH1,SKIL,SNAI2,SOD2,STK24,STRADB,STYXL1,TMBIM6,TNFAIP3,URI1,VDAC2,YBX3,YWHAG,YWH…
GO:0006839	C5	GO:BP	GOBP_MITOCHONDRIAL_TRANSPORT	274	0.68	42	15.32	1.15209e-10	3.14026e-09	ACACA,AIFM1,BAG3,BAG4,BCL2,BCL2L1,CASP8,CNP,CPT1A,DNAJC15,FBXO7,FBXW7,GRPEL2,GSK3B,HSP90AA1,LEPROT,MIPEP,MOAP1,MPC1,MRPL18,MRS2,NPEPPS,PSEN2,SFXN1,SFXN4,SLC25A15,SLC25A21,SLC25A28,SLC25A37,SLC25A38,SLC25A4,SREBF1,TIMM13,TIMM22,TIMM44,TMEM14B,TMEM14C,TOMM22,TOMM7,VDAC2,YWHAG,YWHAH
GO:0010628	C5	GO:BP	GOBP_POSITIVE_REGULATION_OF_GENE_EXPRESSION	1075	2.7	104	9.67	1.21887e-10	3.29995e-09	APP,ARID1B,ATAD2,ATF4,BCDIN3D,BRAF,CASP8,CCR7,CD46,CITED2,CLEC9A,CRCP,DAZAP1,DHX29,DHX36,DHX58,DNAJA4,EGR1,EIF2AK2,EIF2S3,EIF3E,ELAVL1,ENO1,ERN1,ESR1,FADD,FAM98A,FGF9,FUBP1,GABPA,GPRC5B,GSK3B,GSN,HEG1,HEY2,HFE,HIF1A,HSP90AA1,HSPA8,HSPB1,ID1,ID2,IDO1,IFNGR1,IL17B,IL6R,IL6ST,IRF4,ITGB8,KLF4,LARP4,LIMS1,LRRFIP1,MALT1,MBP,MEF2C,METTL14,METTL16,MITF,MYC,NAT10,NEAT1,NFE2L2,PDCL3,PDE4B,PDE4D,PELI1,PIBF1…
GO:0051347	C5	GO:BP	GOBP_POSITIVE_REGULATION_OF_TRANSFERASE_ACTIVITY	679	1.7	75	11.04	1.47455e-10	3.94298e-09	ACSL1,ADAM9,ADRB2,ALS2,AVPI1,BORA,BRAF,CCND1,CCR7,CDK1,CKS1B,CKS2,COPS8,DBF4,DCUN1D2,DCUN1D3,ECT2,EGR1,EIF2AK2,ERN1,FBXW7,FGFR1,FYN,GADD45B,GORASP1,GPRC5A,GPRC5B,HACD3,HSP90AA1,IL6R,KLF4,LMO4,MALT1,MAP2K7,MAP3K14,MAPKAP1,MDFIC,MERTK,MET,MIR125B1,MYC,NEDD9,OSBPL8,PARN,PBK,PIBF1,PIK3R4,PKIB,PLK1,PRKAR1A,PRKCQ,PTK2,PTPN1,RAD50,RANBP2,RFC2,RFC3,RFC5,RICTOR,RIPK2,ROBO1,RPTOR,SERINC5,SHC1,SNX9,STRADB,S…
GO:0045944	C5	GO:BP	GOBP_POSITIVE_REGULATION_OF_TRANSCRIPTION_BY_RNA_POLYMERASE_II	1180	2.96	111	9.4	1.51546e-10	4.04473e-09	AATF,ADRB2,ALX1,AP3D1,APP,ATAD2,ATF1,ATF3,ATF4,BCLAF1,CAPRIN2,CDK13,CEBPZ,CHCHD2,CITED2,COPS5,CREB3L2,CREBRF,CSRNP1,DAB2,DDX17,DHX36,DLGAP5,DMTF1,DOT1L,E2F3,E2F7,EAPP,EGR1,ESR1,ESRRG,ETV5,ETV6,FADD,FOXO1,GABPA,GABPB1,GLI3,GTF2I,HDAC4,HEY2,HIF1A,HIVEP1,HLTF,HSF2,IRF4,IRX6,JAG1,JMJD6,KANSL3,KLF12,KLF4,KLF6,KMT2C,LITAF,LMO4,LPIN1,MAML3,MBTPS2,MDM4,MEF2C,MEIS1,MET,METTL23,MITF,MORF4L2,MTA2,MYC,NAMPT,…
GO:0045930	C5	GO:BP	GOBP_NEGATIVE_REGULATION_OF_MITOTIC_CELL_CYCLE	321	0.8	46	14.33	1.53776e-10	4.09648e-09	AURKAIP1,BCL2,BCL2L1,BTG1,BTG3,CASP2,CCND1,CDK1,CDK5RAP2,CDKN1B,CDKN2C,CNOT2,CRADD,DCUN1D3,DUSP1,E2F7,FAM122A,FBXL7,FBXO31,FBXO5,FBXO7,FZD3,GAS1,GEN1,HUS1,JADE1,KLF4,MAD1L1,MAGI2,MCPH1,MDM4,MTBP,PCID2,PLK1,PLK2,PRMT2,PSMA1,PSMA2,PSMA4,PSMA7,RPS27L,SOX4,SPDL1,TIMP2,ZFP36L2,ZNF655
GO:0010563	C5	GO:BP	GOBP_NEGATIVE_REGULATION_OF_PHOSPHORUS_METABOLIC_PROCESS	526	1.32	63	11.97	1.68803e-10	4.47566e-09	AIDA,BAG4,BOD1,CDKN1B,CDKN2C,CIT,CNKSR3,CNST,CORO1C,DEPTOR,DMD,DNAJC15,DUSP1,DUSP10,DUSP16,DUSP22,DUSP4,FAM122A,FARP1,FBXO7,GGNBP2,GNAQ,GPRC5A,GSK3B,HDAC4,HEG1,HSPB1,IRS2,LATS2,LGALS3,PARP1,PBK,PDE4D,PIBF1,PIP4K2A,PKIB,PLK1,PPARGC1A,PPP1R15B,PRDX3,PRKAR1A,PTPN1,PTPN13,PWP1,RACK1,RGS2,RPTOR,RRP1B,RUBCN,SH3BP5,SNX25,SOCS4,SPRY1,STYXL1,TNFAIP3,TRIB1,TRIB2,TSG101,URI1,WNK1,WWTR1,YWHAG,ZCCHC9
GO:0032870	C5	GO:BP	GOBP_CELLULAR_RESPONSE_TO_HORMONE_STIMULUS	619	1.55	70	11.3	2.14752e-10	5.62e-09	ACACA,ACSL1,ADIPOR2,AHCYL1,ARID1B,ATP1A1,ATP6V0A1,ATP6V0E1,ATP6V1A,ATP6V1E1,CFLAR,CNOT2,CPEB2,DAB2,DDX17,DUSP1,EEF2K,ERFE,ESR1,ESRRG,FOXO1,FYN,GJB2,GOT1,GSK3B,GTF2H1,HDAC4,IRS2,KANK1,KLF9,LATS2,LEPR,LEPROT,LPIN1,MEF2C,MKKS,NFE2L2,NR4A2,OSBPL8,PARP1,PHIP,PIK3R1,PIP4K2A,PPARGC1A,PRKAR1A,PRKCI,PRKCQ,PRMT2,PTK2,PTPN1,RAB8B,RUNX1,SGK1,SHC1,SOCS2,SOX10,SREBF1,STAT3,STAT5A,STAT5B,SYAP1,TMF1,UFSP2,UGCG,U…
GO:2001233	C5	GO:BP	GOBP_REGULATION_OF_APOPTOTIC_SIGNALING_PATHWAY	348	0.87	48	13.79	2.32072e-10	6.05081e-09	AATF,ACKR3,ATF3,BCL2,BCL2L1,BCLAF1,CASP2,CASP8,CD44,CFLAR,CRADD,CTH,CTNNA1,CXCL12,DEPTOR,ENO1,EYA1,FADD,FBXW7,FGFR1,FYN,GSK3B,HERPUD1,HIF1A,HSPB1,IVNS1ABP,LCK,LGALS3,MNT,NFE2L2,NR4A2,PARP1,PHIP,PTPN1,PTTG1IP,RACK1,RTKN2,SIAH1,SKIL,SNAI2,SOD2,STRADB,STYXL1,TMBIM6,TNFAIP3,URI1,VDAC2,YBX3
GO:0035967	C5	GO:BP	GOBP_CELLULAR_RESPONSE_TO_TOPOLOGICALLY_INCORRECT_PROTEIN	168	0.42	31	18.45	3.0019e-10	7.74101e-09	ATF3,ATF4,BAG3,BFAR,CANX,CCND1,COPS5,CREB3L2,CREBRF,CTH,DDX11,DERL1,ERN1,FKBP14,HERPUD1,HSPA8,HSPA9,KLHL15,MBTPS2,NFE2L2,PIK3R1,PPP1R15B,PTPN1,RACK1,RHBDD2,SEC31A,SHC1,SSR1,TMBIM6,TMTC4,WIPI1
GO:0097193	C5	GO:BP	GOBP_INTRINSIC_APOPTOTIC_SIGNALING_PATHWAY	283	0.71	42	14.84	3.1557e-10	8.10796e-09	ACKR3,AIFM1,ARL6IP5,ATF4,BCL2,BCL2L1,BCLAF1,BRCA2,CASP2,CD44,CUL2,CUL4A,CXCL12,ENO1,ERN1,FBXW7,HERPUD1,HIF1A,HSPB1,IVNS1ABP,LCK,MOAP1,MSH6,NFE2L2,PARP1,PERP,PIK3R1,PTPN1,PTTG1IP,RACK1,RPS27L,RTKN2,SIAH1,SKIL,SNAI2,SOD2,STK24,STYXL1,TMBIM6,URI1,VDAC2,YBX3
GO:0019637	C5	GO:BP	GOBP_ORGANOPHOSPHATE_METABOLIC_PROCESS	1024	2.57	99	9.66	3.43115e-10	8.77573e-09	ABHD6,ACACA,ACOT9,ACSL1,ACSL3,ACSS1,AFMID,AGPAT5,APP,ATP6V1A,CBR4,CNP,COASY,CROT,CRYL1,CTPS1,DDHD2,DIP2A,DPM1,ENO1,ENTPD6,ETNK1,FABP5,FAM126B,FAR2,FDFT1,FOXK1,GART,GNPAT,GPAT3,GTPBP1,HDAC4,HIF1A,HSD17B12,IDI1,IDO1,ITPK1,ITPKB,KYNU,LDHA,LPIN1,MOCS3,NAMPT,NAPEPLD,NAXD,NT5C3A,NUDT1,NUDT15,NUP153,NUP50,OSBPL8,PAFAH1B1,PANK3,PARP1,PDE4B,PDE4D,PDHX,PDXP,PEMT,PGAM1,PIGA,PIGC,PIGP,PIK3R1,PIK3R4,PIP4K2A,P…
GO:1905114	C5	GO:BP	GOBP_CELL_SURFACE_RECEPTOR_SIGNALING_PATHWAY_INVOLVED_IN_CELL_CELL_SIGNALING	613	1.54	69	11.25	3.48287e-10	8.88229e-09	ADRB2,AMOTL1,ANKRD6,APP,CAPRIN2,CBY1,CCND1,CSNK1A1,CSNK1E,DAB2,DCDC2,DEPDC1B,EGR1,ESR1,EXT1,FAM53B,FBXW11,FZD3,GLI3,GNAQ,GPRC5B,GRK5,GSK3B,HBP1,IFT80,INVS,JADE1,KANK1,KLF4,LATS2,MAGI2,MDFIC,MEF2C,MITF,NLGN1,NLK,NR4A2,PPM1B,PRDM15,PRICKLE2,PSMA1,PSMA2,PSMA4,PSMA7,RAB5A,RACK1,RNF43,RUNX1,SCYL2,SEMA5A,SENP2,SMURF1,SNAI2,SOX10,SOX4,SSH1,TBL1XR1,TLE1,TLE6,TMEM237,TNFAIP3,TNKS,TSPAN12,UBAC2,UBC,WDR61,W…
GO:0000819	C5	GO:BP	GOBP_SISTER_CHROMATID_SEGREGATION	199	0.5	34	17.08	3.59316e-10	9.10751e-09	ANAPC1,BOD1,CDC16,CDC27,CDK5RAP2,CENPK,CHAMP1,DDX11,DDX12P,DLGAP5,DUSP1,FBXO5,FBXW7,GEN1,KIF25,KPNB1,MAD1L1,NAA50,NCAPH,NSMCE2,PCID2,PIBF1,PLK1,PTTG1,RAN,RMI2,SGO1,SMC2,SMC4,SMC5,SPDL1,STAG3L4,TNKS,VPS4B
GO:0007606	C5	GO:BP	GOBP_SENSORY_PERCEPTION_OF_CHEMICAL_STIMULUS	524	1.31	2	0.38	4.9999e-10	1.22761e-08	GNAS,MKKS
GO:0010948	C5	GO:BP	GOBP_NEGATIVE_REGULATION_OF_CELL_CYCLE_PROCESS	359	0.9	48	13.37	6.56804e-10	1.58233e-08	AURKAIP1,BCL2,CASP2,CCND1,CDK1,CDK5RAP2,CDKN1B,CDKN2C,CNOT2,CRADD,DCUN1D3,DTL,DUSP1,E2F7,EHMT1,FAM122A,FBXL7,FBXO31,FBXO5,FBXO7,GEN1,HUS1,JADE1,KIF25,KLF4,MAD1L1,MDM4,MTBP,PCID2,PHC3,PLK1,PLK2,PRKAR1A,PRMT2,PSMA1,PSMA2,PSMA4,PSMA7,PTTG1,RBBP4,RBBP8,RPS27L,RRM2,SOX4,SPDL1,TNKS,ZFP36L2,ZNF655
GO:0042176	C5	GO:BP	GOBP_REGULATION_OF_PROTEIN_CATABOLIC_PROCESS	383	0.96	50	13.05	6.70993e-10	1.61514e-08	ADAM9,ASB9,BANP,CDKN1B,CSNK1A1,CSNK1E,DAB2,DTL,FAM122A,FBXW7,FOXO1,FYN,GGA1,GNA12,GSK3B,HERPUD1,HFE,HSP90AA1,MDM4,MYCBP2,MYLIP,N4BP1,NEDD4L,NFE2L2,NUDT15,OAZ1,ODC1,PBK,PDCL3,PLK1,PLK2,PTK2,PTTG1IP,RACK1,RNF144A,SDCBP,SGTA,SMURF1,SNX9,SOCS4,STX5,TIMP2,TIPARP,TMF1,TNFAIP3,TRIB1,TRIB2,UBXN1,UCHL5,USP13
GO:1901361	C5	GO:BP	GOBP_ORGANIC_CYCLIC_COMPOUND_CATABOLIC_PROCESS	637	1.6	70	10.98	7.19422e-10	1.72143e-08	AFMID,CNOT2,CNP,DCP1B,DCPS,DHX36,DIS3,EIF3E,ELAVL1,ENTPD6,ERI2,ERN1,ETF1,GSPT1,GTPBP1,HNMT,HSPA8,HSPB1,IDO1,IGF2BP2,IGF2BP3,KPNB1,KYNU,LRPPRC,LSM1,LSM5,LSM7,MAGOHB,METTL14,METTL16,NFE2L2,NT5C3A,NUDT1,NUDT15,PARN,PCID2,PDE4B,PDE4D,PDXP,POLR2G,PSMA1,PSMA2,PSMA4,PSMA7,PUM2,RNASEH2B,RPL22,RPL27A,RPL35A,RPL38,RPLP0,RPS12,RPS23,RPS28,RPSA,SCARB1,SECISBP2,SMG9,SMPDL3A,TTC37,UBC,UNG,UPF3A,UPP1,WDR61,YBX3…
GO:0030968	C5	GO:BP	GOBP_ENDOPLASMIC_RETICULUM_UNFOLDED_PROTEIN_RESPONSE	127	0.31	26	20.47	7.81696e-10	1.85783e-08	ATF3,ATF4,BFAR,CANX,CCND1,COPS5,CREB3L2,CREBRF,CTH,DDX11,DERL1,ERN1,FKBP14,HERPUD1,MBTPS2,NFE2L2,PIK3R1,PPP1R15B,PTPN1,RACK1,RHBDD2,SEC31A,SHC1,SSR1,TMTC4,WIPI1
GO:0006629	C5	GO:BP	GOBP_LIPID_METABOLIC_PROCESS	1426	3.58	125	8.76	8.58102e-10	2.02998e-08	ABCB4,ABHD6,ACACA,ACSL1,ACSL3,ACSS1,ADIPOR2,AGPAT5,AGPS,AIG1,ALG2,ALG8,APP,ARV1,ATP1A1,AUH,B3GNT5,BTN2A1,CAT,CBR1,CBR4,CCDC71L,CCR7,CERS4,CHD9,CPT1A,CREBL2,CREM,CROT,CRYL1,CYP2U1,CYP4V2,DDHD2,DNAJC15,DPM1,EGR1,ERFE,ESR1,ETNK1,FABP5,FABP7,FAM126B,FAR2,FBXW7,FDFT1,GLA,GNPAT,GPAT3,HACD3,HSD17B1,HSD17B12,ID2,IDI1,IRS2,ITGB8,ITPKB,KBTBD2,KDSR,KPNB1,LACTB,LDAH,LEPR,LPIN1,MBTPS2,MGST2,NAPEPLD,NSMAF,NUDT…
GO:0007167	C5	GO:BP	GOBP_ENZYME_LINKED_RECEPTOR_PROTEIN_SIGNALING_PATHWAY	1072	2.69	101	9.42	8.91977e-10	2.10574e-08	ADAM9,ADRB2,AKAP3,ARAP1,ARHGEF7,ARID5B,ARPC1A,ATP6V0A1,ATP6V0E1,ATP6V1A,ATP6V1E1,BRAF,CITED2,CSRNP1,DAB2,DUSP22,EGR1,ERBIN,ERFE,EXT1,FBXW7,FGF9,FGFR1,FOXO1,FSTL1,FUT8,FYN,GAB2,GCNT2,GDF9,GOT1,GPRC5A,GSK3B,HFE,HIF1A,HIVEP1,HNRNPF,HNRNPH1,HSP90AA1,HSPB1,ID1,IGF2R,IL6ST,IRS2,ITGB8,KANK1,LATS2,LCK,LEPROT,MAGI2,MERTK,MET,NEDD9,NLK,NRP2,ONECUT1,OSBPL8,PARP1,PHIP,PIK3R1,PIP4K2A,PLAT,POLR2G,PRKCQ,PSEN2,P…
GO:0031344	C5	GO:BP	GOBP_REGULATION_OF_CELL_PROJECTION_ORGANIZATION	628	1.57	69	10.98	9.49306e-10	2.22802e-08	ACAP3,ARAP1,ARHGEF7,ATF1,ATG5,BIN3,CAPRIN1,CAPRIN2,CCR7,CD44,CDC42EP3,CFLAR,CORO1C,CREB3L2,CUX1,CXCL12,DCDC2,DHX36,DIP2B,EEF2K,FAM98A,FBXO31,FBXO38,FBXO7,FYN,GOLGA4,GORASP1,GSK3B,HDAC4,ID1,IFT88,KANK1,KLF4,LRRC4C,LZTS1,MAGI2,MYLIP,NEDD4L,NFE2L2,NLGN1,PIK3R1,PLD1,PRKCI,PTPRG,RAB17,RAB5A,RAB8B,RALA,RAP2A,RGS2,ROBO1,RTN4,RTN4IP1,SDCCAG8,SEMA3A,SEMA5A,SEMA6A,SEMA6D,SF3A2,SKIL,SS18L1,STK24,STYXL1,TBC1…
GO:0030111	C5	GO:BP	GOBP_REGULATION_OF_WNT_SIGNALING_PATHWAY	365	0.91	48	13.15	1.13307e-09	2.61794e-08	ANKRD6,APP,CAPRIN2,CBY1,CSNK1A1,CSNK1E,DAB2,DCDC2,DEPDC1B,EGR1,ESR1,FAM53B,GLI3,GNAQ,GPRC5B,GSK3B,IFT80,INVS,JADE1,KANK1,LATS2,MDFIC,NLK,PPM1B,PRDM15,PSMA1,PSMA2,PSMA4,PSMA7,RACK1,RNF43,RUNX1,SCYL2,SEMA5A,SENP2,SNAI2,SOX10,SOX4,TBL1XR1,TLE1,TLE6,TMEM237,TNFAIP3,TNKS,UBAC2,WNK1,WWTR1,ZNF703
GO:0042592	C5	GO:BP	GOBP_HOMEOSTATIC_PROCESS	1912	4.8	156	8.15	1.18227e-09	2.72076e-08	ABCB4,ABHD6,ACACA,ACKR3,ACSL1,ADGRG1,ADIPOR2,ADRB2,ANKRD54,AP3D1,APP,ATF4,ATG5,ATOX1,ATP1A1,ATP1B3,ATP2C1,ATP6AP1L,ATP6V0A1,ATP6V0E1,ATP6V1A,ATP6V1E1,BACE2,BAG3,BCL2,BRCA2,C19orf12,CCDC115,CCR7,CCT6A,CLCN3,CLDN12,CXCL12,DHX36,DMD,EDNRB,EGR1,EHMT1,ERCC4,ERFE,ERN1,ERP44,ESR1,ESRRG,EXT1,FABP5,FADD,FAM210B,FBXW7,FOXK1,FOXO1,FSTL1,FYN,GCNT2,GNAS,GOT1,HACD3,HAS2,HERPUD1,HFE,HIF1A,HSP90AA1,HSPA9,HSPB1,H…
GO:0007608	C5	GO:BP	GOBP_SENSORY_PERCEPTION_OF_SMELL	454	1.14	1	0.22	1.21677e-09	2.79531e-08	MKKS
GO:0034622	C5	GO:BP	GOBP_CELLULAR_PROTEIN_CONTAINING_COMPLEX_ASSEMBLY	1108	2.78	103	9.29	1.24134e-09	2.83856e-08	ABT1,ADRB2,AHCTF1,AIFM1,ANP32B,ARFIP1,ARPC1A,ATF1,BAG4,CAPZA2,CCDC115,CCR7,CDC42EP3,CDK5RAP2,CELF2,CENPK,CENPL,CENPU,CENPW,CHAF1B,COA6,COPS8,COX7A2,CUL4A,DHX29,DLGAP5,DMC1,DMD,EIF2AK2,EIF2S3,EIF3A,EIF3B,EIF3E,EIF3I,EIF3L,EIF4H,ERCC5,ESR1,FBXO5,FHOD3,GEMIN8,GSN,GTF2H1,GTF2H5,HCCS,HEY2,HSP90AA1,KANK1,LUC7L2,MCM2,MET,MKKS,MRPL20,MX1,MZT1,NAP1L4,NDUFA7,NDUFA9,NDUFAF7,NDUFB3,NDUFB4,NDUFC1,NDUFC2,NDUFV…
GO:0044092	C5	GO:BP	GOBP_NEGATIVE_REGULATION_OF_MOLECULAR_FUNCTION	1167	2.93	107	9.16	1.26778e-09	2.89365e-08	ADRB2,AIDA,ANXA4,APP,ARL6IP1,BAG4,BEX3,BOD1,CASP8,CAST,CAT,CD44,CDKN1B,CDKN2C,CIT,CLEC12B,CNST,CORO1C,CPEB2,CSNK1E,CTSZ,DAB2,DDX11,DEPTOR,DUSP1,DUSP10,DUSP16,DUSP22,DUSP4,EDNRB,ERBIN,ERCC4,ESR1,FAM122A,FARP1,FBXO5,FBXO7,FBXW7,GGNBP2,GLA,GNAQ,GPRC5A,GSK3B,GTPBP4,HDAC4,HEG1,HERPUD1,HEY2,HFE,HSPB1,ID1,ID2,IRS2,KDM5A,KLF4,LATS2,LEPR,LGALS3,MCM2,MET,MKKS,NEDD4L,OAZ1,PCID2,PEBP1,PELI1,PINLYP,PIP4K2A,PK…
GO:0040007	C5	GO:BP	GOBP_GROWTH	908	2.28	89	9.8	1.31425e-09	2.99244e-08	ADIPOR2,ADRB2,APP,ARID5B,ATAD3A,BCL2,BIN3,BRAT1,BRCA2,BTG1,CAPRIN2,CDKN1B,CDKN2C,CFLAR,COPS2,CXCL12,DCUN1D3,DIP2B,DUSP10,EIF4H,ENO1,ESR1,EXT1,FAM122A,GAS1,GDF9,GLI3,GNAS,GOLGA4,GSK3B,GSN,HEG1,HEY2,HIF1A,HSP90AA1,IFT80,ING3,JADE1,JARID2,LATS2,LEPR,MAGI2,MEF2C,MEIS1,MKKS,MORF4L2,NEDD4L,NEDD9,NRP2,PALB2,PRKAR1A,PRKCQ,PRMT2,PTPN12,RACK1,RFTN1,RGS2,RPTOR,RTN4,RUNX1,SBDS,SDCBP,SEMA3A,SEMA5A,SEMA6A,SEMA…
GO:0045862	C5	GO:BP	GOBP_POSITIVE_REGULATION_OF_PROTEOLYSIS	367	0.92	48	13.07	1.35439e-09	3.07144e-08	ADAM9,AIFM1,ANP32B,APP,ARL6IP5,AURKAIP1,BCL2L13,BEX3,CASP2,CASP8,CFLAR,CLPX,CRADD,CSNK1A1,CSNK1E,DAB2,ENO1,FADD,FAM122A,FBXW11,FBXW7,FYN,GSK3B,GSN,HERPUD1,LCK,MALT1,MBP,MYC,NFE2L2,PERP,PLK1,PLK2,PTK2,RACK1,RIPK2,RNF144A,ROBO1,RPS27L,SART3,SGTA,SMURF1,SNX9,SOCS4,STAT3,TRIB1,TRIB2,USP13
GO:0044843	C5	GO:BP	GOBP_CELL_CYCLE_G1_S_PHASE_TRANSITION	298	0.74	42	14.09	1.51726e-09	3.39979e-08	ADAMTS1,BCL2,CASP2,CCND1,CDK1,CDKN1B,CDKN2C,CNOT2,CRADD,CUL2,CUL4A,DBF4,DCUN1D3,E2F3,E2F7,EIF4EBP1,FBXO31,FBXO5,FBXO7,FBXW7,GSPT1,ID2,JADE1,KLF4,KMT2E,LATS2,MCM2,MDM4,MN1,MTBP,MYC,ORC2,ORC5,PLK2,PRMT2,RPS27L,RPTOR,RRM2,SENP2,SOX4,TMEM14B,ZNF655
GO:0070848	C5	GO:BP	GOBP_RESPONSE_TO_GROWTH_FACTOR	731	1.83	76	10.39	1.63292e-09	3.62442e-08	ADAM9,APP,BAG4,CAT,CD44,CFLAR,CITED2,DAB2,DUSP22,EEF2K,EGR1,ERN1,EXT1,FGF9,FGFR1,FSTL1,FUT8,FYN,GAS1,GCNT2,GDF9,GOT1,HAS2,HFE,HIF1A,HIVEP1,HNRNPF,HNRNPH1,HSPB1,ID1,ITGB8,KLF4,LATS2,LIMS1,MAGI2,MEF2C,MYC,NLK,NRP2,ONECUT1,PARP1,PDE3A,POLR2G,PPARGC1A,PTK2,PTPN1,PTPN12,RAB35,RACK1,ROBO1,RUNX2,SDCBP,SEMA6A,SHC1,SKIL,SMURF1,SNAI2,SNX25,SOX6,SPHK1,SPRY1,STAT5B,SYAP1,TBC1D7,TGIF1,TIAL1,TSPAN12,UBC,URI1,Z…
GO:0042326	C5	GO:BP	GOBP_NEGATIVE_REGULATION_OF_PHOSPHORYLATION	407	1.02	51	12.53	1.85381e-09	4.07941e-08	AIDA,CDKN1B,CDKN2C,CIT,CNKSR3,CORO1C,DEPTOR,DMD,DNAJC15,DUSP1,DUSP10,DUSP16,DUSP22,DUSP4,FBXO7,GGNBP2,GNAQ,GPRC5A,HDAC4,HEG1,HSPB1,IRS2,LATS2,PBK,PDE4D,PIBF1,PIP4K2A,PKIB,PLK1,PPARGC1A,PPP1R15B,PRDX3,PRKAR1A,PTPN1,PTPN13,PWP1,RACK1,RGS2,RPTOR,RUBCN,SH3BP5,SNX25,SOCS4,SPRY1,TNFAIP3,TRIB1,TRIB2,TSG101,WNK1,WWTR1,YWHAG
GO:1901698	C5	GO:BP	GOBP_RESPONSE_TO_NITROGEN_COMPOUND	1117	2.8	103	9.22	1.8852e-09	4.14525e-08	ADIPOR2,ADRB2,AHCYL1,APP,ARID1B,ATF4,ATP6V0A1,ATP6V0E1,ATP6V1A,ATP6V1E1,CAT,CCND1,CCR7,CFLAR,CPEB2,CPEB4,CPT1A,CTNNA1,CXCL12,DDX11,DERL1,DHX36,DUSP1,EDNRB,EEF2K,EGR1,ERBIN,ERFE,ERLEC1,EXT1,FADD,FOXO1,FYN,GABPA,GJB2,GNAQ,GNAS,GOT1,GSK3B,GSN,HERPUD1,HLCS,HNMT,ID1,IRS2,JAG1,KANK1,KBTBD2,KLF4,KYNU,LDHA,LEPROT,LPIN1,MEF2C,MGST2,NFE2L2,NR4A2,OSBPL8,PARP1,PDE3A,PDE4B,PDXP,PELI1,PEMT,PHIP,PIK3R1,PIP4K2A,…
GO:0040011	C5	GO:BP	GOBP_LOCOMOTION	1975	4.96	159	8.05	2.02391e-09	4.42953e-08	ABHD6,ACAP3,ACKR3,ADAM9,ADAMTS1,ADGRG1,ADIPOR2,AKAP12,ALX1,AMOTL1,APP,ARHGEF7,ARID5B,ATP1B3,ATP8A1,AVL9,BAG4,BCL2,BIN3,BRAT1,BTG1,CCR7,CD44,CD99L2,CDK1,CITED2,CKLF,CMTM3,CORO1C,CTNNA1,CXCL12,DAB2,DCDC2,DEPDC1B,DNAJA4,DUSP1,DUSP10,DUSP22,EDNRB,ELP3,ENKUR,EXT1,FADD,FAT1,FBXO31,FBXO5,FBXO7,FBXW7,FGF9,FGFR1,FSTL1,FUT8,FYN,FZD3,GAB2,GCNT2,GLI3,GNA12,GTPBP4,HAS2,HDAC4,HIF1A,HSPB1,ID1,IL6R,IQCG,IRS2,ITG…
GO:0033673	C5	GO:BP	GOBP_NEGATIVE_REGULATION_OF_KINASE_ACTIVITY	267	0.67	39	14.6	2.05431e-09	4.48908e-08	AIDA,CDKN1B,CDKN2C,CIT,CORO1C,DEPTOR,DUSP1,DUSP10,DUSP16,DUSP22,DUSP4,FBXO7,GGNBP2,GNAQ,GPRC5A,HEG1,HSPB1,IRS2,LATS2,PIP4K2A,PKIB,PLK1,PRDX3,PRKAR1A,PTPN1,RACK1,RGS2,RPTOR,RUBCN,SH3BP5,SOCS4,SPRY1,TNFAIP3,TRIB1,TRIB2,TSG101,WNK1,WWTR1,YWHAG
GO:2001234	C5	GO:BP	GOBP_NEGATIVE_REGULATION_OF_APOPTOTIC_SIGNALING_PATHWAY	224	0.56	35	15.62	2.26507e-09	4.91916e-08	AATF,ACKR3,BCL2,BCL2L1,CASP8,CD44,CFLAR,CTH,CTNNA1,CXCL12,ENO1,EYA1,FADD,FYN,GSK3B,HERPUD1,HIF1A,HSPB1,IVNS1ABP,LGALS3,MNT,NFE2L2,NR4A2,PHIP,PTPN1,PTTG1IP,RTKN2,SNAI2,SOD2,STRADB,TMBIM6,TNFAIP3,URI1,VDAC2,YBX3
GO:0007010	C5	GO:BP	GOBP_CYTOSKELETON_ORGANIZATION	1380	3.46	120	8.69	2.86139e-09	6.1386e-08	AMOTL1,ARAP1,ARFIP1,ARPC1A,ATP2C1,BAG4,BCL2,BIN3,BORA,BRCA2,BRWD1,CALD1,CAPZA2,CCR7,CDC42EP3,CDK1,CDK5RAP2,CEP152,CFLAR,CIT,CLIP4,CNP,CORO1C,CSNK1A1,CSRP2,CTNNA1,CXCL12,DCTN6,DLGAP5,DMD,ECT2,ERBIN,FAT1,FBXO5,FBXW11,FHOD3,FIGN,GAS2L3,GEN1,GSK3B,GSN,ID1,IQCG,KANK1,KIF25,KPNB1,LARP4,LCP1,LRCH3,MAPKAP1,MAST4,MCPH1,MET,MID1,MKKS,MKLN1,MYCBP2,MZT1,NAT10,NCKAP5L,NEDD9,NLGN1,PAFAH1B1,PARVB,PCM1,PCNT,PDCL…
GO:0009896	C5	GO:BP	GOBP_POSITIVE_REGULATION_OF_CATABOLIC_PROCESS	450	1.13	54	12	2.92264e-09	6.25574e-08	ADAM9,ADRB2,APP,ASB9,BAG3,CDKN1B,CPT1A,CSNK1A1,CSNK1E,DAB2,DHX36,DTL,FAM122A,FBXO7,FBXW7,FOXO1,GGA1,GSK3B,GTPBP1,HERPUD1,HIF1A,HSP90AA1,IRS2,METTL14,METTL16,MYLIP,NEDD4L,NFE2L2,OAZ1,PIP4K2A,PLK1,PLK2,POLR2G,PTK2,PTPN1,PTTG1IP,RACK1,RIPK2,RNF144A,SCOC,SGTA,SMURF1,SNX9,SOCS4,STX5,TIPARP,TNFAIP3,TRIB1,TRIB2,TRIM13,USP13,YTHDF3,ZBTB20,ZFP36L2
GO:0010562	C5	GO:BP	GOBP_POSITIVE_REGULATION_OF_PHOSPHORUS_METABOLIC_PROCESS	981	2.46	93	9.48	2.9305e-09	6.26781e-08	ACSL1,ACSL3,ADAM9,ADIPOR2,ADRB2,ALS2,APP,AVPI1,BAG4,BCL2,BORA,BRAF,BRAT1,CAPRIN2,CCND1,CCR7,CD44,CDK1,CKS1B,CKS2,COPS8,CREBL2,DAB2,DBF4,ECT2,EDNRB,EGR1,EIF2AK2,ENO1,ERN1,FBXW7,FGF9,FGFR1,FYN,GADD45B,GDF9,GPRC5A,GPRC5B,HACD3,HFE,HIF1A,HSP90AA1,IL6R,IL6ST,LEPR,LMO4,MAGI2,MALT1,MAP2K7,MAP3K14,MAPKAP1,MDFIC,MEF2C,MERTK,MET,MIR125B1,NEDD9,OSBPL8,PBK,PIBF1,PIK3R4,PLK1,PPARGC1A,PPP1R12A,PPP1R15B,PRKAR1A…
GO:0000070	C5	GO:BP	GOBP_MITOTIC_SISTER_CHROMATID_SEGREGATION	164	0.41	29	17.68	2.98935e-09	6.38882e-08	ANAPC1,BOD1,CDC16,CDC27,CDK5RAP2,CENPK,CHAMP1,DLGAP5,DUSP1,FBXO5,GEN1,KIF25,KPNB1,MAD1L1,NAA50,NCAPH,NSMCE2,PCID2,PIBF1,PLK1,PTTG1,RAN,SGO1,SMC2,SMC4,SMC5,SPDL1,TNKS,VPS4B
GO:0006289	C5	GO:BP	GOBP_NUCLEOTIDE_EXCISION_REPAIR	108	0.27	23	21.29	3.23629e-09	6.89569e-08	BRCA2,COPS2,COPS3,COPS4,COPS5,COPS8,CUL4A,ERCC4,ERCC5,GTF2H1,GTF2H5,HMGN1,HUS1,LIG4,MMS19,PARP1,POLR2G,RAD52,RFC2,RFC3,RFC5,UBC,XRCC1
GO:0008284	C5	GO:BP	GOBP_POSITIVE_REGULATION_OF_CELL_POPULATION_PROLIFERATION	941	2.36	90	9.56	3.41932e-09	7.24736e-08	ADAMTS1,ADGRG1,ASH2L,ATF3,BCL2,CCND1,CD46,CDCA7L,CDK13,CFLAR,CHTOP,CIAO1,CUL4A,CXCL12,DCT,DOT1L,E2F3,EAPP,EDNRB,EGR1,ERN1,ESR1,ETV5,FADD,FAM98A,FBXO5,FGF9,FGFR1,FZD3,GAB2,GCNT2,GDF9,GLI3,GRK5,HAS2,HDAC4,HEY2,HIF1A,ID1,ID2,IL6R,IL6ST,IRS2,LIG4,MALAT1,MEF2C,MEGF10,MEIS1,MIR125B1,MYC,N4BP2L2,NAMPT,NEAT1,NQO2,NRP2,PAXBP1,PDCL3,PELI1,PHIP,PPARGC1A,PRDX3,PRKCI,PRKCQ,PTK2,RICTOR,RIPK2,RPTOR,RTKN2,RTN4,S…
GO:0034976	C5	GO:BP	GOBP_RESPONSE_TO_ENDOPLASMIC_RETICULUM_STRESS	295	0.74	41	13.89	3.52081e-09	7.43259e-08	AIFM1,ATF3,ATF4,ATG10,BCL2,BCL2L1,BFAR,CANX,CCND1,COPS5,CREB3L2,CREBRF,CTH,DDX11,DERL1,ERLEC1,ERN1,ERP44,FKBP14,GSK3B,HERPUD1,MBTPS2,NFE2L2,PIK3R1,PPP1R15B,PTPN1,RACK1,RHBDD2,SEC31A,SEC61B,SGTA,SGTB,SHC1,SSR1,TMBIM6,TMTC4,TRIM13,UBAC2,UBXN1,USP13,WIPI1
GO:0016311	C5	GO:BP	GOBP_DEPHOSPHORYLATION	491	1.23	57	11.6	3.62085e-09	7.62297e-08	ARMT1,ATP1A1,B3GAT3,BAG4,BCL2,BOD1,CNST,CPPED1,DUSP1,DUSP10,DUSP13,DUSP16,DUSP22,DUSP4,EIF2AK2,ENOPH1,ENTPD6,EYA1,FAM122A,FARP1,FBXW11,GSK3B,ILKAP,LCK,LGALS3,LPIN1,LRRC40,MAGI2,MEF2C,NT5C3A,NT5DC2,PDXP,PHLPP1,PLPP5,PPM1B,PPP1CB,PPP1R12A,PPP1R15B,PPP1R3B,PPP1R42,PPP2R5E,PSPH,PTPN1,PTPN12,PTPN13,PTPN21,PTPRG,RCAN1,RCAN2,RRP1B,SSH1,SSU72,STYXL1,SYNJ1,URI1,WNK1,ZCCHC9
GO:0051348	C5	GO:BP	GOBP_NEGATIVE_REGULATION_OF_TRANSFERASE_ACTIVITY	296	0.74	41	13.85	3.88269e-09	8.10166e-08	AIDA,CDKN1B,CDKN2C,CIT,CORO1C,DEPTOR,DUSP1,DUSP10,DUSP16,DUSP22,DUSP4,FBXO5,FBXO7,GGNBP2,GNAQ,GPRC5A,GSK3B,HEG1,HSPB1,IRS2,LATS2,PIP4K2A,PKIB,PLK1,PRDX3,PRKAR1A,PTPN1,RACK1,RGS2,RPTOR,RUBCN,SH3BP5,SOCS4,SPRY1,TNFAIP3,TRIB1,TRIB2,TSG101,WNK1,WWTR1,YWHAG
GO:0140014	C5	GO:BP	GOBP_MITOTIC_NUCLEAR_DIVISION	296	0.74	41	13.85	3.88269e-09	8.10166e-08	ANAPC1,AURKAIP1,BOD1,BORA,CDC16,CDC27,CDK1,CDK13,CDK5RAP2,CENPK,CHAMP1,DLGAP5,DUSP1,FBXO5,GEN1,KIF25,KPNB1,LPIN1,MAD1L1,MTBP,MZT1,NAA50,NCAPH,NSMCE2,PCID2,PDXP,PHIP,PIBF1,PLK1,PTTG1,RAN,REEP3,SGO1,SMC2,SMC4,SMC5,SPDL1,SPHK1,TNKS,TPX2,VPS4B
GO:0043473	C5	GO:BP	GOBP_PIGMENTATION	93	0.23	21	22.58	5.09691e-09	1.04346e-07	AP3D1,BBS5,BCL2,BLOC1S6,DCT,EDNRB,GLI3,HPS1,HPS3,HPS5,MEF2C,MITF,MKKS,MLPH,OCA2,RAB17,RAB32,SNAI2,SOX10,USP13,ZEB2
GO:0007417	C5	GO:BP	GOBP_CENTRAL_NERVOUS_SYSTEM_DEVELOPMENT	980	2.46	92	9.38	5.60849e-09	1.13746e-07	ACSL3,ADGRG1,AGTPBP1,ANP32B,APP,ATXN1,B3GNT5,BACE2,BAG3,BCL2,BRCA2,BTBD3,CASP2,CDK5RAP2,CDKN2C,CNP,COX7B,CSNK1E,CXCL12,DCT,DUSP10,ELP3,EXT1,FBXW11,FGF9,FOXP2,FYN,FZD3,GART,GLI3,GNPAT,GSK3B,GSN,HIF1A,HNMT,HSP90AA1,ID1,IFNGR1,IL6ST,IRS2,JARID2,LIG4,LMO4,MAPKAP1,MBP,MCPH1,MEIS1,METTL14,MKKS,MOBP,MYCBP2,NAGLU,NR4A2,NRP2,PAFAH1B1,PBX3,PCM1,PLP1,PPARGC1A,PSMG1,PTPRG,RGS2,RHEB,ROBO1,RTN4,S100A1,S100B,SC…
GO:0048285	C5	GO:BP	GOBP_ORGANELLE_FISSION	486	1.22	56	11.52	6.35864e-09	1.26975e-07	ANAPC1,AURKAIP1,BOD1,BORA,BRCA2,CDC16,CDC27,CDK1,CDK13,CDK5RAP2,CENPK,CHAMP1,CKS2,CORO1C,DDHD2,DLGAP5,DMC1,DUSP1,ERCC4,FBXO5,GEN1,HSF2BP,KIF25,KPNB1,LPIN1,MAD1L1,MND1,MTBP,MTFP1,MX1,MZT1,NAA50,NCAPH,NSMCE2,PCID2,PDE3A,PDXP,PHIP,PIBF1,PLK1,PPARGC1A,PRKAR1A,PTTG1,RAD50,RAD51AP1,RAN,REEP3,SGO1,SMC2,SMC4,SMC5,SPDL1,SPHK1,TNKS,TPX2,VPS4B
GO:0051270	C5	GO:BP	GOBP_REGULATION_OF_CELLULAR_COMPONENT_MOVEMENT	1100	2.76	100	9.09	6.4296e-09	1.28278e-07	ABHD6,ACKR3,ADAM9,ADAMTS1,ADGRG1,ADIPOR2,AKAP12,AMOTL1,APP,ARAP1,ARHGEF7,ATP1A1,ATP8A1,BAG4,BCL2,BORCS5,CCR7,CD99L2,CITED2,CORO1C,CTNNA1,CXCL12,DAB2,DNAJA4,DUSP1,DUSP10,DUSP22,ELP3,FADD,FBXO31,FBXO5,FBXW7,FGF9,FGFR1,GCNT2,GNA12,GTPBP4,HAS2,HDAC4,HIF1A,HSPB1,IL6R,IRS2,JAG1,KANK1,KLF4,LAMP1,LGALS3,LMO4,MAGI2,MALAT1,MEF2C,MET,MITF,MKKS,MTA2,MYCBP2,NEDD9,NFE2L2,NRP2,ONECUT1,OSBPL8,PDE4B,PDE4D,PIK3R1,…
GO:0007059	C5	GO:BP	GOBP_CHROMOSOME_SEGREGATION	337	0.84	44	13.05	6.59026e-09	1.31391e-07	ANAPC1,BOD1,CDC16,CDC27,CDK5RAP2,CENPK,CENPW,CHAMP1,CIAO1,DDX11,DDX12P,DLGAP5,DMC1,DUSP1,ECT2,ERCC4,FBXO5,FBXW7,GEN1,KIF25,KPNB1,MAD1L1,MMS19,NAA50,NCAPH,NSMCE2,PCID2,PIBF1,PLK1,PTTG1,PUM2,RAN,RMI2,SGO1,SKA3,SMC2,SMC4,SMC5,SMC6,SPDL1,STAG3L4,TNKS,TTL,VPS4B
GO:0060341	C5	GO:BP	GOBP_REGULATION_OF_CELLULAR_LOCALIZATION	812	2.04	80	9.85	6.7324e-09	1.34035e-07	ACSL3,ANP32B,ARFIP1,ARV1,ATG5,B3GAT3,BAG3,BAG4,BCL2,BCL2L1,BORCS5,C12orf4,CASP8,CCT6A,CDK1,CNST,CSNK1E,CTNNA1,DAB2,DHX36,DMD,ECT2,ERLEC1,FBXW7,FYN,GAB2,GAS1,GLI3,GSK3B,GSN,HFE,HIF1A,HSP90AA1,ICE1,ISCU,KCNAB2,LAMP1,LATS2,LCP1,LEPROT,LEPROTL1,LGALS3,MAD1L1,MDFIC,NEDD4L,NLGN1,NPEPPS,NUP153,OAZ1,PARP1,PCM1,PCNT,PDE4D,PIK3R1,PLA2G6,PLK1,PPP1R12A,PRKCI,PTPN1,RACK1,RAN,RTN4,SAR1A,SH3TC2,SREBF1,SRI,SSH1,…
GO:2001242	C5	GO:BP	GOBP_REGULATION_OF_INTRINSIC_APOPTOTIC_SIGNALING_PATHWAY	160	0.4	28	17.5	6.96318e-09	1.38434e-07	ACKR3,BCL2,BCL2L1,BCLAF1,CD44,CXCL12,ENO1,FBXW7,HERPUD1,HIF1A,HSPB1,IVNS1ABP,LCK,NFE2L2,PARP1,PTPN1,PTTG1IP,RACK1,RTKN2,SIAH1,SKIL,SNAI2,SOD2,STYXL1,TMBIM6,URI1,VDAC2,YBX3
GO:0051129	C5	GO:BP	GOBP_NEGATIVE_REGULATION_OF_CELLULAR_COMPONENT_ORGANIZATION	729	1.83	74	10.15	7.07126e-09	1.40286e-07	AIDA,ARAP1,ATAD2,ATG5,AURKAIP1,BCL2L1,CAPZA2,CDK5RAP2,CFLAR,CORO1C,DIP2B,DNAJA4,DNAJC15,DUSP1,DUSP22,EIF4EBP1,ERCC4,FBXO5,FHOD3,FYN,GEN1,GORASP1,GSK3B,GSN,HSPA8,ID1,JARID2,KANK1,KDM4D,KDM5A,LGALS3,LMO4,LRRTM2,MAD1L1,MCM2,MET,MKKS,MTBP,MYLIP,NAT10,NLGN1,PARP1,PCID2,PFDN1,PICK1,PIK3R1,PLK1,PPARGC1A,PRKAR1A,PTPRG,PTTG1,RAD50,RTN4,RUBCN,SACS,SCAF4,SCAF8,SDCBP,SEMA3A,SEMA5A,SEMA6A,SEMA6D,SPDL1,SSH1,ST…
GO:0034470	C5	GO:BP	GOBP_NCRNA_PROCESSING	400	1	49	12.25	7.7638e-09	1.52567e-07	ABT1,BCDIN3D,CDKAL1,DDX17,DDX47,DIS3,DPH3,DTWD1,ELP2,ELP3,ERI2,FAM207A,GTF2H5,GTPBP4,IMP4,INTS10,INTS4,INTS6,INTS7,METTL16,MOCS3,MRM2,MRM3,MTO1,NAT10,NOL11,PARN,PUS7,RIOK1,RPL35A,RPP14,RPS28,RRP12,RRP1B,RSL1D1,SBDS,STAT3,TFB1M,TFB2M,THADA,TRMT11,TUT1,TYW1,URB1,UTP14A,WDR4,WDR43,YBEY,ZBTB8OS
GO:0006281	C5	GO:BP	GOBP_DNA_REPAIR	569	1.43	62	10.89	8.54985e-09	1.66345e-07	ALKBH3,APLF,BRCA2,CDK1,CHAF1B,CINP,COPS2,COPS3,COPS4,COPS5,COPS8,CSNK1E,CUL4A,DDX11,DMC1,DOT1L,DTL,ERCC4,ERCC5,ERCC6L2,EYA1,FAAP24,GEN1,GTF2H1,GTF2H5,GTF2I,HMGN1,HSF2BP,HUS1,KDM4D,KIN,KLHL15,LIG4,MCM2,MMS19,MORF4L2,MSH6,NSMCE2,NUDT1,PALB2,PARP1,POLR2G,PTTG1,RAD50,RAD51AP1,RAD52,RBBP8,RECQL,RFC2,RFC3,RFC5,RMI2,SMC5,SMC6,UBC,UCHL5,UNG,USP3,WDHD1,WRNIP1,XRCC1,XRCC2
GO:0043123	C5	GO:BP	GOBP_POSITIVE_REGULATION_OF_I_KAPPAB_KINASE_NF_KAPPAB_SIGNALING	182	0.45	30	16.48	8.60868e-09	1.67143e-07	ATP2C1,CASP8,CCR7,CFLAR,CTH,DHX36,ECT2,FADD,FYN,GOLT1B,GPRC5B,LITAF,MALT1,MAP3K14,MIER1,PELI1,PLK2,RIPK2,S100A13,S100B,SLC20A1,TFRC,TMEM9B,TNFRSF19,TNFSF11,TRAF3IP2,TRAF6,TRIM13,TRIM52,ZDHHC17
GO:0006401	C5	GO:BP	GOBP_RNA_CATABOLIC_PROCESS	414	1.04	50	12.07	8.74207e-09	1.69617e-07	CNOT2,DCP1B,DCPS,DHX36,DIS3,EIF3E,ELAVL1,ERN1,ETF1,GSPT1,GTPBP1,HSPA8,HSPB1,IGF2BP2,IGF2BP3,LRPPRC,LSM1,LSM5,LSM7,MAGOHB,METTL14,METTL16,PARN,PCID2,POLR2G,PSMA1,PSMA2,PSMA4,PSMA7,PUM2,RNASEH2B,RPL22,RPL27A,RPL35A,RPL38,RPLP0,RPS12,RPS23,RPS28,RPSA,SECISBP2,SMG9,TTC37,UBC,UPF3A,WDR61,YBX3,YTHDF3,ZFP36L2,ZHX2
GO:1903320	C5	GO:BP	GOBP_REGULATION_OF_PROTEIN_MODIFICATION_BY_SMALL_PROTEIN_CONJUGATION_OR_REMOVAL	236	0.59	35	14.83	8.83254e-09	1.71254e-07	ATG5,DCUN1D2,DCUN1D3,DERL1,EGR1,FBXO5,FBXW7,FYN,GORASP1,GTPBP4,HDAC4,HERPUD1,HIF1A,HMG20A,HMG20B,HSP90AA1,IVNS1ABP,MALT1,MTBP,MYCBP2,N4BP1,PELI1,PLK1,PTTG1IP,RIPK2,SART3,SENP2,SOX4,SPHK1,TBC1D7,TNFAIP3,TRAF6,TRIM44,UBXN1,ZMIZ1
GO:0045732	C5	GO:BP	GOBP_POSITIVE_REGULATION_OF_PROTEIN_CATABOLIC_PROCESS	225	0.56	34	15.11	8.86161e-09	1.717e-07	ADAM9,ASB9,CDKN1B,CSNK1A1,CSNK1E,DAB2,DTL,FAM122A,FBXW7,FOXO1,GGA1,GSK3B,HERPUD1,HSP90AA1,MYLIP,NEDD4L,NFE2L2,OAZ1,PLK1,PLK2,PTK2,PTTG1IP,RACK1,RNF144A,SGTA,SMURF1,SNX9,SOCS4,STX5,TIPARP,TNFAIP3,TRIB1,TRIB2,USP13
GO:0007249	C5	GO:BP	GOBP_I_KAPPAB_KINASE_NF_KAPPAB_SIGNALING	282	0.7	39	13.82	9.44449e-09	1.82242e-07	ATP2C1,CASP8,CCR7,CFLAR,CTH,DHX36,ECT2,ERC1,ESR1,FADD,FYN,GOLT1B,GPRC5B,HACD3,HSPB1,LITAF,MALT1,MAP3K14,MIER1,NKIRAS2,PELI1,PLK2,PPM1B,RIPK2,S100A13,S100B,SLC20A1,TFRC,TLE1,TMEM9B,TNFAIP3,TNFRSF19,TNFSF11,TRAF3IP2,TRAF6,TRIM13,TRIM52,UBC,ZDHHC17
GO:0031647	C5	GO:BP	GOBP_REGULATION_OF_PROTEIN_STABILITY	295	0.74	40	13.55	1.07577e-08	2.06033e-07	AAK1,ATP1B3,BAG3,BAG4,BCL2,CCT6A,CREBL2,DERL1,FBXL3,FBXO7,FBXW11,FBXW7,GNAQ,GSN,GTPBP4,HSP90AA1,HSPA8,LAMP1,MDM4,MORC3,MYLIP,NAA15,NEDD4L,NLK,PDCL3,PIK3R1,PLK1,PPARGC1A,QRSL1,RABL3,RTN4,SENP2,SIAH1,SOX4,SREBF1,TCP1,TOMM7,TRIM44,USP13,USP3
GO:0006325	C5	GO:BP	GOBP_CHROMATIN_ORGANIZATION	807	2.02	79	9.78	1.08601e-08	2.07852e-07	AEBP2,ANP32B,ARID1B,ASH2L,ATAD2,ATG5,BANP,BAZ2B,BRCA2,BRWD1,CBX4,CDK1,CENPK,CENPL,CENPU,CENPW,CHAF1B,CHD9,CHTOP,DDX11,DOT1L,EHMT1,EID1,ESR1,EYA1,FAM50B,HDAC4,HLCS,HLTF,HMG20A,HMG20B,HMGN1,HMGN4,ING3,IRF4,JADE1,JARID2,JMJD1C,JMJD6,KANSL3,KDM4D,KDM5A,KMT2C,KMT2E,LIN54,MCM2,MCM3AP,MIER1,MORF4L2,MTA2,MYC,NAA50,NAP1L4,PAXBP1,PPARGC1A,PPHLN1,PRDM5,PRMT2,PWP1,RBBP4,RCOR3,RSF1,SART3,SERTAD1,SERTAD2,SPTY2…
GO:0042254	C5	GO:BP	GOBP_RIBOSOME_BIOGENESIS	307	0.77	41	13.35	1.09986e-08	2.10076e-07	AATF,ABT1,CUL4A,DDX17,DDX47,DHX29,DIS3,ERI2,FAM207A,GTF2H5,GTPBP4,IMP4,LSG1,MALSU1,METTL16,MRM2,MRM3,MRPL20,NAT10,NOL11,PAK1IP1,PWP1,RAN,RIOK1,RPL26L1,RPL35A,RPL38,RPLP0,RPS27L,RPS28,RPSA,RRP12,RRP1B,RSL1D1,SBDS,TFB1M,TFB2M,URB1,UTP14A,WDR43,YBEY
GO:0051169	C5	GO:BP	GOBP_NUCLEAR_TRANSPORT	343	0.86	44	12.82	1.11161e-08	2.11604e-07	AHCYL1,ANKRD54,ANP32B,ATXN1,BAG3,CHTOP,DUSP16,E2F3,ECT2,ELAVL1,FAM53B,GEMIN8,GLI3,GSK3B,HSPA9,IPO8,KPNA2,KPNA3,KPNB1,LSG1,MAGOHB,MALT1,MCM3AP,MDFIC,NUP153,NUP50,PCID2,PIK3R1,PPP1R12A,PTTG1IP,RAN,RANBP2,SLU7,SMURF1,SNRPG,SRSF11,SRSF2,SRSF3,SRSF7,STAT3,STRADB,U2AF1,UPF3A,XPO4
GO:1901652	C5	GO:BP	GOBP_RESPONSE_TO_PEPTIDE	521	1.3	58	11.13	1.17982e-08	2.23232e-07	ADRB2,AHCYL1,APP,ARID1B,ATP6V0A1,ATP6V0E1,ATP6V1A,ATP6V1E1,CAT,CFLAR,CPEB2,CXCL12,DDX11,EDNRB,EEF2K,EGR1,ERBIN,ERFE,FOXO1,FYN,GJB2,GOT1,GSK3B,ID1,IRS2,JAG1,KANK1,KBTBD2,KLF4,LEPROT,LPIN1,NFE2L2,NR4A2,OSBPL8,PARP1,PHIP,PIK3R1,PIP4K2A,PRKAR1A,PRKCI,PRKCQ,PTK2,PTPN1,RAB8B,RBBP4,RIPK2,SHC1,SOCS2,SPARC,SREBF1,STAT3,STAT5A,STAT5B,SYAP1,TNFAIP3,TRIM41,VPS13C,YWHAG
GO:0098813	C5	GO:BP	GOBP_NUCLEAR_CHROMOSOME_SEGREGATION	273	0.68	38	13.91	1.21168e-08	2.28952e-07	ANAPC1,BOD1,CDC16,CDC27,CDK5RAP2,CENPK,CHAMP1,DDX11,DDX12P,DLGAP5,DMC1,DUSP1,ECT2,ERCC4,FBXO5,FBXW7,GEN1,KIF25,KPNB1,MAD1L1,NAA50,NCAPH,NSMCE2,PCID2,PIBF1,PLK1,PTTG1,RAN,RMI2,SGO1,SMC2,SMC4,SMC5,SPDL1,STAG3L4,TNKS,TTL,VPS4B
GO:0008610	C5	GO:BP	GOBP_LIPID_BIOSYNTHETIC_PROCESS	728	1.83	73	10.02	1.44421e-08	2.69461e-07	ABHD6,ACACA,ACSL1,ACSL3,ACSS1,ADIPOR2,AGPAT5,AGPS,ARV1,ATP1A1,B3GNT5,CBR1,CBR4,CERS4,CREBL2,DDHD2,DPM1,EGR1,ETNK1,FABP5,FBXW7,FDFT1,GNPAT,GPAT3,HACD3,HSD17B1,HSD17B12,IDI1,KDSR,KPNB1,LPIN1,MBTPS2,NSMAF,OSBPL9,PEMT,PIBF1,PIGA,PIGC,PIGP,PIK3R1,PIK3R4,PIP4K2A,PLA2G6,PLD1,PLEKHA8,PLP1,PPARGC1A,PRKAB1,PTPN13,QKI,RAB5A,RACK1,RAN,SAMD8,SCARB1,SCCPDH,SEC14L2,SERAC1,SERINC5,SIK1,SLC44A1,SMPD4,SNAI2,SPHK1,…
GO:0032259	C5	GO:BP	GOBP_METHYLATION	359	0.9	45	12.53	1.53235e-08	2.84965e-07	ARMT1,ASH2L,BCDIN3D,CHTOP,DOT1L,EHMT1,ETF1,FAM98A,FBXO11,GNAS,GSPT1,HNMT,JARID2,KDM4D,KMT2C,KMT2E,MAT2B,METTL14,METTL16,METTL23,MRM2,MRM3,MTA2,MTO1,MYC,NDUFAF7,PARP1,PAXBP1,PCMT1,PEMT,PICK1,PRDM15,PRDM5,PRMT2,PWP1,SETD4,SETD9,TFB1M,TFB2M,THADA,TRMT11,WDR4,WDR61,WTAP,ZC3H13
GO:0030162	C5	GO:BP	GOBP_REGULATION_OF_PROTEOLYSIS	731	1.83	73	9.98	1.70012e-08	3.12051e-07	ADAM9,AIFM1,ANP32B,APP,ARL6IP1,ARL6IP5,AURKAIP1,BCL2L13,BEX3,CASP2,CASP8,CAST,CD44,CFLAR,CLPX,CRADD,CSNK1A1,CSNK1E,CTSZ,DAB2,DNAJC1,ENO1,FADD,FAM122A,FBXW11,FBXW7,FYN,GAS1,GNA12,GSK3B,GSN,HERPUD1,HFE,KLF4,LCK,LDLRAD3,MALT1,MBP,MYC,N4BP1,NFE2L2,NUDT15,PBK,PCID2,PDCL3,PEBP1,PERP,PLAT,PLK1,PLK2,PRDX3,PTK2,PTTG1,RACK1,RIPK2,RNF144A,ROBO1,RPS27L,RUNX1,SART3,SDCBP,SGTA,SMURF1,SNX9,SOCS4,STAT3,TIMP2,TMF…
GO:0000902	C5	GO:BP	GOBP_CELL_MORPHOGENESIS	1004	2.52	92	9.16	1.71053e-08	3.13757e-07	ALS2,APP,ARAP1,ARHGEF7,ATF4,BCL2,BIN3,BRWD1,BTBD3,CAPRIN1,CAPRIN2,CD44,CDC42EP3,CDH19,CNP,CORO1C,CUX1,CXCL12,DCDC2,DHX36,DIP2A,DIP2B,DNMBP,ECT2,EEF2K,EXT1,FARP1,FBXO31,FRY,FYN,FZD3,GAB2,GLI3,GOLGA4,GORASP1,GSK3B,HAS2,HEG1,HSP90AA1,ID1,IRS2,KANK1,LARP4,LIMS1,LRRC4C,LZTS1,MEF2C,MERTK,MET,MKLN1,MYCBP2,NEDD4L,NEDD9,NLGN1,NR4A2,NRP2,PAFAH1B1,PARVB,PEAK1,PHIP,PIK3R1,PRKCQ,PTK2,RAP2A,RHOB,RHOBTB1,RHOBTB…
GO:0048666	C5	GO:BP	GOBP_NEURON_DEVELOPMENT	1109	2.78	99	8.92	1.81735e-08	3.31839e-07	ACAP3,ALS2,APP,ATF1,BCL2,BLOC1S6,BTBD3,CAPRIN1,CAPRIN2,CFLAR,CNP,CREB3L2,CTNNA1,CUX1,CXCL12,DCDC2,DHX36,DIP2A,DIP2B,EDNRB,EEF2K,EXT1,FARP1,FBXO31,FBXO38,FBXO7,FRY,FYN,FZD3,GAB2,GLI3,GOLGA4,GORASP1,GSK3B,HSP90AA1,ID1,IFT88,IRS2,KANK1,KLF4,LRRC4C,LZTS1,MAGI2,MEF2C,MYCBP2,MYLIP,NAGLU,NEDD4L,NFE2L2,NLGN1,NR4A2,NRP2,PAFAH1B1,PBX3,PICK1,PIK3R1,PLK2,PLP1,PRKCI,PRKCQ,PTK2,PTPRG,RAB17,RAB35,RAP2A,RGS2,ROB…
GO:0050906	C5	GO:BP	GOBP_DETECTION_OF_STIMULUS_INVOLVED_IN_SENSORY_PERCEPTION	537	1.34	4	0.74	1.84106e-08	3.35518e-07	COL11A1,CXCL12,FYN,MKKS
GO:0051640	C5	GO:BP	GOBP_ORGANELLE_LOCALIZATION	650	1.63	67	10.3	1.92501e-08	3.46785e-07	AHCYL1,ANKRD28,AP3D1,ARHGAP21,BBS5,BLOC1S6,BOD1,BORCS5,BRAT1,C12orf4,CDK1,CDK5RAP2,CEP152,CEP41,CEP89,CHAMP1,CSNK1E,CTSZ,DLGAP5,FAM98A,FBXW11,GAB2,GORASP1,HIF1A,HSP90AA1,KIF25,KPNB1,LAMP1,LRPPRC,LSG1,MAD1L1,MCPH1,MKKS,MKS1,MLPH,MX1,NLGN1,PAFAH1B1,PCM1,PCNT,PEX1,PIBF1,PLK1,PSEN2,RAB17,RAB8B,RAN,RANBP2,S100A13,SAR1A,SDCCAG8,SEC31A,SPDL1,SPRY1,STX16,STX17,STX2,STX5,SYNDIG1,SYNJ1,TLE6,TMEM106B,TRAK2,…
GO:0010638	C5	GO:BP	GOBP_POSITIVE_REGULATION_OF_ORGANELLE_ORGANIZATION	583	1.46	62	10.63	2.05718e-08	3.6918e-07	ADRB2,ARFIP1,ARPC1A,BAG4,BCL2,CASP8,CCR7,CCT6A,CDC16,CDC27,CDC42EP3,CDK5RAP2,CHTOP,CNOT2,DDHD2,DDX11,DHX36,DLGAP5,FBXO7,G3BP1,GSK3B,GSN,HIF1A,ID1,JARID2,KMT2E,LCP1,LIG4,MAP2K7,MET,MIER1,MOAP1,NSMCE2,PARN,PAXBP1,PDXP,PHIP,PICK1,PIP4K2A,PKIB,PPARGC1A,PPHLN1,PRKCQ,RAD50,RAD51AP1,RICTOR,SART3,SDCBP,SEMA5A,SMC5,SNX9,SPHK1,SREBF1,SSBP1,SYNJ1,TCP1,TNKS,VPS4B,WBP2,WDR61,YWHAG,YWHAH
GO:1903793	C5	GO:BP	GOBP_POSITIVE_REGULATION_OF_ANION_TRANSPORT	477	1.19	54	11.32	2.07707e-08	3.72275e-07	ABCB4,ACSL1,ACSL3,ADAM9,ADIPOR2,ANP32B,ARL6IP1,ATF4,ATG5,ATP8A1,B3GAT3,BAG3,BCL2,BRAF,CASP8,CNST,CREBL2,CXCL12,ECT2,ERFE,FBXW7,FYN,GLI3,GSK3B,HFE,HIF1A,ICE1,IRS2,LEPROT,NFE2L2,NPEPPS,OAZ1,OSBPL8,PCM1,PCNT,PIK3R1,PLA2G6,PRKCI,RAB8B,RACK1,RAN,SAR1A,SLC12A2,SOX4,SRI,TM9SF4,TMF1,TNFSF11,TOMM7,TSG101,XPO4,YWHAG,YWHAH,ZFAND1
GO:0006457	C5	GO:BP	GOBP_PROTEIN_FOLDING	233	0.58	34	14.59	2.11951e-08	3.7348e-07	BAG3,BAG4,CANX,CCT6A,CLPX,DERL1,DNAJA4,DNAJB4,DNAJC1,DNAJC25,DNAJC7,ERP44,FKBP9,GANAB,GRPEL2,HSP90AA1,HSPA4L,HSPA8,HSPA9,HSPB1,HSPH1,MKKS,NUDCD2,PDCL3,PFDN1,PPIL3,RANBP2,SACS,SGTA,SGTB,SIL1,SPHK1,TCP1,UBXN1
GO:0060322	C5	GO:BP	GOBP_HEAD_DEVELOPMENT	750	1.88	74	9.86	2.21639e-08	3.87401e-07	ACSL3,ADGRG1,AGTPBP1,ANP32B,APP,ARID5B,ATXN1,B3GNT5,BAG3,BCL2,BRCA2,BTBD3,CASP2,CDK5RAP2,CNP,CSNK1E,CSRNP1,CXCL12,DCT,EXT1,FBXW11,FGF9,FOXP2,FYN,FZD3,GART,GLI3,GNPAT,GSK3B,HIF1A,HNMT,ID1,IRS2,MAPKAP1,MBP,MCPH1,MEIS1,METTL14,MKKS,NAGLU,NR4A2,NRP2,PAFAH1B1,PBX3,PCM1,PLP1,PPARGC1A,PSMG1,PTPRG,RGS2,ROBO1,RTN4,S100A1,SCYL2,SECISBP2,SEMA3A,SEMA5A,SEMA6D,SMG9,SPHK1,SUDS3,SYNJ1,TACC1,TACC2,TIPARP,TMEM14B…
GO:1901988	C5	GO:BP	GOBP_NEGATIVE_REGULATION_OF_CELL_CYCLE_PHASE_TRANSITION	268	0.67	37	13.8	2.29796e-08	4.0141e-07	BCL2,CASP2,CCND1,CDK1,CDK5RAP2,CDKN1B,CDKN2C,CNOT2,CRADD,DCUN1D3,DTL,DUSP1,E2F7,FAM122A,FBXL7,FBXO31,FBXO5,FBXO7,GEN1,HUS1,JADE1,KLF4,MAD1L1,MDM4,PCID2,PLK1,PLK2,PRMT2,PSMA1,PSMA2,PSMA4,PSMA7,RPS27L,SOX4,SPDL1,ZFP36L2,ZNF655
GO:0010975	C5	GO:BP	GOBP_REGULATION_OF_NEURON_PROJECTION_DEVELOPMENT	428	1.07	50	11.68	2.50162e-08	4.34762e-07	ACAP3,ATF1,CAPRIN1,CAPRIN2,CFLAR,CREB3L2,CUX1,CXCL12,DHX36,DIP2B,EEF2K,FBXO31,FBXO38,FBXO7,FYN,GOLGA4,GORASP1,GSK3B,ID1,KANK1,KLF4,LRRC4C,LZTS1,MAGI2,MYLIP,NEDD4L,NFE2L2,NLGN1,PRKCI,PTPRG,RAB17,RAP2A,RGS2,ROBO1,RTN4,RTN4IP1,SEMA3A,SEMA5A,SEMA6A,SEMA6D,SF3A2,SKIL,SS18L1,STK24,STYXL1,TENM3,TOX,TRAK2,YWHAH,ZFYVE27
GO:1903827	C5	GO:BP	GOBP_REGULATION_OF_CELLULAR_PROTEIN_LOCALIZATION	547	1.37	59	10.78	2.69286e-08	4.66063e-07	ACSL3,ANP32B,B3GAT3,BAG3,BAG4,BCL2,BCL2L1,CASP8,CCT6A,CDK1,CNST,CSNK1E,CTNNA1,DAB2,ECT2,ERLEC1,FBXW7,FYN,GLI3,GSK3B,GSN,HFE,HSP90AA1,ICE1,KCNAB2,LATS2,LCP1,LEPROT,LEPROTL1,LGALS3,MDFIC,NEDD4L,NPEPPS,OAZ1,PARP1,PCM1,PCNT,PIK3R1,PLK1,PRKCI,PTPN1,RACK1,RAN,RTN4,SAR1A,SH3TC2,SREBF1,SSH1,TCP1,TFRC,TM9SF4,TOMM7,TSG101,UBAC2,WWTR1,XPO4,YWHAG,YWHAH,ZFAND1
GO:0018205	C5	GO:BP	GOBP_PEPTIDYL_LYSINE_MODIFICATION	391	0.98	47	12.02	2.70586e-08	4.67739e-07	ASH2L,ATG5,BRCA2,CBX4,CTH,DIP2A,DIP2B,DOT1L,EGR1,EHMT1,EID1,EYA1,HDAC4,HMG20A,HMG20B,ING3,IRF4,JADE1,JARID2,JMJD6,KANSL3,KDM4D,KMT2C,KMT2E,LOXL4,MCM3AP,MORF4L2,NAA50,NSMCE2,NUP153,NUP50,PLOD2,PPARGC1A,PRDM5,PWP1,RANBP2,SENP2,SETD4,SIRT5,SMC5,SOX4,SUPT3H,TAF6L,WBP2,WDR61,ZMIZ1,ZZZ3
GO:1901653	C5	GO:BP	GOBP_CELLULAR_RESPONSE_TO_PEPTIDE	391	0.98	47	12.02	2.70586e-08	4.67739e-07	ADRB2,AHCYL1,APP,ARID1B,ATP6V0A1,ATP6V0E1,ATP6V1A,ATP6V1E1,CFLAR,CPEB2,DDX11,EEF2K,ERFE,FOXO1,FYN,GJB2,GOT1,GSK3B,ID1,IRS2,KANK1,KLF4,LEPROT,LPIN1,NFE2L2,NR4A2,OSBPL8,PARP1,PHIP,PIK3R1,PIP4K2A,PRKAR1A,PRKCI,PRKCQ,PTK2,PTPN1,RAB8B,RIPK2,SHC1,SOCS2,SREBF1,STAT3,STAT5A,STAT5B,SYAP1,TRIM41,YWHAG
GO:0044087	C5	GO:BP	GOBP_REGULATION_OF_CELLULAR_COMPONENT_BIOGENESIS	957	2.4	88	9.19	2.90996e-08	5.00566e-07	AIDA,APP,ARAP1,ARFIP1,ARPC1A,ATG5,BAG4,BIN3,CAPZA2,CCR7,CDC42EP3,CDK5RAP2,CNOT2,CORO1C,CUL4A,DCDC2,DNAJA4,DNAJC15,DUSP22,ECT2,EEF2K,EIF2AK2,EIF4EBP1,ERCC4,ERCC5,ESR1,FAM98A,FHOD3,G3BP1,GSK3B,GSN,GTF2H1,GTF2H5,HAS2,HDAC4,HSP90AA1,HSPA8,ICE1,ID1,IFT88,KANK1,LCP1,LGALS3,LIMS1,LMO4,LRRTM2,MALSU1,MEF2C,MET,MKKS,NLGN1,NSMAF,PARP1,PEAK1,PICK1,PIK3R1,PIP4K2A,PLD1,PLK1,PLK2,PPHLN1,PTK2,RAB17,RAB5A,RACK1,R…
GO:0006979	C5	GO:BP	GOBP_RESPONSE_TO_OXIDATIVE_STRESS	444	1.11	51	11.48	3.13595e-08	5.36496e-07	ADAM9,AGAP3,APP,ARL6IP5,ATF4,ATOX1,BCL2,C19orf12,CAT,CCR7,CFLAR,CHCHD2,CPEB2,DUSP1,ECT2,ERCC6L2,ERN1,ETV5,FBXO7,FBXW7,FOXO1,FUT8,FYN,GJB2,HIF1A,HSPB1,KLF4,LDHA,MAPKAP1,MET,NCOA7,NDUFB4,NFE2L2,NR4A2,NUDT1,NUDT15,OXR1,PARP1,PPARGC1A,PPP1R15B,PRDX3,RACK1,RAD52,RHOB,SOD2,SPHK1,STK24,STX2,TNFAIP3,TRA2B,XRCC1
GO:0043086	C5	GO:BP	GOBP_NEGATIVE_REGULATION_OF_CATALYTIC_ACTIVITY	816	2.05	78	9.55	3.53234e-08	5.98503e-07	AIDA,ANXA4,APP,ARL6IP1,BAG4,BEX3,BOD1,CASP8,CAST,CD44,CDKN1B,CDKN2C,CIT,CNST,CORO1C,CPEB2,DEPTOR,DUSP1,DUSP10,DUSP16,DUSP22,DUSP4,EDNRB,FAM122A,FARP1,FBXO5,FBXO7,GGNBP2,GLA,GNAQ,GPRC5A,GSK3B,HEG1,HERPUD1,HSPB1,IRS2,KDM5A,KLF4,LATS2,LEPR,LGALS3,MCM2,MKKS,OAZ1,PCID2,PEBP1,PINLYP,PIP4K2A,PKIB,PLK1,PPP1R12A,PRDX3,PRKAR1A,PRPSAP1,PTPN1,PTTG1,RACK1,RGS2,RPTOR,RRP1B,RUBCN,SH3BP5,SOCS4,SPRY1,STYXL1,TIMP2…
GO:0019221	C5	GO:BP	GOBP_CYTOKINE_MEDIATED_SIGNALING_PATHWAY	803	2.01	77	9.58	3.77383e-08	6.37506e-07	ACKR3,ACSL1,ADIPOR2,BAG4,BCL2,BCL2L1,BRWD1,CANX,CASP8,CCND1,CCR7,CD44,CXCL12,EGR1,FADD,FBXW11,FOXO1,FYN,GAB2,HIF1A,HNRNPDL,HNRNPF,HSP90AA1,HSPA8,HSPA9,IFI35,IFNAR1,IFNGR1,IL6R,IL6ST,IRF4,IRS2,LCP1,LEPR,LIMS1,LMNB1,MAP3K14,MID1,MIR125B1,MKKS,MTAP,MX1,MYC,PELI1,PIK3R1,PSMA1,PSMA2,PSMA4,PSMA7,PTPN1,RACK1,RALA,RIPK2,ROBO1,RPLP0,RUNX1,SHC1,SOCS2,SOD2,SPHK1,SPPL2B,STAT3,STAT5A,STAT5B,TCP1,TNFAIP3,TNFRS…
GO:2001243	C5	GO:BP	GOBP_NEGATIVE_REGULATION_OF_INTRINSIC_APOPTOTIC_SIGNALING_PATHWAY	95	0.23	20	21.05	4.02296e-08	6.77563e-07	ACKR3,BCL2,BCL2L1,CD44,CXCL12,ENO1,HERPUD1,HIF1A,HSPB1,IVNS1ABP,NFE2L2,PTPN1,PTTG1IP,RTKN2,SNAI2,SOD2,TMBIM6,URI1,VDAC2,YBX3
GO:1902806	C5	GO:BP	GOBP_REGULATION_OF_CELL_CYCLE_G1_S_PHASE_TRANSITION	195	0.49	30	15.38	4.17819e-08	7.01196e-07	ADAMTS1,BCL2,CASP2,CCND1,CDK1,CDKN1B,CDKN2C,CNOT2,CRADD,CUL4A,DCUN1D3,E2F7,FBXO31,FBXO7,FBXW7,ID2,JADE1,KLF4,KMT2E,MDM4,MN1,MTBP,PLK2,PRMT2,RPS27L,RPTOR,SENP2,SOX4,TMEM14B,ZNF655
GO:0044283	C5	GO:BP	GOBP_SMALL_MOLECULE_BIOSYNTHETIC_PROCESS	692	1.73	69	9.97	4.26033e-08	7.1413e-07	ACACA,ACCS,ACSL3,ACSS1,ADIPOR2,APIP,ARV1,ATF3,ATF4,CBR1,CBR4,CNP,CTH,EGR1,ENO1,ENOPH1,ENTPD6,ERFE,FABP5,FAM3C,FDFT1,GOT1,HACD3,HSD17B1,HSD17B12,IDI1,IDO1,ITPKB,KPNB1,KYNU,LEPR,MBTPS2,MDH2,MGST2,MTAP,MTHFD1L,NDUFA9,NLN,NUDT1,NUDT15,OSBPL9,PDE4B,PDE4D,PDXP,PGAM1,PIBF1,PLOD2,PLP1,PPARGC1A,PRKAB1,PRTFDC1,PSPH,QKI,RAN,RANBP2,RFK,SEC14L2,SERINC5,SIK1,SIRT5,SMPDL3A,SNAI2,SPHK1,SREBF1,TK1,TK2,UMPS,UNG,UP…
GO:0010942	C5	GO:BP	GOBP_POSITIVE_REGULATION_OF_CELL_DEATH	652	1.63	66	10.12	4.71286e-08	7.82566e-07	AIFM1,AKAP12,ARHGEF12,ARHGEF7,ARL6IP5,ATF3,ATF4,BCL2,BCL2L1,BCLAF1,BTG1,CASP2,CASP8,CDKN1B,CRADD,CTNNA1,DCUN1D3,DUSP1,E2F3,ECT2,EGR1,FADD,FBXW7,FOXO1,FYN,GADD45B,GSK3B,GSN,HDAC4,IDO1,IGF2R,ING3,LATS2,LCK,LDHA,MEF2C,MIR125B1,MOAP1,NQO2,NSMAF,PARP1,PHLDA1,PPARGC1A,PRKCI,PRMT2,PSEN2,RACK1,RHOB,RIPK2,RRP1B,SAP18,SIAH1,SIK1,SKIL,SOD2,SOX4,SSH1,STYXL1,SUDS3,TFAP2A,TOMM22,TRAF6,TRIM13,UBC,VAV3,ZC3H8
GO:0050931	C5	GO:BP	GOBP_PIGMENT_CELL_DIFFERENTIATION	34	0.08	12	35.29	4.836e-08	8.01105e-07	AP3D1,BCL2,BLOC1S6,EDNRB,GLI3,MEF2C,MITF,OCA2,RAB32,SOX10,USP13,ZEB2
GO:0043484	C5	GO:BP	GOBP_REGULATION_OF_RNA_SPLICING	144	0.36	25	17.36	4.99795e-08	8.2551e-07	CELF2,CLK1,DAZAP1,DDX17,ERN1,HNRNPF,HNRNPH1,HNRNPH2,HSPA8,JMJD6,KHDRBS3,METTL16,PIK3R1,PTBP3,QKI,RRP1B,SAP18,SFSWAP,SON,SRSF3,SRSF7,TMBIM6,TRA2A,TRA2B,WTAP
GO:1901135	C5	GO:BP	GOBP_CARBOHYDRATE_DERIVATIVE_METABOLIC_PROCESS	1134	2.85	99	8.73	5.13835e-08	8.47212e-07	AATF,ABCC5,ABHD10,ABHD6,ACACA,ACOT9,ACSL1,ACSL3,ACSS1,ALG2,ALG8,APP,ATP6V1A,B3GAT3,B3GNT5,BACE2,BCL2,CBR4,CCR7,CD44,CHST10,COASY,COL11A1,CROT,CRYL1,CTPS1,DIP2A,DPM1,DSEL,ENO1,ERP44,EXT1,FAR2,FOXK1,FUT8,GALNT2,GANAB,GART,GCNT2,GLA,GORASP1,GPAT3,GTPBP1,GUSB,HAS2,HDAC4,HIF1A,HMMR,HSD17B12,ITGB8,KYNU,LDHA,MAGT1,MGAT5B,MTAP,NAGLU,NT5C3A,NUDT1,NUDT15,NUP153,NUP50,OSTC,PANK3,PARP1,PDE4B,PDE4D,PDHX,PEMT,…
GO:0001934	C5	GO:BP	GOBP_POSITIVE_REGULATION_OF_PROTEIN_PHOSPHORYLATION	824	2.07	78	9.46	5.2245e-08	8.5953e-07	ACSL1,ADAM9,ADIPOR2,ADRB2,ALS2,APP,AVPI1,BAG4,BCL2,BORA,BRAF,BRAT1,CAPRIN2,CCND1,CCR7,CD44,CDK1,CKS1B,CKS2,COPS8,CREBL2,DAB2,DBF4,ECT2,EDNRB,EGR1,EIF2AK2,ERN1,FBXW7,FGF9,FGFR1,FYN,GADD45B,GDF9,GPRC5A,GPRC5B,HACD3,HFE,HSP90AA1,IL6R,IL6ST,LEPR,MALT1,MAP2K7,MAP3K14,MAPKAP1,MDFIC,MIR125B1,NEDD9,OSBPL8,PBK,PIBF1,PLK1,PRKAR1A,PTK2,PTPN1,RACK1,RAD50,RAP2A,RICTOR,RIPK2,ROBO1,RPTOR,SDCBP,SENP2,SHC1,SNX9,S…
GO:0010629	C5	GO:BP	GOBP_NEGATIVE_REGULATION_OF_GENE_EXPRESSION	1709	4.29	136	7.95	5.23303e-08	8.60308e-07	ADIPOR2,AEBP2,ANXA4,APP,ATAD2,ATF4,BCDIN3D,BTN2A2,CAPRIN1,CAPRIN2,CARMN,CAST,CCR7,CD46,CITED2,CNOT2,CPEB2,CPEB4,CTSZ,DCP1B,DCPS,DDX17,DHX36,DHX58,DIP2A,DIS3,DOT1L,EIF2AK2,EIF3E,EIF4EBP1,ELAVL1,ERBIN,ERN1,ESR1,ETF1,FBXW7,FYN,GAS1,GGNBP2,GSPT1,GTPBP1,HEY2,HFE,HIF1A,HSPA8,HSPB1,ID2,IDO1,IGF2BP2,IGF2BP3,IPO8,IREB2,ITGB8,JARID2,KLF4,LINC00461,LSM1,LSM5,LSM7,MAGOHB,MALSU1,MEF2C,MERTK,METTL14,METTL16,MI…
GO:0090407	C5	GO:BP	GOBP_ORGANOPHOSPHATE_BIOSYNTHETIC_PROCESS	586	1.47	61	10.4	5.56231e-08	9.07043e-07	ACACA,ACSL1,ACSL3,ACSS1,AFMID,AGPAT5,ATP6V1A,CBR4,COASY,CRYL1,CTPS1,DDHD2,DIP2A,DPM1,ENO1,ETNK1,FABP5,GART,GNPAT,GPAT3,HSD17B12,IDI1,IDO1,ITPKB,KYNU,LPIN1,MOCS3,NAMPT,NAXD,PANK3,PARP1,PDHX,PEMT,PIGA,PIGC,PIGP,PIK3R1,PIK3R4,PIP4K2A,PLA2G6,PLD1,PLEKHA8,PPARGC1A,PRPSAP1,PTPN13,RAB5A,RAD50,RFK,RRM2,SAMD8,SERAC1,SERINC5,SLC44A1,STARD10,STARD7,SYNJ1,TK1,TK2,UMPS,UPP1,UQCC3
GO:0034660	C5	GO:BP	GOBP_NCRNA_METABOLIC_PROCESS	492	1.23	54	10.97	5.66483e-08	9.21629e-07	ABT1,BCDIN3D,CDKAL1,DARS2,DDX17,DDX47,DIS3,DPH3,DTWD1,ELP2,ELP3,ERI2,FAM207A,FARSB,GTF2H5,GTPBP4,IMP4,INTS10,INTS4,INTS6,INTS7,METTL16,MOCS3,MRM2,MRM3,MTO1,NAT10,NOL11,PARN,PPA1,PUS7,QRSL1,RAN,RIOK1,RPL35A,RPP14,RPS28,RRP12,RRP1B,RSL1D1,SBDS,STAT3,TFB1M,TFB2M,THADA,TRMT11,TUT1,TYW1,URB1,UTP14A,WDR4,WDR43,YBEY,ZBTB8OS
GO:1901701	C5	GO:BP	GOBP_CELLULAR_RESPONSE_TO_OXYGEN_CONTAINING_COMPOUND	1182	2.97	102	8.62	5.69225e-08	9.25556e-07	ABCB4,ACACA,ADAM9,ADIPOR2,ADRB2,AGAP3,AHCYL1,APP,ARID1B,ATF4,ATP6V0A1,ATP6V0E1,ATP6V1A,ATP6V1E1,CFLAR,CPEB2,CPEB4,CPT1A,CTNNA1,DCPS,DDX11,DHX36,ECT2,EDNRB,EEF2K,EGR1,ERCC6L2,ERFE,ERN1,ESR1,FAM210B,FOXO1,FYN,GABPA,GJB2,GNAQ,GNAS,GOT1,GSK3B,HIF1A,ID1,IRS2,KANK1,KLF4,KLF9,LEPROT,LITAF,LPIN1,MALT1,MEF2C,MET,MIR125B1,MN1,NFE2L2,NR4A2,OSBPL8,OXR1,PARP1,PDE3A,PDE4B,PDXP,PHIP,PIK3R1,PIP4K2A,PLA2G6,PPARGC…
GO:0061919	C5	GO:BP	GOBP_PROCESS_UTILIZING_AUTOPHAGIC_MECHANISM	536	1.34	57	10.63	7.21925e-08	1.14804e-06	ADRB2,ATG10,ATG16L2,ATG5,ATP6V0A1,ATP6V0E1,ATP6V1A,ATP6V1E1,BAG3,BCL2,C19orf12,ERCC4,ERN1,FBXO7,FBXW7,FOXK1,FOXO1,GABARAPL1,GSK3B,HIF1A,HSP90AA1,HSPA8,HSPB1,IFT88,KIF25,LEPR,LZTS1,MAP1LC3B,MET,PIK3R4,PIP4K2A,PLK2,PPARGC1A,PRKAB1,RAB5A,RHEB,RIPK2,RPTOR,RUBCN,SCOC,SMURF1,SREBF1,STAT3,STX17,TECPR2,TMBIM6,TOMM22,TOMM7,TPCN2,TRIM13,TSG101,USP13,VPS13A,VPS13C,VPS4B,WIPI1,ZKSCAN3
GO:0043414	C5	GO:BP	GOBP_MACROMOLECULE_METHYLATION	305	0.76	39	12.78	7.67474e-08	1.19916e-06	ARMT1,ASH2L,BCDIN3D,CHTOP,DOT1L,EHMT1,ETF1,FAM98A,FBXO11,GNAS,GSPT1,JARID2,KDM4D,KMT2C,KMT2E,METTL14,METTL16,MRM2,MRM3,MTA2,MTO1,MYC,NDUFAF7,PARP1,PAXBP1,PCMT1,PICK1,PRDM5,PRMT2,PWP1,SETD4,TFB1M,TFB2M,THADA,TRMT11,WDR4,WDR61,WTAP,ZC3H13
GO:0051336	C5	GO:BP	GOBP_REGULATION_OF_HYDROLASE_ACTIVITY	1297	3.26	109	8.4	7.67672e-08	1.19916e-06	ACAP3,AGAP3,AIFM1,ALS2,ANP32B,APP,ARAP1,ARHGAP21,ARHGEF12,ARHGEF7,ARL6IP1,ARL6IP5,ATP1B3,B3GAT3,BAG4,BCL2L13,BEX3,BOD1,CASP2,CASP8,CAST,CCR7,CD44,CFLAR,CHTOP,CLPX,CNST,CORO1C,CPEB2,CRADD,DDX11,DEPDC1B,DNAJB4,DNAJC1,DNAJC15,ECT2,EIF2AK2,ESR1,FADD,FAM122A,FARP1,FBXW11,FGFR1,FYN,GNAQ,GSK3B,GSN,HACD3,HERPUD1,KDM5A,KLF4,LCK,LEPR,LGALS3,LIMS1,MAGI2,MALT1,MBP,MCM2,MEF2C,MET,MKKS,MSH6,MYC,NCAPH,NEDD9,PAF…
GO:0006283	C5	GO:BP	GOBP_TRANSCRIPTION_COUPLED_NUCLEOTIDE_EXCISION_REPAIR	73	0.18	17	23.28	8.70861e-08	1.35131e-06	COPS2,COPS3,COPS4,COPS5,COPS8,CUL4A,ERCC4,ERCC5,GTF2H1,GTF2H5,HMGN1,POLR2G,RFC2,RFC3,RFC5,UBC,XRCC1
GO:0044255	C5	GO:BP	GOBP_CELLULAR_LIPID_METABOLIC_PROCESS	1059	2.66	93	8.78	9.63283e-08	1.48498e-06	ABHD6,ACACA,ACSL1,ACSL3,ACSS1,ADIPOR2,AGPAT5,AGPS,AIG1,ALG2,ALG8,ARV1,AUH,B3GNT5,CAT,CBR1,CBR4,CCDC71L,CERS4,CPT1A,CREM,CROT,CRYL1,CYP2U1,CYP4V2,DDHD2,DPM1,ERFE,ETNK1,FABP5,FABP7,FAM126B,FBXW7,FDFT1,GLA,GNPAT,GPAT3,HACD3,HSD17B12,IDI1,IRS2,ITGB8,ITPKB,KDSR,LPIN1,MGST2,NAPEPLD,NSMAF,NUDT19,OSBPL8,PAFAH1B1,PDXDC1,PDXP,PEMT,PIBF1,PIGA,PIGC,PIGP,PIK3R1,PIK3R4,PIP4K2A,PLA2G6,PLD1,PLEKHA8,PLP1,PLPP5,PP…
GO:0048813	C5	GO:BP	GOBP_DENDRITE_MORPHOGENESIS	139	0.34	24	17.26	1.00972e-07	1.54812e-06	BTBD3,CAPRIN1,CAPRIN2,CUX1,DCDC2,DHX36,DIP2A,EEF2K,FARP1,FBXO31,FYN,GORASP1,GSK3B,ID1,LZTS1,NEDD4L,NLGN1,RAP2A,SEMA3A,SLC11A2,SS18L1,TMEM106B,TRAK2,YWHAH
GO:0018209	C5	GO:BP	GOBP_PEPTIDYL_SERINE_MODIFICATION	333	0.83	41	12.31	1.02036e-07	1.56272e-06	APP,BAG4,BCL2,BRAF,CAPRIN2,CD44,CDK1,CLK1,CNKSR3,CREBL2,CSNK1A1,CSNK1E,DMD,ERN1,GALNT2,GGNBP2,GSK3B,HSP90AA1,LATS2,MAPKAP1,MAST4,MGAT5B,MORC3,NLK,PARP1,PDE4D,PLK1,PLK2,PRKCI,PRKCQ,PWP1,RACK1,RICTOR,RIPK2,RPTOR,SGK1,SGK3,STK32B,TFRC,TNKS,WNK1
GO:0051050	C5	GO:BP	GOBP_POSITIVE_REGULATION_OF_TRANSPORT	882	2.21	81	9.18	1.02285e-07	1.56569e-06	ABCB4,ACSL1,ACSL3,ADAM9,ADIPOR2,ADRB2,AHCYL1,ANP32B,ARL6IP1,ATF4,ATG5,ATP1B3,ATP8A1,B3GAT3,BAG3,BCL2,BORCS5,BRAF,CASP8,CNKSR3,CNST,CREBL2,CXCL12,DAB2,DMD,ECT2,EDNRB,EEF2K,ERFE,FBXW7,FYN,GAB2,GLI3,GSK3B,HFE,HIF1A,ICE1,IRS2,KCTD7,LAMP1,LEPROT,LGALS3,MAGI2,MERTK,NEDD4L,NFE2L2,NLGN1,NPEPPS,OAZ1,OSBPL8,PCM1,PCNT,PICK1,PIK3R1,PLA2G6,PLP1,PRKCI,RAB5A,RAB8B,RAB9A,RACK1,RAN,SAR1A,SCYL2,SDCBP,SGIP1,SGK1,SL…
GO:0006312	C5	GO:BP	GOBP_MITOTIC_RECOMBINATION	24	0.06	10	41.66	1.02976e-07	1.57455e-06	BRCA2,DMC1,ERCC4,GEN1,NSMCE2,RAD50,RAD52,SMC5,SMC6,XRCC1
GO:0001775	C5	GO:BP	GOBP_CELL_ACTIVATION	1461	3.67	119	8.14	1.03563e-07	1.58268e-06	ADAM9,AKAP12,AP3D1,APOLD1,APP,ATG5,ATP6V0A1,ATP8A1,BACE2,BCL2,BTN2A2,BTN3A1,C12orf4,CASP8,CAT,CCR7,CD44,CD46,CDK13,COMMD3,COPB1,CPPED1,CTPS1,CTSZ,DUSP10,EGR1,ERP44,FABP5,FADD,FBXO7,FYN,GAB2,GHDC,GLA,GLI3,GNA12,GNAQ,GNAS,GSN,GUSB,GYG1,HDAC4,HFE,HSP90AA1,HSPA8,HSPB1,HSPH1,IDO1,IFI35,IFNGR1,IGF2R,IL6R,IL6ST,IRF2BP2,IRF4,IRS2,ITFG2,ITGB8,ITPKB,JMJD6,KCMF1,KCNAB2,KLF6,KMT2E,KPNB1,LAMP1,LCK,LCP1,LEPR,L…
GO:2000058	C5	GO:BP	GOBP_REGULATION_OF_UBIQUITIN_DEPENDENT_PROTEIN_CATABOLIC_PROCESS	161	0.4	26	16.14	1.19968e-07	1.81568e-06	CSNK1A1,CSNK1E,DAB2,FAM122A,FBXW7,GNA12,GSK3B,HERPUD1,HFE,N4BP1,NFE2L2,PBK,PDCL3,PLK1,PLK2,PTK2,RACK1,RNF144A,SDCBP,SGTA,SMURF1,SOCS4,TRIB1,TRIB2,UBXN1,UCHL5
GO:0071900	C5	GO:BP	GOBP_REGULATION_OF_PROTEIN_SERINE_THREONINE_KINASE_ACTIVITY	492	1.23	53	10.77	1.32643e-07	1.9936e-06	ACSL1,ADRB2,AIDA,ALS2,AVPI1,CCND1,CCNG1,CCNL1,CDK1,CDKN1B,CDKN2C,CIT,CKS1B,CKS2,DBF4,DUSP1,DUSP10,DUSP16,DUSP4,ERN1,FBXO7,FGFR1,GADD45B,GTF2H1,GTPBP4,HACD3,HEG1,HSPB1,LATS2,MAP2K7,MDFIC,PBK,PKIB,PLK1,PRKAR1A,PTPN1,RGS2,RICTOR,RIPK2,ROBO1,RPTOR,SERTAD1,SHC1,SPRY1,SYAP1,TNFAIP3,TNFSF11,TRAF6,TRIB1,TRIB2,TSG101,UBC,YWHAG
GO:0032880	C5	GO:BP	GOBP_REGULATION_OF_PROTEIN_LOCALIZATION	874	2.19	80	9.15	1.38322e-07	2.07454e-06	AAK1,ACSL3,ADAM9,ANP32B,ARFIP1,B3GAT3,BAG3,BAG4,BCL2,BCL2L1,BORA,CASP8,CCT6A,CDK1,CNST,CPT1A,CSNK1E,CTNNA1,DAB2,DNAJC1,DPH3,ECT2,ERLEC1,FBXW7,FYN,GLI3,GSK3B,GSN,HFE,HIF1A,HSP90AA1,HSPA8,ICE1,IRS2,KCNAB2,LATS2,LCP1,LEPROT,LEPROTL1,LGALS3,MDFIC,MYCBP2,NEDD4L,NLGN1,NPEPPS,OAZ1,PARP1,PCM1,PCNT,PICK1,PIK3R1,PLA2G6,PLK1,PRKCI,PTPN1,RAB9A,RACK1,RAN,RSL1D1,RTN4,SAR1A,SERGEF,SH3TC2,SLC12A2,SLC25A4,SOX4,SR…
GO:0070925	C5	GO:BP	GOBP_ORGANELLE_ASSEMBLY	875	2.19	80	9.14	1.44674e-07	2.15806e-06	ABT1,ATG16L2,ATG5,BAG3,BBS5,BBS9,CDK1,CDK5RAP2,CENPK,CENPW,CEP152,CEP41,CEP89,CFLAR,CNOT2,CSNK1E,CSRP2,DCDC2,DHX29,DLGAP5,FBXO5,FHOD3,G3BP1,GABARAPL1,GSN,HPS1,HSP90AA1,IFT80,IFT88,IQCG,KPNB1,LCP1,LRRTM2,MAP1LC3B,MKKS,MKS1,MRPL20,MZT1,NLGN1,ONECUT1,PAFAH1B1,PCM1,PCNT,PIBF1,PIP4K2A,PLK1,PLK2,PRKAR1A,PUM2,RAB17,RAB20,RAB32,RAB5A,RNF4,RPL38,RPLP0,RPS23,RPS27L,RPS28,RPSA,SBDS,SDCBP,SDCCAG8,SH3PXD2B,SM…
GO:0048066	C5	GO:BP	GOBP_DEVELOPMENTAL_PIGMENTATION	44	0.11	13	29.54	1.44862e-07	2.15885e-06	AP3D1,BCL2,BLOC1S6,DCT,EDNRB,GLI3,MEF2C,MITF,OCA2,RAB32,SOX10,USP13,ZEB2
GO:0071375	C5	GO:BP	GOBP_CELLULAR_RESPONSE_TO_PEPTIDE_HORMONE_STIMULUS	325	0.81	40	12.3	1.45118e-07	2.16152e-06	AHCYL1,ARID1B,ATP6V0A1,ATP6V0E1,ATP6V1A,ATP6V1E1,CFLAR,CPEB2,EEF2K,ERFE,FOXO1,FYN,GJB2,GOT1,GSK3B,IRS2,KANK1,LEPROT,LPIN1,NFE2L2,NR4A2,OSBPL8,PARP1,PHIP,PIK3R1,PIP4K2A,PRKAR1A,PRKCI,PRKCQ,PTK2,PTPN1,RAB8B,SHC1,SOCS2,SREBF1,STAT3,STAT5A,STAT5B,SYAP1,YWHAG
GO:2000026	C5	GO:BP	GOBP_REGULATION_OF_MULTICELLULAR_ORGANISMAL_DEVELOPMENT	1397	3.51	114	8.16	1.69676e-07	2.49959e-06	ADAMTS1,ADRB2,ANKRD54,AP3D1,APOLD1,ASH2L,ATF4,BTG1,CAPRIN1,CAPRIN2,CASP8,CCND1,CD46,CDK1,CTNNA1,CUL4A,CUX1,CXCL12,DCT,DHX36,DIP2B,DUSP10,EEF2K,EHMT1,ETV5,FADD,FAM210B,FBXO31,FBXO5,FBXO7,FBXW7,FZD3,GABPA,GDF9,GLI3,GNAS,GOLGA4,GORASP1,GTF2I,HEY2,HIF1A,HSPA9,HSPB1,ID1,IL6ST,IRF4,ITGB8,ITPKB,JAG1,JARID2,KLF4,KMT2C,KMT2E,LGALS3,LIG4,LRRTM2,MALT1,MEF2C,MEIS1,MIR125B1,MITF,MYC,NFE2L2,NLGN1,PCID2,PCM1,PD…
GO:0000956	C5	GO:BP	GOBP_NUCLEAR_TRANSCRIBED_MRNA_CATABOLIC_PROCESS	208	0.52	30	14.42	1.73265e-07	2.5498e-06	CNOT2,DCP1B,DCPS,DHX36,DIS3,EIF3E,ETF1,GSPT1,LSM1,LSM5,LSM7,MAGOHB,PARN,PCID2,POLR2G,RPL22,RPL27A,RPL35A,RPL38,RPLP0,RPS12,RPS23,RPS28,RPSA,SECISBP2,SMG9,TTC37,UPF3A,WDR61,ZFP36L2
GO:0071496	C5	GO:BP	GOBP_CELLULAR_RESPONSE_TO_EXTERNAL_STIMULUS	303	0.76	38	12.54	1.8059e-07	2.64519e-06	ATF3,ATF4,ATG5,ATP1A1,BAG3,BCL2,CASP2,CASP8,CPEB4,CRADD,DNAJC15,EIF2AK2,FADD,FOXO1,GABARAPL1,GOT1,HDAC4,HFE,HSPA8,ITFG2,MAP1LC3B,MAP3K14,MIR125B1,MN1,NFE2L2,NR4A2,NUDT1,NUDT15,PICK1,PIK3R4,RPTOR,SIK1,SNAI2,SREBF1,STK24,TNKS,UPP1,WIPI1
GO:0060284	C5	GO:BP	GOBP_REGULATION_OF_CELL_DEVELOPMENT	484	1.21	52	10.74	1.86103e-07	2.7171e-06	ARHGEF7,BCL2,CAPRIN1,CAPRIN2,CORO1C,CTNNA1,CUX1,CXCL12,DCT,DHX36,DIP2B,DUSP10,EDNRB,EEF2K,ETV5,FBXO31,FBXW7,FZD3,GLI3,GOLGA4,GORASP1,GSK3B,HAS2,HDAC4,HEY2,HIF1A,ID1,IL6ST,KANK1,LIG4,LIMS1,MIR125B1,NEDD9,PCM1,PDE3A,PRKCI,RHEB,ROBO1,RTN4,SEMA3A,SEMA5A,SEMA6A,SEMA6D,SKIL,SOX10,SS18L1,TNFSF11,TRAK2,TRIB1,XRCC2,YWHAH,ZFYVE27
GO:0002521	C5	GO:BP	GOBP_LEUKOCYTE_DIFFERENTIATION	525	1.31	55	10.47	1.90831e-07	2.78076e-06	AP3D1,APP,ATG5,BCL2,CASP8,CCR7,CD46,CUL4A,DUSP10,EGR1,FADD,FBXO7,FBXW7,GAB2,GLI3,GNAS,HDAC4,IL6R,IREB2,IRF2BP2,IRF4,ITFG2,ITGB8,ITPKB,JMJD6,KLF6,LCK,LEPR,LIG4,MALT1,MERTK,MIR125B1,MITF,MYC,ONECUT1,PARP1,PCID2,PIK3R1,PIR,PKNOX1,RABL3,RIPK2,RPL22,RUNX1,SOX4,STAT3,STAT5B,TFRC,TNFSF11,TOX,TRAF6,TRIB1,ZC3H8,ZFP36L2,ZMIZ1
GO:0030099	C5	GO:BP	GOBP_MYELOID_CELL_DIFFERENTIATION	419	1.05	47	11.21	2.0318e-07	2.93944e-06	ANKRD54,APP,ASH2L,CASP8,CCR7,CUL4A,FADD,FAM210B,FBXW7,GAB2,GABPA,GNAS,HIF1A,HSPA9,IREB2,IRF4,ITGB8,ITPKB,JAG1,JMJD6,KMT2C,KMT2E,LGALS3,MEF2C,MEIS1,MIR125B1,MITF,MYC,PARP1,PIK3R1,PIP4K2A,PIR,PKNOX1,PRDX3,PRKCQ,PTBP3,RUNX1,SLC11A2,SLC25A38,STAT3,STAT5B,TFRC,TMEM14C,TNFSF11,TRAF6,TRIB1,WDR61
GO:0007169	C5	GO:BP	GOBP_TRANSMEMBRANE_RECEPTOR_PROTEIN_TYROSINE_KINASE_SIGNALING_PATHWAY	737	1.85	70	9.49	2.06376e-07	2.97957e-06	ADRB2,ARAP1,ARHGEF7,ARID5B,ARPC1A,ATP6V0A1,ATP6V0E1,ATP6V1A,ATP6V1E1,BRAF,CSRNP1,ERBIN,ERFE,EXT1,FBXW7,FGF9,FGFR1,FOXO1,FYN,GAB2,GPRC5A,GSK3B,HIF1A,HNRNPF,HNRNPH1,HSP90AA1,HSPB1,IGF2R,IRS2,KANK1,LCK,LEPROT,MERTK,MET,NEDD9,NRP2,OSBPL8,PHIP,PIK3R1,PIP4K2A,PLAT,POLR2G,PRKCQ,PSEN2,PTK2,PTPN1,PTPN12,PTPRG,ROBO1,RTN4,SDCBP,SEMA6A,SH3TC2,SHC1,SHC4,SOCS2,SOCS4,SPRY1,SREBF1,STAT3,STAT5A,STAT5B,TIAL1,TIPAR…
GO:0000904	C5	GO:BP	GOBP_CELL_MORPHOGENESIS_INVOLVED_IN_DIFFERENTIATION	723	1.81	69	9.54	2.10271e-07	3.03424e-06	APP,ARHGEF7,ATF4,BCL2,BTBD3,CAPRIN1,CAPRIN2,CNP,CORO1C,CUX1,CXCL12,DCDC2,DHX36,DIP2A,DIP2B,EEF2K,EXT1,FARP1,FBXO31,FYN,FZD3,GAB2,GLI3,GOLGA4,GORASP1,GSK3B,HAS2,HEG1,HSP90AA1,ID1,IRS2,KANK1,LIMS1,LRRC4C,LZTS1,MEF2C,MERTK,MET,MYCBP2,NEDD4L,NEDD9,NLGN1,NR4A2,NRP2,PAFAH1B1,PARVB,PEAK1,PIK3R1,PRKCQ,PTK2,RAP2A,ROBO1,RTN4,S100B,SEMA3A,SEMA5A,SEMA6A,SEMA6D,SHC1,SIAH1,SKIL,SLC11A2,SS18L1,TMEM106B,TRAK2,TT…
GO:0010035	C5	GO:BP	GOBP_RESPONSE_TO_INORGANIC_SUBSTANCE	541	1.35	56	10.35	2.18752e-07	3.14996e-06	ADAM9,AHCYL1,ALG2,APP,ATF1,ATF4,BCL2,BRAF,CASP8,CAT,CCND1,CCR7,CDKN1B,CFLAR,DDX11,DHX36,DUSP1,ECT2,EEF2K,ENTPD6,ERN1,FOXO1,FYN,GART,GOT1,GSN,HFE,HIF1A,ITPKB,KLF4,LDHA,LIG4,MEF2C,MET,NEDD4L,NFE2L2,NLGN1,NUDT1,PARP1,PPARGC1A,PPP1R15B,PRDX3,RACK1,RHOB,S100A13,S100A16,SEC31A,SLC11A2,SLC12A2,SOD2,SPARC,SPHK1,STK24,TFAP2A,TNFAIP3,ZFAND1
GO:0048511	C5	GO:BP	GOBP_RHYTHMIC_PROCESS	294	0.73	37	12.58	2.36622e-07	3.3748e-06	ADAMTS1,ATF4,CASP2,CDK1,CPT1A,CREM,CSNK1E,CUL4A,DTL,EGR1,ESR1,FBXL3,FBXW11,FBXW7,GDF9,GNAQ,GSK3B,HAS2,HEBP1,ID1,ID2,ID4,KDM5A,KLF9,MYCBP2,NAGLU,NAMPT,NDUFA9,NFIL3,NLGN1,PHLPP1,PPARGC1A,PPP1CB,RACK1,SIK1,SREBF1,STAT5B
GO:0043434	C5	GO:BP	GOBP_RESPONSE_TO_PEPTIDE_HORMONE	435	1.09	48	11.03	2.45334e-07	3.43993e-06	AHCYL1,ARID1B,ATP6V0A1,ATP6V0E1,ATP6V1A,ATP6V1E1,CAT,CFLAR,CPEB2,CXCL12,EDNRB,EEF2K,EGR1,ERFE,FOXO1,FYN,GJB2,GOT1,GSK3B,IRS2,KANK1,KBTBD2,LEPROT,LPIN1,NFE2L2,NR4A2,OSBPL8,PARP1,PHIP,PIK3R1,PIP4K2A,PRKAR1A,PRKCI,PRKCQ,PTK2,PTPN1,RAB8B,RBBP4,SHC1,SOCS2,SPARC,SREBF1,STAT3,STAT5A,STAT5B,SYAP1,VPS13C,YWHAG
GO:0033157	C5	GO:BP	GOBP_REGULATION_OF_INTRACELLULAR_PROTEIN_TRANSPORT	247	0.62	33	13.36	2.62884e-07	3.67139e-06	ANP32B,B3GAT3,BAG3,BAG4,BCL2,CASP8,ECT2,ERLEC1,FBXW7,FYN,GLI3,GSK3B,ICE1,LCP1,LEPROT,MDFIC,NPEPPS,OAZ1,PCM1,PCNT,PIK3R1,PTPN1,RAN,SAR1A,SH3TC2,SREBF1,TM9SF4,TOMM7,UBAC2,XPO4,YWHAG,YWHAH,ZFAND1
GO:0060070	C5	GO:BP	GOBP_CANONICAL_WNT_SIGNALING_PATHWAY	333	0.83	40	12.01	2.71058e-07	3.7656e-06	ANKRD6,CAPRIN2,CSNK1A1,CSNK1E,DAB2,EGR1,EXT1,FAM53B,FZD3,GLI3,GNAQ,GPRC5B,GSK3B,INVS,JADE1,KANK1,KLF4,LATS2,MITF,NR4A2,PPM1B,PRDM15,PSMA1,PSMA2,PSMA4,PSMA7,RAB5A,SCYL2,SEMA5A,SNAI2,SOX10,SOX4,TBL1XR1,TLE1,TLE6,TNKS,UBAC2,WNK1,WWTR1,ZNF703
GO:0007017	C5	GO:BP	GOBP_MICROTUBULE_BASED_PROCESS	845	2.12	77	9.11	2.72457e-07	3.78075e-06	AP3D1,APP,ARHGAP21,BAG3,BLOC1S6,BORA,BORCS5,BRCA2,CDK1,CDK5RAP2,CEP152,CLIP4,CNP,DCTN6,DLGAP5,ENKUR,FBXO5,FBXW11,FIGN,GAS2L3,GEN1,GSK3B,HIF1A,HSPA8,HSPB1,IFT80,IFT88,IQCG,KIF25,KLHL42,KPNB1,LAMP1,LCA5,LCA5L,LRPPRC,MCPH1,MET,MID1,MKKS,MZT1,NAT10,NCKAP5L,PAFAH1B1,PCM1,PCNT,PEX1,PIBF1,PLK1,PLK2,PPP1R12A,RAN,RNF4,SBDS,SDCCAG8,SGO1,SKA3,SLK,SON,SPDL1,SPRY1,TACC1,TACC2,TLE6,TMF1,TNKS,TPX2,TRAK2,TTC21A,…
GO:0051049	C5	GO:BP	GOBP_REGULATION_OF_TRANSPORT	1730	4.34	134	7.74	2.72444e-07	3.78075e-06	AAK1,ABCB4,ACSL1,ACSL3,ADAM9,ADIPOR2,ADRB2,AHCYL1,ANP32B,APP,ARFIP1,ARL6IP1,ARL6IP5,ARV1,ATF4,ATG5,ATP1A1,ATP1B3,ATP8A1,B3GAT3,BAG3,BAG4,BCL2,BORCS5,BRAF,C12orf4,CASP8,CNKSR3,CNST,CPT1A,CREBL2,CXCL12,DAB2,DMD,DNAJC1,DPH3,ECT2,EDNRB,EEF2K,ERFE,ERLEC1,FABP5,FBXW7,FYN,GAB2,GAS1,GDF9,GLI3,GNAS,GSK3B,HFE,HIF1A,HSPA8,ICE1,IRS2,ISCU,KCNAB2,KCTD7,LAMP1,LCP1,LEPR,LEPROT,LGALS3,LRRTM2,MAGI2,MDFIC,MEF2C,MER…
GO:0009991	C5	GO:BP	GOBP_RESPONSE_TO_EXTRACELLULAR_STIMULUS	477	1.19	51	10.69	2.77645e-07	3.84719e-06	ACSL1,ACSL3,ADIPOR2,ADRB2,ATF3,ATF4,ATG5,BCL2,CAT,CCND1,CPEB4,CPT1A,DNAJC15,EIF2AK2,EIF4EBP1,FOXK1,FOXO1,GABARAPL1,GNPAT,GSN,HFE,HLCS,HSPA8,ITFG2,KYNU,LDHA,MAP1LC3B,MIR125B1,MKKS,MN1,NFE2L2,NR4A2,NUDT1,NUDT15,PEMT,PICK1,PIK3R4,PPARGC1A,PSPH,RPTOR,SGIP1,SIK1,SNAI2,SOD2,SPARC,SPX,SREBF1,STK24,TNKS,UPP1,WIPI1
GO:0009451	C5	GO:BP	GOBP_RNA_MODIFICATION	169	0.42	26	15.38	3.11975e-07	4.27862e-06	ALKBH3,BAG4,BCDIN3D,CDKAL1,DPH3,DTWD1,ELP2,ELP3,JMJD6,METTL14,METTL16,MOCS3,MRM2,MRM3,MTO1,NAT10,PARN,PUS7,TFB1M,TFB2M,THADA,TRMT11,TYW1,WDR4,WTAP,ZC3H13
GO:0030155	C5	GO:BP	GOBP_REGULATION_OF_CELL_ADHESION	732	1.84	69	9.42	3.25328e-07	4.43802e-06	ADAM9,ADGRG1,AP3D1,ARHGEF7,BAG4,BCL2,BTN2A2,CCR7,CD44,CD46,CITED2,CORO1C,CXCL12,DUSP1,DUSP10,DUSP22,FADD,FYN,GCNT2,GLI3,GSK3B,GSN,GTPBP4,HAS2,HFE,HSD17B12,HSPH1,IDO1,IL6ST,ITPKB,JAG1,KANK1,KLF4,LCK,LGALS3,LIMS1,MAD1L1,MALT1,MBP,MEGF10,NEDD9,ONECUT1,PEAK1,PELI1,PIK3R1,PKP4,PPP1CB,PPP1R12A,PRKAR1A,PRKCQ,PTK2,RIPK2,RUNX1,SEMA5A,SEMA6A,SLK,SNAI2,SOX4,ST3GAL4,STAT5B,TENM3,TFRC,TNFSF11,TRAF6,VAV3,WNK1,…
GO:0044070	C5	GO:BP	GOBP_REGULATION_OF_ANION_TRANSPORT	849	2.13	77	9.06	3.25175e-07	4.43802e-06	ABCB4,ACSL1,ACSL3,ADAM9,ADIPOR2,AHCYL1,ANP32B,ARFIP1,ARL6IP1,ARL6IP5,ARV1,ATF4,ATG5,ATP8A1,B3GAT3,BAG3,BAG4,BCL2,BRAF,CASP8,CNST,CPT1A,CREBL2,CXCL12,DNAJC1,DPH3,ECT2,ERFE,ERLEC1,FABP5,FBXW7,FYN,GDF9,GLI3,GSK3B,HFE,HIF1A,HSPA8,ICE1,IRS2,LCP1,LEPROT,MDFIC,NFE2L2,NPEPPS,NUP153,OAZ1,OSBPL8,PCM1,PCNT,PICK1,PIK3R1,PLA2G6,PRKCI,PTPN1,RAB8B,RACK1,RAN,RGS2,SAR1A,SERGEF,SH3TC2,SLC12A2,SLC25A4,SOX4,SREBF1,S…
GO:0051983	C5	GO:BP	GOBP_REGULATION_OF_CHROMOSOME_SEGREGATION	89	0.22	18	20.22	3.46505e-07	4.69513e-06	ANAPC1,CDC16,CDC27,CDK5RAP2,DLGAP5,DUSP1,FBXO5,GEN1,MAD1L1,NSMCE2,PCID2,PLK1,PTTG1,PUM2,RMI2,SMC5,SMC6,SPDL1
GO:0032386	C5	GO:BP	GOBP_REGULATION_OF_INTRACELLULAR_TRANSPORT	349	0.87	41	11.74	3.47594e-07	4.70537e-06	ANP32B,ARFIP1,ARV1,B3GAT3,BAG3,BAG4,BCL2,BORCS5,CASP8,DAB2,ECT2,ERLEC1,FBXW7,FYN,GAS1,GLI3,GSK3B,ICE1,LAMP1,LCP1,LEPROT,MDFIC,NPEPPS,NUP153,OAZ1,PCM1,PCNT,PIK3R1,PPP1R12A,PTPN1,RAN,SAR1A,SH3TC2,SREBF1,TM9SF4,TOMM7,UBAC2,XPO4,YWHAG,YWHAH,ZFAND1
GO:1903362	C5	GO:BP	GOBP_REGULATION_OF_CELLULAR_PROTEIN_CATABOLIC_PROCESS	251	0.63	33	13.14	3.77496e-07	5.06638e-06	CSNK1A1,CSNK1E,DAB2,FAM122A,FBXW7,GNA12,GSK3B,HERPUD1,HFE,HSP90AA1,MYLIP,N4BP1,NFE2L2,NUDT15,PBK,PDCL3,PLK1,PLK2,PTK2,PTTG1IP,RACK1,RNF144A,SDCBP,SGTA,SMURF1,SOCS4,TMF1,TNFAIP3,TRIB1,TRIB2,UBXN1,UCHL5,USP13
GO:0006413	C5	GO:BP	GOBP_TRANSLATIONAL_INITIATION	193	0.48	28	14.5	3.81986e-07	5.12421e-06	ATF4,COPS5,DHX29,EIF1,EIF1B,EIF2AK2,EIF2S3,EIF3A,EIF3B,EIF3E,EIF3I,EIF3L,EIF4EBP1,EIF4H,HSPB1,PAIP2,POLR2G,PPP1R15B,RPL22,RPL27A,RPL35A,RPL38,RPLP0,RPS12,RPS23,RPS28,RPSA,YTHDF3
GO:0006470	C5	GO:BP	GOBP_PROTEIN_DEPHOSPHORYLATION	325	0.81	39	12	3.85186e-07	5.16468e-06	B3GAT3,BCL2,BOD1,CPPED1,DUSP1,DUSP10,DUSP13,DUSP16,DUSP22,DUSP4,EIF2AK2,EYA1,FAM122A,FBXW11,GSK3B,ILKAP,LCK,LGALS3,LRRC40,MAGI2,PDXP,PHLPP1,PPM1B,PPP1CB,PPP1R12A,PPP1R15B,PPP1R3B,PPP2R5E,PTPN1,PTPN12,PTPN13,PTPN21,PTPRG,RCAN1,RCAN2,SSH1,SSU72,STYXL1,URI1
GO:0031098	C5	GO:BP	GOBP_STRESS_ACTIVATED_PROTEIN_KINASE_SIGNALING_CASCADE	276	0.69	35	12.68	4.05825e-07	5.4208e-06	AIDA,ANKRD6,APP,ARL6IP5,CCR7,COPS5,DUSP1,DUSP10,DUSP22,EIF2AK2,ERN1,FBXW11,FOXO1,GADD45B,HACD3,KLHDC10,MAP2K7,MDFIC,MID1,MYC,PBK,PHLPP1,PTPN1,RAP2A,RIPK2,RNF13,SDCBP,SEMA3A,SPHK1,STRADB,TNFRSF19,TNFSF11,TRAF6,TRIB1,UBC
GO:0032989	C5	GO:BP	GOBP_CELLULAR_COMPONENT_MORPHOGENESIS	766	1.92	71	9.26	4.1014e-07	5.47066e-06	ALS2,APP,ARHGEF7,BCL2,BTBD3,CAPRIN1,CAPRIN2,CD44,CFLAR,CNP,CORO1C,CSRP2,CUX1,CXCL12,DCDC2,DHX36,DIP2A,DIP2B,EEF2K,EXT1,FARP1,FBXO31,FHOD3,FYN,FZD3,GAB2,GLI3,GNPAT,GOLGA4,GORASP1,GSK3B,HSP90AA1,ID1,IRS2,KANK1,LRRC4C,LZTS1,MOBP,MYCBP2,NEDD4L,NLGN1,NR4A2,NRP2,PAFAH1B1,PIK3R1,PRKAR1A,PRKCQ,PTK2,RAP2A,ROBO1,RTN4,S100B,SEMA3A,SEMA5A,SEMA6A,SEMA6D,SGK1,SHC1,SIAH1,SKIL,SLC11A2,SMURF1,SS18L1,SSBP1,TMEM106…
GO:0017038	C5	GO:BP	GOBP_PROTEIN_IMPORT	194	0.48	28	14.43	4.24022e-07	5.61074e-06	AIFM1,BAG3,DNAJC15,E2F3,ECT2,ELAVL1,FAM53B,GLI3,GRPEL2,HSP90AA1,HSPA8,IPO8,KPNA2,KPNA3,KPNB1,MDFIC,NUP153,NUP50,PEX1,PIK3R1,PTTG1IP,RAB8B,RAN,RANBP2,STAT3,TIMM44,TOMM22,TOMM7
GO:0042110	C5	GO:BP	GOBP_T_CELL_ACTIVATION	474	1.19	50	10.54	5.27069e-07	6.8553e-06	AP3D1,ATG5,BCL2,BTN2A2,BTN3A1,CASP8,CCR7,CD44,CD46,CTPS1,DUSP10,EGR1,FADD,FYN,GLI3,GSN,HFE,HSPH1,IDO1,IL6R,IL6ST,IRF4,ITPKB,JMJD6,LCK,LCP1,LEPR,LGALS3,LIG4,MAD1L1,MALT1,PELI1,PIK3R1,PKNOX1,PRKAR1A,PRKCQ,RABL3,RIPK2,RPL22,RUNX1,SOX4,STAT3,STAT5B,TFRC,TNFSF11,TOX,TRAF6,ZC3H8,ZFP36L2,ZMIZ1
GO:0072657	C5	GO:BP	GOBP_PROTEIN_LOCALIZATION_TO_MEMBRANE	658	1.65	63	9.57	5.95166e-07	7.65628e-06	ACSL3,AP3D1,ARL5A,ARL6IP1,ARL6IP5,ASB3,ATP1B3,BAG4,BCL2,BCL2L1,BRAF,CASP8,CNST,DAB2,EMC2,FAM126B,FYN,GGA1,GOLGA4,GORASP1,GSN,HSP90AA1,IFT80,LGALS3,MAGI2,MOAP1,NLGN1,PICK1,PIK3R1,PRKCI,RAB32,RAB8B,RABGEF1,RACK1,RAP2A,RFTN1,RPL22,RPL27A,RPL35A,RPL38,RPLP0,RPS12,RPS23,RPS28,RPSA,SDCBP,SEC61A1,SEC61B,SGTA,SGTB,SH3PXD2B,SIL1,SMURF1,SSH1,SSR1,SSR3,TIMM13,TIMM22,TM9SF4,TOMM22,YWHAG,YWHAH,ZFYVE27
GO:0032434	C5	GO:BP	GOBP_REGULATION_OF_PROTEASOMAL_UBIQUITIN_DEPENDENT_PROTEIN_CATABOLIC_PROCESS	132	0.33	22	16.66	6.12128e-07	7.83518e-06	CSNK1A1,CSNK1E,DAB2,FAM122A,GNA12,GSK3B,HERPUD1,HFE,N4BP1,NFE2L2,PBK,PLK1,PLK2,RACK1,RNF144A,SDCBP,SGTA,SOCS4,TRIB1,TRIB2,UBXN1,UCHL5
GO:2001252	C5	GO:BP	GOBP_POSITIVE_REGULATION_OF_CHROMOSOME_ORGANIZATION	164	0.41	25	15.24	6.127e-07	7.83895e-06	CCT6A,CHTOP,DDX11,DHX36,JARID2,KMT2E,LIG4,MAP2K7,MIER1,NSMCE2,PARN,PAXBP1,PKIB,PPARGC1A,PPHLN1,PRKCQ,RAD50,SART3,SMC5,SREBF1,SSBP1,TCP1,TNKS,WBP2,WDR61
GO:0022411	C5	GO:BP	GOBP_CELLULAR_COMPONENT_DISASSEMBLY	560	1.4	56	10	6.33819e-07	8.09813e-06	ADRB2,ATG5,AURKAIP1,CAPZA2,CD44,CDK1,CSNK1A1,DHX8,ETF1,FBXO7,FBXW7,GABARAPL1,GSK3B,GSN,GSPT1,HIF1A,HSPA8,KPNB1,LCP1,LPIN1,MAP1LC3B,MMP16,MRPL13,MRPL18,MRPL20,MRPL32,MRPL39,MRPL57,MRPS17,MRPS33,MRPS35,MTRF1L,MYC,NCKAP5L,PDXP,PIK3R1,PLK1,PPARGC1A,RUBCN,SCAF4,SCAF8,SEMA5A,SH3PXD2B,SNAI2,SREBF1,STX17,STX5,SYNJ1,TIMP2,TOMM7,TPX2,TSG101,VPS13C,VPS4B,WIPI1,ZFAND1
GO:0000165	C5	GO:BP	GOBP_MAPK_CASCADE	912	2.29	80	8.77	7.03571e-07	8.85042e-06	ACKR3,ADRB2,AIDA,AKAP12,ANKRD6,APIP,APP,ARL6IP5,ATF3,AVPI1,BRAF,CCR7,CD44,CDK1,CFLAR,CNKSR3,COPS5,DUSP1,DUSP10,DUSP16,DUSP22,DUSP4,EIF2AK2,EIF3A,ERN1,FBXW11,FBXW7,FGF9,FGFR1,FOXO1,FYN,GADD45B,GCNT2,HACD3,IRS2,ITPKB,KLF4,KLHDC10,MAP2K7,MAP3K14,MBP,MDFIC,MEF2C,MET,MID1,MOK,MYC,NLK,NQO2,PBK,PEBP1,PHLPP1,PRDM15,PSMA1,PSMA2,PSMA4,PSMA7,PTK2,PTPN1,RAP2A,RASA2,RASGRP3,RGS2,RIPK2,ROBO1,SDCBP,SEMA3A,SEMA6…
GO:0051093	C5	GO:BP	GOBP_NEGATIVE_REGULATION_OF_DEVELOPMENTAL_PROCESS	928	2.33	81	8.72	7.30287e-07	9.14025e-06	ADAMTS1,ADRB2,ANP32B,APP,BCL2,CCND1,CDK13,CDK5RAP2,CDKN1B,CFLAR,CORO1C,CTNNA1,CUL4A,DIP2B,DUSP10,EDNRB,FBXO5,FBXO7,FBXW7,FGF9,FOXO1,GABPA,GLI3,GORASP1,GSK3B,GTF2I,HDAC4,HEY2,HIF1A,HMG20A,HSPA9,ID1,ID2,IRX3,ITPKB,JAG1,JARID2,KANK1,KLF4,LSM1,MEIS1,METTL14,MIR125B1,MYC,N4BP2L2,NFE2L2,NLGN1,PCM1,PIK3R1,PLK2,PPARGC1A,RGS2,RTN4,RUNX1,SEMA3A,SEMA5A,SEMA6A,SEMA6D,SKIL,SLC12A2,SNAI2,SOCS2,SOX10,SOX6,SPARC…
GO:0048589	C5	GO:BP	GOBP_DEVELOPMENTAL_GROWTH	605	1.52	59	9.75	7.30926e-07	9.14419e-06	ADRB2,APP,ARID5B,BCL2,BIN3,BRCA2,CDKN1B,CFLAR,COPS2,CXCL12,DIP2B,DUSP10,EIF4H,ESR1,EXT1,GAS1,GDF9,GLI3,GNAS,GOLGA4,GSK3B,GSN,HEG1,HEY2,HSP90AA1,IFT80,JARID2,LATS2,LEPR,MAGI2,MEF2C,MEIS1,MKKS,NEDD4L,NRP2,PALB2,PRKAR1A,PRMT2,PTPN12,RGS2,RTN4,RUNX1,SBDS,SEMA3A,SEMA5A,SEMA6A,SEMA6D,SMURF1,SOCS2,SOX10,SPRY1,STAT5A,STAT5B,TTL,WWTR1,XRCC2,YBX3,ZFYVE27,ZMIZ1
GO:1903311	C5	GO:BP	GOBP_REGULATION_OF_MRNA_METABOLIC_PROCESS	334	0.83	39	11.67	7.52586e-07	9.38188e-06	AHCYL1,BAG4,CELF2,DAZAP1,DDX17,DHX36,DIS3,ELAVL1,GTPBP1,HSPA8,HSPB1,IGF2BP2,IGF2BP3,JMJD6,KHDRBS3,METTL14,METTL16,PARN,PCID2,POLR2G,PSMA1,PSMA2,PSMA4,PSMA7,PUM2,QKI,SAP18,SECISBP2,SFSWAP,SON,SRSF3,SRSF7,TRA2A,TRA2B,UBC,WTAP,YBX3,YTHDF3,ZFP36L2
GO:0062197	C5	GO:BP	GOBP_CELLULAR_RESPONSE_TO_CHEMICAL_STRESS	347	0.87	40	11.52	7.60008e-07	9.44936e-06	AGAP3,ARL6IP5,ATF4,ATG5,BCL2,CAT,CFLAR,CHCHD2,CPEB2,ECT2,ERCC6L2,ERN1,ETV5,FBXO7,FBXW7,FOXO1,FUT8,FYN,GJB2,HIF1A,HSPB1,KLF4,MAPKAP1,MET,NCOA7,NFE2L2,NR4A2,OXR1,PARP1,PPARGC1A,PRDX3,RACK1,RAD52,RHOB,SOD2,SPHK1,STK24,STX2,TNFAIP3,YBX3
GO:0022603	C5	GO:BP	GOBP_REGULATION_OF_ANATOMICAL_STRUCTURE_MORPHOGENESIS	1006	2.52	86	8.54	7.91688e-07	9.63933e-06	ADAMTS1,ANKRD6,ARAP1,ARHGEF7,BRWD1,BTG1,CAPRIN1,CAPRIN2,CD44,CDC42EP3,CITED2,CORO1C,CUX1,CXCL12,DAB2,DDHD2,DHX36,DIP2B,DNMBP,EEF2K,ESR1,FBXO31,FYN,FZD3,GOLGA4,GORASP1,GSK3B,GTF2I,HAS2,HIF1A,HSPB1,ID1,ITGB8,KANK1,KLF4,LARP4,LIMS1,LRRC4C,LZTS1,MAGI2,MEF2C,MIR125B1,MKLN1,NEDD4L,NEDD9,NFE2L2,NLGN1,PARVB,PDCL3,PHIP,PLK2,PPARGC1A,PRICKLE2,PSMA1,PSMA2,PSMA4,PSMA7,PTK2,RACK1,RAP2A,RHOB,RHOBTB1,RHOBTB3,RO…
GO:0032990	C5	GO:BP	GOBP_CELL_PART_MORPHOGENESIS	679	1.7	64	9.42	8.19891e-07	9.95264e-06	ALS2,APP,ARHGEF7,BCL2,BTBD3,CAPRIN1,CAPRIN2,CD44,CNP,CORO1C,CUX1,CXCL12,DCDC2,DHX36,DIP2A,DIP2B,EEF2K,EXT1,FARP1,FBXO31,FYN,FZD3,GAB2,GLI3,GOLGA4,GORASP1,GSK3B,HSP90AA1,ID1,IRS2,KANK1,LRRC4C,LZTS1,MYCBP2,NEDD4L,NLGN1,NR4A2,NRP2,PAFAH1B1,PIK3R1,PRKCQ,PTK2,RAP2A,ROBO1,RTN4,S100B,SEMA3A,SEMA5A,SEMA6A,SEMA6D,SGK1,SHC1,SIAH1,SKIL,SLC11A2,SMURF1,SS18L1,SSBP1,TMEM106B,TRAK2,TTL,YWHAH,ZDHHC17,ZFYVE27
GO:0048667	C5	GO:BP	GOBP_CELL_MORPHOGENESIS_INVOLVED_IN_NEURON_DIFFERENTIATION	579	1.45	57	9.84	8.24275e-07	9.99725e-06	APP,BCL2,BTBD3,CAPRIN1,CAPRIN2,CNP,CUX1,CXCL12,DCDC2,DHX36,DIP2A,DIP2B,EEF2K,EXT1,FARP1,FBXO31,FYN,FZD3,GAB2,GLI3,GOLGA4,GORASP1,GSK3B,HSP90AA1,ID1,IRS2,LRRC4C,LZTS1,MEF2C,MYCBP2,NEDD4L,NLGN1,NR4A2,NRP2,PAFAH1B1,PIK3R1,PRKCQ,PTK2,RAP2A,ROBO1,RTN4,S100B,SEMA3A,SEMA5A,SEMA6A,SEMA6D,SHC1,SIAH1,SKIL,SLC11A2,SS18L1,TMEM106B,TRAK2,TTL,YWHAH,ZDHHC17,ZFYVE27
GO:0019216	C5	GO:BP	GOBP_REGULATION_OF_LIPID_METABOLIC_PROCESS	401	1	44	10.97	8.46867e-07	1.02404e-05	ABCB4,ABHD6,ACACA,ACSL1,ACSL3,ADIPOR2,ARV1,ATP1A1,CCR7,CHD9,CPT1A,CREBL2,DNAJC15,EGR1,ERFE,FABP5,FBXW7,FDFT1,ID2,IDI1,IRS2,KPNB1,LACTB,MBTPS2,NSMAF,PIBF1,PIK3R4,PIP4K2A,PPARGC1A,PTK2,RACK1,RAN,RUBCN,SAMD8,SCARB1,SEC14L2,SIK1,SNAI2,SPHK1,SREBF1,STAT5B,TBL1XR1,VAV3,ZBTB20
GO:0051783	C5	GO:BP	GOBP_REGULATION_OF_NUCLEAR_DIVISION	135	0.33	22	16.29	8.98156e-07	1.08235e-05	AURKAIP1,BORA,CDC16,CDC27,CDK13,CDK5RAP2,DLGAP5,DUSP1,FBXO5,GEN1,MAD1L1,MTBP,NSMCE2,PCID2,PDE3A,PDXP,PHIP,PLK1,PRKAR1A,RAD51AP1,SPDL1,SPHK1
GO:0045664	C5	GO:BP	GOBP_REGULATION_OF_NEURON_DIFFERENTIATION	190	0.47	27	14.21	9.03116e-07	1.08555e-05	APP,BCL2,CDK5RAP2,CSNK1E,CXCL12,ECT2,EDNRB,ETV5,FGFR1,GLI3,GPRC5B,GSK3B,HEY2,HMG20A,HMG20B,ID2,IRX3,JAG1,LSM1,MEF2C,MEIS1,NLGN1,SOCS2,TIMP2,YWHAG,YWHAH,ZHX2
GO:0000209	C5	GO:BP	GOBP_PROTEIN_POLYUBIQUITINATION	337	0.84	39	11.57	9.34076e-07	1.118e-05	ANAPC1,ANKRD39,BCL2,BFAR,CDC16,CDC27,DTL,FBXL3,FBXL7,FBXO11,FBXO31,FBXO38,FBXO7,FBXW11,FBXW7,KLHL42,MYLIP,NEDD4L,NPEPPS,PELI1,PSMA1,PSMA2,PSMA4,PSMA7,RNF144A,RNF4,SIAH1,SMURF1,THOP1,TNFAIP3,TNKS,TPP2,TRAF3IP2,TRAF6,TRIM44,TTC3,UBC,UBE2H,ZNRF2
GO:0090150	C5	GO:BP	GOBP_ESTABLISHMENT_OF_PROTEIN_LOCALIZATION_TO_MEMBRANE	351	0.88	40	11.39	1.00636e-06	1.19588e-05	ACSL3,ARL6IP1,BCL2,BRAF,CASP8,CNST,EMC2,FYN,GGA1,GOLGA4,GORASP1,HSP90AA1,MOAP1,PRKCI,RAB8B,RABGEF1,RACK1,RFTN1,RPL22,RPL27A,RPL35A,RPL38,RPLP0,RPS12,RPS23,RPS28,RPSA,SDCBP,SEC61A1,SEC61B,SGTA,SGTB,SIL1,SSR1,SSR3,TIMM13,TIMM22,TOMM22,YWHAG,YWHAH
GO:0048863	C5	GO:BP	GOBP_STEM_CELL_DIFFERENTIATION	251	0.63	32	12.74	1.07765e-06	1.27523e-05	ALX1,CDK13,CORO1C,DHX36,EDNRB,EIF2AK2,ESR1,EXT1,HIF1A,HSPA9,JAG1,JARID2,MEF2C,N4BP2L2,NFE2L2,NRP2,PSMA1,PSMA2,PSMA4,PSMA7,PUS7,PWP1,RUNX1,SEMA3A,SEMA5A,SEMA6A,SEMA6D,SHC4,SNAI2,SOX10,SOX6,ZFP36L2
GO:0045860	C5	GO:BP	GOBP_POSITIVE_REGULATION_OF_PROTEIN_KINASE_ACTIVITY	528	1.32	53	10.03	1.08736e-06	1.28565e-05	ACSL1,ADAM9,ADRB2,ALS2,AVPI1,BORA,BRAF,CCND1,CCR7,CDK1,CKS1B,CKS2,COPS8,DBF4,ECT2,EGR1,EIF2AK2,ERN1,FBXW7,FGFR1,FYN,GADD45B,GPRC5A,GPRC5B,HACD3,HSP90AA1,IL6R,MALT1,MAP2K7,MAP3K14,MAPKAP1,MDFIC,MIR125B1,NEDD9,OSBPL8,PBK,PIBF1,PRKAR1A,PTK2,PTPN1,RICTOR,RIPK2,ROBO1,RPTOR,SHC1,SNX9,STRADB,SYAP1,TNFSF11,TPX2,TRAF6,UBC,WNK1
GO:0046649	C5	GO:BP	GOBP_LYMPHOCYTE_ACTIVATION	745	1.87	68	9.12	1.16312e-06	1.36492e-05	AP3D1,ATG5,BCL2,BTN2A2,BTN3A1,CASP8,CCR7,CD44,CD46,CTPS1,DUSP10,EGR1,FADD,FBXO7,FYN,GLI3,GSN,HDAC4,HFE,HSPH1,IDO1,IL6R,IL6ST,IRF2BP2,IRF4,IRS2,ITFG2,ITPKB,JMJD6,KLF6,LAMP1,LCK,LCP1,LEPR,LGALS3,LIG4,MAD1L1,MALT1,MEF2C,MERTK,MSH6,ONECUT1,PCID2,PELI1,PIBF1,PIK3R1,PKNOX1,PRKAR1A,PRKCQ,RABL3,RIPK2,RPL22,RUNX1,SLC15A4,SOX4,STAT3,STAT5B,TFRC,TNFAIP3,TNFSF11,TOX,TRAF6,TXLNA,UNG,VAV3,ZC3H8,ZFP36L2,ZMIZ1
GO:0040008	C5	GO:BP	GOBP_REGULATION_OF_GROWTH	644	1.61	61	9.47	1.22443e-06	1.43032e-05	ADIPOR2,ADRB2,APP,ATAD3A,BCL2,BRAT1,BTG1,CAPRIN2,CDKN1B,CDKN2C,CXCL12,DCUN1D3,DIP2B,DUSP10,ENO1,FAM122A,GDF9,GOLGA4,GSK3B,HEY2,HIF1A,ING3,JADE1,JARID2,LATS2,MEF2C,MEIS1,MKKS,MORF4L2,NEDD4L,NEDD9,PRKCQ,RACK1,RFTN1,RGS2,RPTOR,RTN4,RUNX1,SDCBP,SEMA3A,SEMA5A,SEMA6A,SEMA6D,SERTAD2,SERTAD3,SGK1,SGK3,SHC1,SMURF1,SOCS2,SOCS4,SPHK1,STAT5A,STAT5B,TSG101,TTL,URI1,VPS54,YBX3,ZFYVE27,ZMAT3
GO:0043270	C5	GO:BP	GOBP_POSITIVE_REGULATION_OF_ION_TRANSPORT	659	1.65	62	9.4	1.25647e-06	1.46533e-05	ABCB4,ACSL1,ACSL3,ADAM9,ADIPOR2,ADRB2,AHCYL1,ANP32B,ARL6IP1,ATF4,ATG5,ATP1B3,ATP8A1,B3GAT3,BAG3,BCL2,BRAF,CASP8,CNKSR3,CNST,CREBL2,CXCL12,DMD,ECT2,ERFE,FBXW7,FYN,GLI3,GSK3B,HFE,HIF1A,ICE1,IRS2,LEPROT,LGALS3,NFE2L2,NPEPPS,OAZ1,OSBPL8,PCM1,PCNT,PIK3R1,PLA2G6,PLP1,PRKCI,RAB8B,RACK1,RAN,SAR1A,SLC12A2,SOX4,SRI,TM9SF4,TMF1,TNFSF11,TOMM7,TSG101,WNK1,XPO4,YWHAG,YWHAH,ZFAND1
GO:0061136	C5	GO:BP	GOBP_REGULATION_OF_PROTEASOMAL_PROTEIN_CATABOLIC_PROCESS	182	0.45	26	14.28	1.27741e-06	1.48852e-05	CSNK1A1,CSNK1E,DAB2,FAM122A,FBXW7,GNA12,GSK3B,HERPUD1,HFE,N4BP1,NFE2L2,NUDT15,PBK,PLK1,PLK2,RACK1,RNF144A,SDCBP,SGTA,SOCS4,TMF1,TRIB1,TRIB2,UBXN1,UCHL5,USP13
GO:0090068	C5	GO:BP	GOBP_POSITIVE_REGULATION_OF_CELL_CYCLE_PROCESS	303	0.76	36	11.88	1.28573e-06	1.49636e-05	ADAMTS1,APP,CASP2,CCND1,CDC16,CDC27,CDK1,CDKN1B,CIT,CNOT2,CRADD,CSPP1,CUL4A,DBF4,DDX11,DLGAP5,DTL,E2F7,ECT2,FBXO5,GEN1,ID2,KMT2E,MDM4,MTBP,NSMCE2,PCID2,PHIP,PKP4,PLK2,RAD51AP1,RPTOR,SMC5,SOX4,SPHK1,VPS4B
GO:0030318	C5	GO:BP	GOBP_MELANOCYTE_DIFFERENTIATION	24	0.06	9	37.5	1.29265e-06	1.50317e-05	BCL2,EDNRB,GLI3,MEF2C,MITF,OCA2,SOX10,USP13,ZEB2
GO:0071826	C5	GO:BP	GOBP_RIBONUCLEOPROTEIN_COMPLEX_SUBUNIT_ORGANIZATION	229	0.57	30	13.1	1.3011e-06	1.51051e-05	ABT1,CELF2,DHX29,DHX8,EIF2S3,EIF3A,EIF3B,EIF3E,EIF3I,EIF3L,EIF4H,GEMIN8,HSP90AA1,LUC7L2,MRPL20,RNU4ATAC,RPL38,RPLP0,RPS27L,RPS28,RPSA,SART3,SF3A2,SFSWAP,SLU7,SNRNP200,SNRPG,WEE2-AS1,ZFAND1,ZRSR2
GO:0055086	C5	GO:BP	GOBP_NUCLEOBASE_CONTAINING_SMALL_MOLECULE_METABOLIC_PROCESS	617	1.55	59	9.56	1.3361e-06	1.54923e-05	ACACA,ACOT9,ACSL1,ACSL3,ACSS1,AFMID,APP,ATP6V1A,CBR4,CNP,COASY,CROT,CTPS1,DIP2A,ENO1,ENTPD6,FAR2,FOXK1,FUT8,GART,GTPBP1,HDAC4,HIF1A,HSD17B12,IDO1,KYNU,LDHA,MTAP,NAMPT,NAXD,NT5C3A,NUDT1,NUDT15,NUP153,NUP50,PANK3,PARP1,PDE4B,PDE4D,PDHX,PEMT,PGAM1,PPARGC1A,PRPSAP1,PRTFDC1,RAD50,RAN,RANBP2,RFK,RNASEH2B,RRM2,SMPDL3A,TK1,TK2,UMPS,UNG,UPP1,UQCC3,ZBTB20
GO:0045787	C5	GO:BP	GOBP_POSITIVE_REGULATION_OF_CELL_CYCLE	395	0.99	43	10.88	1.35498e-06	1.5679e-05	ADAMTS1,APP,BRCA2,CASP2,CCND1,CDC16,CDC27,CDK1,CDKN1B,CIT,CITED2,CKS1B,CKS2,CNOT2,CRADD,CSPP1,CUL4A,DBF4,DDX11,DLGAP5,DTL,E2F7,ECT2,EIF4EBP1,FBXO5,GEN1,ID2,KMT2E,MDM4,MTBP,NSMCE2,PCID2,PHIP,PKP4,PLK2,RAD51AP1,RPTOR,SMC5,SOX4,SPHK1,STAT5B,TTL,VPS4B
GO:0006082	C5	GO:BP	GOBP_ORGANIC_ACID_METABOLIC_PROCESS	1067	2.68	89	8.34	1.37524e-06	1.58938e-05	ABHD10,ACACA,ACCS,ACSL1,ACSL3,ACSS1,ADIPOR2,ADO,AFMID,AIG1,APIP,APP,ATF4,AUH,BPHL,CBR1,CBR4,CPT1A,CREM,CROT,CRYL1,CTH,CTPS1,CYP2U1,CYP4V2,DARS2,DCT,ENO1,ENOPH1,ERFE,FABP5,FARSB,FOXK1,GART,GNPAT,GOT1,GRHPR,HACD3,HDAC4,HIF1A,HLCS,HNMT,HSD17B12,IDH3A,IDO1,IREB2,IRS2,KYNU,LDHA,LDHB,LPIN1,MDH2,MGST2,MRS2,MTAP,MTHFD1L,NUDT19,NUP153,NUP50,OAZ1,ODC1,OSBPL9,PDHX,PDXDC1,PEMT,PGAM1,PIBF1,PLOD2,PLP1,PPA1,PPA…
GO:0045931	C5	GO:BP	GOBP_POSITIVE_REGULATION_OF_MITOTIC_CELL_CYCLE	118	0.29	20	16.94	1.4665e-06	1.6828e-05	ADAMTS1,APP,BRCA2,CCND1,CDC16,CDC27,CDK1,CUL4A,DLGAP5,DTL,EIF4EBP1,FBXO5,KMT2E,MTBP,NSMCE2,RPTOR,SPHK1,STAT5B,TTL,VPS4B
GO:0045596	C5	GO:BP	GOBP_NEGATIVE_REGULATION_OF_CELL_DIFFERENTIATION	663	1.66	62	9.35	1.51774e-06	1.73418e-05	ANP32B,APP,CCND1,CDK13,CDK5RAP2,CORO1C,CTNNA1,CUL4A,DIP2B,DUSP10,EDNRB,FBXO7,FBXW7,FGF9,FOXO1,GABPA,GLI3,GORASP1,GSK3B,HDAC4,HEY2,HMG20A,HSPA9,ID1,ID2,IRX3,ITPKB,JAG1,KANK1,LSM1,MEIS1,METTL14,MIR125B1,MYC,N4BP2L2,NFE2L2,PCM1,PIK3R1,RGS2,RTN4,RUNX1,SEMA3A,SEMA5A,SEMA6A,SEMA6D,SKIL,SNAI2,SOX10,SOX6,SPRY1,STAT5B,TRAK2,TRIB1,TRIB2,USF3,WDR61,WWTR1,YWHAH,ZADH2,ZC3H8,ZFP36L2,ZHX2
GO:0070302	C5	GO:BP	GOBP_REGULATION_OF_STRESS_ACTIVATED_PROTEIN_KINASE_SIGNALING_CASCADE	184	0.46	26	14.13	1.56424e-06	1.78442e-05	AIDA,ANKRD6,APP,ARL6IP5,CCR7,COPS5,DUSP1,DUSP10,DUSP22,EIF2AK2,FOXO1,GADD45B,KLHDC10,MID1,MYC,PBK,PHLPP1,RAP2A,RIPK2,RNF13,SDCBP,SEMA3A,SPHK1,TNFRSF19,TNFSF11,TRAF6
GO:0000725	C5	GO:BP	GOBP_RECOMBINATIONAL_REPAIR	140	0.35	22	15.71	1.65408e-06	1.87253e-05	BRCA2,DMC1,ERCC4,GEN1,HUS1,KDM4D,KLHL15,MCM2,MMS19,NSMCE2,PALB2,PARP1,RAD50,RAD51AP1,RAD52,RBBP8,RECQL,RMI2,SMC5,SMC6,XRCC1,XRCC2
GO:0007088	C5	GO:BP	GOBP_REGULATION_OF_MITOTIC_NUCLEAR_DIVISION	109	0.27	19	17.43	1.7232e-06	1.94297e-05	AURKAIP1,BORA,CDC16,CDC27,CDK13,CDK5RAP2,DLGAP5,DUSP1,FBXO5,GEN1,MAD1L1,MTBP,NSMCE2,PCID2,PDXP,PHIP,PLK1,SPDL1,SPHK1
GO:1990542	C5	GO:BP	GOBP_MITOCHONDRIAL_TRANSMEMBRANE_TRANSPORT	109	0.27	19	17.43	1.7232e-06	1.94297e-05	ACACA,AIFM1,CPT1A,DNAJC15,GRPEL2,MPC1,MRPL18,MRS2,PSEN2,SFXN1,SFXN4,SLC25A15,SLC25A21,SLC25A28,SLC25A37,SLC25A38,SLC25A4,TIMM44,TOMM7
GO:0071559	C5	GO:BP	GOBP_RESPONSE_TO_TRANSFORMING_GROWTH_FACTOR_BETA	257	0.64	32	12.45	1.77253e-06	1.99222e-05	ADAM9,CFLAR,CITED2,DAB2,DUSP22,FUT8,FYN,GCNT2,GDF9,GOT1,ID1,ITGB8,LATS2,LIMS1,MEF2C,NLK,ONECUT1,PARP1,PDE3A,PPARGC1A,PTK2,SDCBP,SKIL,SMURF1,SNX25,SOX6,SPRY1,UBC,ZFP36L2,ZMIZ1,ZNF703,ZYX
GO:0006403	C5	GO:BP	GOBP_RNA_LOCALIZATION	233	0.58	30	12.87	1.84509e-06	2.0652e-05	AHCTF1,CCT6A,CHTOP,DHX36,IGF2BP2,IGF2BP3,LRPPRC,LSG1,MAGOHB,MCM3AP,MRPL18,NUP153,NUP50,PARN,PARP11,PCID2,QKI,RAN,RANBP2,RFTN1,SENP2,SLU7,SRSF11,SRSF2,SRSF3,SRSF7,TCP1,TNKS,U2AF1,UPF3A
GO:1903706	C5	GO:BP	GOBP_REGULATION_OF_HEMOPOIESIS	415	1.04	44	10.6	2.03577e-06	2.25663e-05	ANKRD54,AP3D1,ASH2L,CASP8,CD46,CUL4A,DUSP10,FADD,FAM210B,FBXO7,FBXW7,GABPA,GLI3,GNAS,HIF1A,HSPA9,IRF4,ITPKB,JAG1,KMT2C,KMT2E,LGALS3,MALT1,MEF2C,MEIS1,MIR125B1,MITF,MYC,PCID2,PIK3R1,PRKCQ,RIPK2,RUNX1,SOX4,STAT3,STAT5B,TNFSF11,TOX,TRAF6,TRIB1,WDR61,ZC3H8,ZFP36L2,ZMIZ1
GO:0051656	C5	GO:BP	GOBP_ESTABLISHMENT_OF_ORGANELLE_LOCALIZATION	431	1.08	45	10.44	2.34748e-06	2.55266e-05	ANKRD28,AP3D1,ARHGAP21,BBS5,BLOC1S6,BOD1,BORCS5,C12orf4,CDK5RAP2,CHAMP1,CTSZ,DLGAP5,FBXW11,GAB2,GORASP1,HIF1A,KIF25,KPNB1,LAMP1,LRPPRC,LSG1,MAD1L1,MCPH1,MKKS,MLPH,MX1,NLGN1,PAFAH1B1,PCM1,PIBF1,PLK1,RAB17,RAN,S100A13,SAR1A,SEC31A,SPDL1,SPRY1,STX5,SYNJ1,TLE6,TRAK2,TTL,VPS4B,WIPI1
GO:1902850	C5	GO:BP	GOBP_MICROTUBULE_CYTOSKELETON_ORGANIZATION_INVOLVED_IN_MITOSIS	143	0.35	22	15.38	2.34808e-06	2.55266e-05	BORA,CDK5RAP2,DCTN6,DLGAP5,FBXW11,KPNB1,MCPH1,MZT1,PAFAH1B1,PCNT,PIBF1,PLK1,PLK2,RAN,SBDS,SPDL1,SPRY1,TACC1,TACC2,TNKS,TPX2,VPS4B
GO:0007623	C5	GO:BP	GOBP_CIRCADIAN_RHYTHM	212	0.53	28	13.2	2.41541e-06	2.58404e-05	ATF4,CDK1,CPT1A,CREM,CSNK1E,EGR1,FBXL3,FBXW11,FBXW7,GNAQ,GSK3B,HEBP1,ID1,ID2,ID4,KDM5A,KLF9,MYCBP2,NAGLU,NAMPT,NDUFA9,NFIL3,NLGN1,PHLPP1,PPARGC1A,PPP1CB,SIK1,SREBF1
GO:0009314	C5	GO:BP	GOBP_RESPONSE_TO_RADIATION	446	1.12	46	10.31	2.52859e-06	2.6949e-05	APP,ATF4,BCL2,BRAT1,BRCA2,CAT,CCND1,COPS3,CXCL12,DCT,DCUN1D3,DDHD2,DHX36,DTL,DUSP1,ECT2,EGR1,ERCC4,ERCC5,EXT1,EYA1,FBXL3,GNAQ,GTF2H5,HIF1A,HUS1,ID2,INTS7,KDM4D,LIG4,MAP2K7,MSH6,MYC,N4BP1,PARP1,PBK,PIK3R1,PPP1CB,RAD51AP1,RHOB,SIK1,SLC24A1,SOD2,TANC1,TRIM13,XRCC2
GO:0046486	C5	GO:BP	GOBP_GLYCEROLIPID_METABOLIC_PROCESS	433	1.08	45	10.39	2.63902e-06	2.80096e-05	ABHD6,ACSL1,ACSL3,AGPAT5,CAT,CPT1A,DDHD2,DPM1,ETNK1,FABP5,FABP7,FAM126B,FBXW7,GNPAT,GPAT3,ITPKB,LPIN1,NAPEPLD,OSBPL8,PAFAH1B1,PDXP,PEMT,PIGA,PIGC,PIGP,PIK3R1,PIK3R4,PIP4K2A,PLA2G6,PLD1,PLEKHA8,PTPN13,RAB5A,SCARB1,SERAC1,SERINC5,SIK1,SLC44A1,SMPD4,SOCS2,SOCS4,SREBF1,STARD10,STARD7,SYNJ1
GO:0090316	C5	GO:BP	GOBP_POSITIVE_REGULATION_OF_INTRACELLULAR_PROTEIN_TRANSPORT	178	0.44	25	14.04	2.70771e-06	2.86847e-05	ANP32B,B3GAT3,BAG3,BCL2,CASP8,ECT2,FBXW7,FYN,GLI3,GSK3B,ICE1,LEPROT,NPEPPS,OAZ1,PCM1,PCNT,PIK3R1,RAN,SAR1A,TM9SF4,TOMM7,XPO4,YWHAG,YWHAH,ZFAND1
GO:0009887	C5	GO:BP	GOBP_ANIMAL_ORGAN_MORPHOGENESIS	1025	2.57	85	8.29	2.81614e-06	2.98102e-05	ADAMTS1,ADGRG6,AGTPBP1,ALX1,ANKRD6,ARID5B,ATF4,BBS5,BCL2,BRAF,CFLAR,CITED2,COL11A1,CSRNP1,CTNNA1,DAB2,ESR1,EXT1,EYA1,FBXW11,FBXW7,FGF9,FGFR1,FOXO1,FZD3,GLI3,GNAS,GZF1,HAS2,HCCS,HEG1,HEY2,HIF1A,ID2,IFT80,IRX3,IRX5,JAG1,MAGI2,MDM4,MEF2C,MEIS1,MKKS,MMP16,MTHFD1L,MYC,NAGLU,NRP2,PAFAH1B1,PALB2,PBX3,PERP,PRICKLE2,PRKCI,PSMA1,PSMA2,PSMA4,PSMA7,PTK2,ROBO1,RPL38,RTN4,SEMA3A,SEMA6A,SMURF1,SNAI2,SOX4,SOX6,S…
GO:1904951	C5	GO:BP	GOBP_POSITIVE_REGULATION_OF_ESTABLISHMENT_OF_PROTEIN_LOCALIZATION	327	0.82	37	11.31	2.85024e-06	3.01379e-05	ACSL3,ADAM9,ANP32B,B3GAT3,BAG3,BCL2,CASP8,CCT6A,CNST,ECT2,FBXW7,FYN,GLI3,GSK3B,HIF1A,ICE1,IRS2,LEPROT,NPEPPS,OAZ1,PCM1,PCNT,PIK3R1,PLA2G6,RACK1,RAN,SAR1A,SOX4,SRI,TCP1,TM9SF4,TOMM7,TSG101,XPO4,YWHAG,YWHAH,ZFAND1
GO:0072331	C5	GO:BP	GOBP_SIGNAL_TRANSDUCTION_BY_P53_CLASS_MEDIATOR	263	0.66	32	12.16	2.85804e-06	3.02092e-05	BANP,BCL2,BRCA2,CASP2,CD44,CDK1,CDKN1B,CNOT2,CRADD,E2F7,EHMT1,HUS1,MDM4,MTA2,PAK1IP1,PERP,PLK2,PRKAB1,PTTG1IP,RAD50,RBBP4,RBBP8,RFC2,RFC3,RFC5,RMI2,RPS27L,SETD9,SNAI2,SOX4,TAF2,TPX2
GO:0010970	C5	GO:BP	GOBP_TRANSPORT_ALONG_MICROTUBULE	156	0.39	23	14.74	2.91581e-06	3.07391e-05	AP3D1,APP,ARHGAP21,BAG3,BLOC1S6,BORCS5,FBXW11,HIF1A,HSPA8,HSPB1,IFT80,IFT88,LAMP1,LCA5,LCA5L,LRPPRC,PAFAH1B1,PCM1,TRAK2,TTC21A,TTC26,TTC30A,TTC30B
GO:0044839	C5	GO:BP	GOBP_CELL_CYCLE_G2_M_PHASE_TRANSITION	276	0.69	33	11.95	2.94827e-06	3.10466e-05	APP,BORA,CCND1,CDK1,CDK5RAP2,CEP152,CEP41,CSNK1E,DTL,FAM122A,FBXL3,FBXL7,FBXO5,FBXW11,HMMR,HSP90AA1,HUS1,PAFAH1B1,PCM1,PCNT,PHLDA1,PLK1,PPP1CB,PPP1R12A,PSMA1,PSMA2,PSMA4,PSMA7,SDCCAG8,TAF2,TPX2,VPS4B,YWHAG
GO:0061024	C5	GO:BP	GOBP_MEMBRANE_ORGANIZATION	949	2.38	80	8.42	2.95635e-06	3.112e-05	AAK1,ABCB4,ADRB2,ANKRD28,AP3D1,APOO,ARL6IP1,ARPC1A,ARV1,ATP8A1,BCL2,BCL2L1,BIN3,CASP8,CDK1,CHCHD3,CLCN3,CNP,CORO1C,CTSZ,DAB2,EMC2,GNPAT,GORASP1,GSK3B,GSN,GULP1,HSP90AA1,HSPA8,HSPA9,IGF2R,LPIN1,MBP,MEGF10,MOAP1,MX1,NLGN1,OSBPL8,PARP11,PICK1,PIP4K2A,PLEKHA8,PLK1,PRELID3B,PRKCI,RAB20,RAB5A,RAB8B,RALA,REEP3,RFTN1,RHOBTB1,RTN4,SAR1A,SEC31A,SGIP1,SGTA,SH3TC2,SMURF1,SNX9,SPHK1,SSH1,STX16,STX17,STX2,STX5…
GO:0048814	C5	GO:BP	GOBP_REGULATION_OF_DENDRITE_MORPHOGENESIS	65	0.16	14	21.53	3.05008e-06	3.20111e-05	CAPRIN1,CAPRIN2,CUX1,DHX36,EEF2K,FBXO31,GORASP1,GSK3B,ID1,LZTS1,NEDD4L,RAP2A,SS18L1,YWHAH
GO:1902807	C5	GO:BP	GOBP_NEGATIVE_REGULATION_OF_CELL_CYCLE_G1_S_PHASE_TRANSITION	124	0.31	20	16.12	3.16692e-06	3.30896e-05	BCL2,CASP2,CCND1,CDK1,CDKN1B,CDKN2C,CNOT2,CRADD,DCUN1D3,E2F7,FBXO31,FBXO7,JADE1,KLF4,MDM4,PLK2,PRMT2,RPS27L,SOX4,ZNF655
GO:0070585	C5	GO:BP	GOBP_PROTEIN_LOCALIZATION_TO_MITOCHONDRION	146	0.36	22	15.06	3.29555e-06	3.43446e-05	AIFM1,BAG3,BAG4,BCL2,CASP8,DNAJC15,FBXO7,FBXW7,GRPEL2,HSP90AA1,LEPROT,MIPEP,MOAP1,NPEPPS,SREBF1,TIMM13,TIMM22,TIMM44,TOMM22,TOMM7,YWHAG,YWHAH
GO:0022407	C5	GO:BP	GOBP_REGULATION_OF_CELL_CELL_ADHESION	437	1.09	45	10.29	3.32452e-06	3.4621e-05	AP3D1,BTN2A2,CCR7,CD44,CD46,CITED2,CXCL12,DUSP10,FADD,FYN,GCNT2,GLI3,GTPBP4,HAS2,HFE,HSPH1,IDO1,IL6ST,ITPKB,JAG1,KLF4,LCK,LGALS3,MAD1L1,MALT1,MBP,MEGF10,PELI1,PIK3R1,PRKAR1A,PRKCQ,PTK2,RIPK2,RUNX1,SOX4,ST3GAL4,STAT5B,TENM3,TFRC,TNFSF11,TRAF6,WNK1,ZC3H8,ZMIZ1,ZNF703
GO:0008625	C5	GO:BP	GOBP_EXTRINSIC_APOPTOTIC_SIGNALING_PATHWAY_VIA_DEATH_DOMAIN_RECEPTORS	84	0.21	16	19.04	3.36572e-06	3.49725e-05	ATF3,BAG3,BCL2,BCL2L1,CASP8,CFLAR,CRADD,DDX47,DEDD,FADD,GSK3B,LGALS3,MOAP1,PIK3R1,SKIL,TNFAIP3
GO:0032392	C5	GO:BP	GOBP_DNA_GEOMETRIC_CHANGE	114	0.28	19	16.66	3.37322e-06	3.50246e-05	CHD9,CUL4A,DDX11,DDX12P,DHX36,G3BP1,GTF2H1,GTF2H5,MCM2,NAV2,PARP1,RAD50,RECQL,RFC2,RFC3,RFC5,SSBP1,UBC,WRNIP1
GO:0072359	C5	GO:BP	GOBP_CIRCULATORY_SYSTEM_DEVELOPMENT	1140	2.86	92	8.07	3.38947e-06	3.51804e-05	ACKR3,ADAMTS1,ADAMTS6,ADGRG1,ADGRG6,ADIPOR2,AMOTL1,ANP32B,APOLD1,ATG5,BBS5,BTG1,CALD1,CASP8,CBY1,CDKN1B,CFLAR,CITED2,COL11A1,CTH,DCTN5,DHX36,E2F7,EGR1,EXT1,FBXW7,FGF9,FHOD3,GGNBP2,GLI3,GTF2I,HAS2,HEG1,HEY2,HIF1A,HSPB1,ID1,IL6R,ITGB8,JAG1,JARID2,JMJD6,KLF4,LEPR,LMO4,MATR3,MDM4,MEF2C,MEIS1,MIR125B1,MKKS,NAA15,NFE2L2,NRP2,PDCL3,PDLIM3,PKNOX1,PLK2,PRKAR1A,PTK2,QKI,RGS2,RHOB,ROBO1,RTN4,RUNX1,S100A1,SA…
GO:0015980	C5	GO:BP	GOBP_ENERGY_DERIVATION_BY_OXIDATION_OF_ORGANIC_COMPOUNDS	278	0.69	33	11.87	3.42649e-06	3.55124e-05	CAT,CDK1,CHCHD2,COA6,COX7B,DNAJC15,GNAS,GSK3B,GYG1,HIF1A,IDH3A,IL6ST,IREB2,IRS2,ISCU,LEPR,MDH2,MYC,NDUFA4,NDUFA7,NDUFA9,NDUFB3,NDUFB4,NDUFC1,NDUFC2,NDUFV3,PPARGC1A,PPP1CB,PPP1R3B,PYGB,SUCLG1,UQCC3,UQCRQ
GO:0014070	C5	GO:BP	GOBP_RESPONSE_TO_ORGANIC_CYCLIC_COMPOUND	907	2.27	77	8.48	3.44506e-06	3.56786e-05	ABCB4,ACSL1,ACSL3,ADAM9,APP,ATF1,ATF4,ATP1A1,BCL2,CASP8,CAT,CCND1,CFLAR,CNOT2,CPT1A,CTNNA1,DAB2,DDX17,DHX36,DUSP1,EDNRB,EEF2K,EGR1,ESR1,ESRRG,FADD,FAM210B,FOXO1,FOXP2,GABPA,GJB2,GNAS,GOT1,GSK3B,GSN,HLCS,HNMT,ID1,KLF4,KLF9,KYNU,LDHA,MEF2C,MIR125B1,MN1,MTAP,PARP1,PDE3A,PDE4B,PDXP,PELI1,PPARGC1A,PRMT2,PSPH,RFTN1,RIPK2,RUNX1,SGK1,SLC3A2,SNAI2,SOCS2,SOX10,SPARC,SREBF1,SSH1,STAT3,STAT5B,TAF2,TIPARP,TMF…
GO:0090087	C5	GO:BP	GOBP_REGULATION_OF_PEPTIDE_TRANSPORT	579	1.45	55	9.49	3.47199e-06	3.59307e-05	ACSL3,ADAM9,ANP32B,ARFIP1,B3GAT3,BAG3,BAG4,BCL2,CASP8,CNST,CPT1A,DNAJC1,DPH3,ECT2,ERLEC1,FBXW7,FYN,GLI3,GSK3B,HFE,HIF1A,HSPA8,ICE1,IRS2,LCP1,LEPROT,MDFIC,NPEPPS,OAZ1,PCM1,PCNT,PICK1,PIK3R1,PLA2G6,PTPN1,RAB8B,RACK1,RAN,SAR1A,SERGEF,SH3TC2,SLC12A2,SLC25A4,SOX4,SREBF1,SRI,TM9SF4,TNFSF11,TOMM7,TSG101,UBAC2,XPO4,YWHAG,YWHAH,ZFAND1
GO:2000060	C5	GO:BP	GOBP_POSITIVE_REGULATION_OF_UBIQUITIN_DEPENDENT_PROTEIN_CATABOLIC_PROCESS	104	0.26	18	17.3	3.49944e-06	3.61224e-05	CSNK1A1,CSNK1E,DAB2,FAM122A,FBXW7,GSK3B,HERPUD1,NFE2L2,PLK1,PLK2,PTK2,RACK1,RNF144A,SGTA,SMURF1,SOCS4,TRIB1,TRIB2
GO:0000722	C5	GO:BP	GOBP_TELOMERE_MAINTENANCE_VIA_RECOMBINATION	15	0.03	7	46.66	3.58939e-06	3.69968e-05	BRCA2,ERCC4,NSMCE2,RAD50,SMC5,SMC6,XRCC1
GO:1903131	C5	GO:BP	GOBP_MONONUCLEAR_CELL_DIFFERENTIATION	411	1.03	43	10.46	3.6162e-06	3.72052e-05	AP3D1,ATG5,BCL2,CCR7,CD46,DUSP10,EGR1,FADD,FBXO7,GLI3,HDAC4,IL6R,IRF2BP2,IRF4,ITFG2,ITGB8,ITPKB,JMJD6,KLF6,LCK,LEPR,LIG4,MALT1,MERTK,MIR125B1,MYC,ONECUT1,PCID2,PIK3R1,PIR,PKNOX1,RABL3,RIPK2,RPL22,RUNX1,SOX4,STAT3,STAT5B,TOX,TRAF6,ZC3H8,ZFP36L2,ZMIZ1
GO:0033993	C5	GO:BP	GOBP_RESPONSE_TO_LIPID	865	2.17	74	8.55	3.9977e-06	4.08768e-05	ABCB4,ACSL1,ADAM9,ADIPOR2,AKAP12,ATP1A1,BCL2,CASP8,CAT,CCND1,CCR7,CFLAR,CNOT2,CNP,CPT1A,DAB2,DDX17,DUSP1,DUSP10,EDNRB,ERBIN,ESR1,ESRRG,FAM210B,FOXO1,FOXP2,GJB2,GNPAT,GOT1,HNMT,IDO1,IFNAR1,IGF2R,KLF4,KLF9,LITAF,MALT1,MEF2C,MGST2,MIR125B1,MN1,MTAP,PARP1,PDE4B,PELI1,PPARGC1A,PRDX3,PRMT2,PSPH,RIPK2,RUNX1,SCARB1,SGK1,SNAI2,SOCS2,SOD2,SOX10,SPARC,SREBF1,STAT3,STAT5B,TMF1,TNFAIP3,TRAF6,TRIB1,TRIM41,UFSP…
GO:0071453	C5	GO:BP	GOBP_CELLULAR_RESPONSE_TO_OXYGEN_LEVELS	230	0.57	29	12.6	4.01448e-06	4.10038e-05	ATF4,ATP6V1A,BCL2,CCDC115,CFLAR,CHCHD2,CITED2,CPEB2,CPEB4,CUL2,EEF2K,EGR1,EIF4EBP1,ENO1,FOXO1,HIF1A,MALAT1,MDM4,MYC,NFE2L2,NPEPPS,PICK1,PPARGC1A,PSMA1,PSMA2,PSMA4,PSMA7,TMBIM6,UBC
GO:0006650	C5	GO:BP	GOBP_GLYCEROPHOSPHOLIPID_METABOLIC_PROCESS	346	0.86	38	10.98	4.19912e-06	4.25814e-05	ABHD6,ACSL3,AGPAT5,DDHD2,DPM1,ETNK1,FABP5,FAM126B,GNPAT,GPAT3,ITPKB,LPIN1,NAPEPLD,OSBPL8,PAFAH1B1,PDXP,PEMT,PIGA,PIGC,PIGP,PIK3R1,PIK3R4,PIP4K2A,PLA2G6,PLD1,PLEKHA8,PTPN13,RAB5A,SCARB1,SERAC1,SERINC5,SLC44A1,SMPD4,SOCS2,SOCS4,STARD10,STARD7,SYNJ1
GO:0006310	C5	GO:BP	GOBP_DNA_RECOMBINATION	294	0.73	34	11.56	4.32319e-06	4.37609e-05	BRCA2,DMC1,ERCC4,GEN1,HSF2BP,HUS1,KDM4D,KIN,KLHL15,KPNA2,LIG4,MCM2,MMS19,MND1,MSH6,NSMCE2,PALB2,PARP1,RAD50,RAD51AP1,RAD52,RBBP8,RECQL,RMI2,SLC15A4,SMC5,SMC6,TFRC,THAP9,TSN,UCHL5,UNG,XRCC1,XRCC2
GO:0040017	C5	GO:BP	GOBP_POSITIVE_REGULATION_OF_LOCOMOTION	585	1.47	55	9.4	4.62841e-06	4.64174e-05	ACKR3,ADAM9,ADAMTS1,AKAP12,APP,ARHGEF7,ATP8A1,BAG4,BCL2,CCR7,CD99L2,CXCL12,DAB2,ELP3,FADD,FBXO31,FBXO5,FGF9,FGFR1,GCNT2,HAS2,HDAC4,HIF1A,HSPB1,IL6R,IRS2,LGALS3,MALAT1,MET,NEDD9,NFE2L2,NRP2,ONECUT1,PIK3R1,PLK2,PLP1,PTK2,RACK1,RHOB,RTN4,SCARB1,SDCBP,SEMA3A,SEMA5A,SEMA6A,SEMA6D,SNAI2,SOD2,SPARC,SPHK1,SSH1,STAT3,STAT5A,WNK1,ZNF703
GO:0043687	C5	GO:BP	GOBP_POST_TRANSLATIONAL_PROTEIN_MODIFICATION	361	0.9	39	10.8	4.6624e-06	4.67417e-05	AGTPBP1,APP,ASB3,ASB9,ATG5,CALU,COPS2,COPS3,COPS4,COPS5,COPS8,CUL2,CUL4A,DCUN1D3,DTL,FBXL3,FBXL7,FBXO11,FBXO31,FBXO7,FBXW11,FBXW7,FEM1C,FSTL1,HIF1A,KCTD7,KLHL42,KLHL9,PSMA1,PSMA2,PSMA4,PSMA7,RAB5A,RNF7,SOCS2,SUMF2,TTL,VWA1,WSB2
GO:0050767	C5	GO:BP	GOBP_REGULATION_OF_NEUROGENESIS	348	0.87	38	10.91	4.77634e-06	4.77143e-05	CAPRIN1,CAPRIN2,CTNNA1,CUX1,CXCL12,DCT,DHX36,DIP2B,DUSP10,EEF2K,ETV5,FBXO31,FZD3,GLI3,GOLGA4,GORASP1,HEY2,HIF1A,ID1,IL6ST,LIG4,MIR125B1,PCM1,PRKCI,RHEB,ROBO1,RTN4,SEMA3A,SEMA5A,SEMA6A,SEMA6D,SKIL,SOX10,SS18L1,TRAK2,XRCC2,YWHAH,ZFYVE27
GO:0042594	C5	GO:BP	GOBP_RESPONSE_TO_STARVATION	196	0.49	26	13.26	4.90749e-06	4.89552e-05	ATF3,ATF4,ATG5,BCL2,CPEB4,DNAJC15,EIF2AK2,EIF4EBP1,FOXK1,FOXO1,GABARAPL1,GNPAT,HFE,HSPA8,ITFG2,MAP1LC3B,NFE2L2,PICK1,PIK3R4,PPARGC1A,RPTOR,SIK1,SREBF1,STK24,UPP1,WIPI1
GO:1903364	C5	GO:BP	GOBP_POSITIVE_REGULATION_OF_CELLULAR_PROTEIN_CATABOLIC_PROCESS	150	0.37	22	14.66	5.09224e-06	5.06727e-05	CSNK1A1,CSNK1E,DAB2,FAM122A,FBXW7,GSK3B,HERPUD1,HSP90AA1,NFE2L2,PLK1,PLK2,PTK2,PTTG1IP,RACK1,RNF144A,SGTA,SMURF1,SOCS4,TNFAIP3,TRIB1,TRIB2,USP13
GO:0016358	C5	GO:BP	GOBP_DENDRITE_DEVELOPMENT	234	0.58	29	12.39	5.56694e-06	5.48547e-05	APP,BTBD3,CAPRIN1,CAPRIN2,CUX1,DCDC2,DHX36,DIP2A,EEF2K,FARP1,FBXO31,FYN,GORASP1,GSK3B,ID1,LZTS1,MEF2C,NEDD4L,NLGN1,PLK2,RAB17,RAP2A,RTN4IP1,SEMA3A,SLC11A2,SS18L1,TMEM106B,TRAK2,YWHAH
GO:0051028	C5	GO:BP	GOBP_MRNA_TRANSPORT	151	0.37	22	14.56	5.66108e-06	5.57045e-05	AHCTF1,CHTOP,IGF2BP2,IGF2BP3,LRPPRC,MAGOHB,MCM3AP,NUP153,NUP50,PARP11,PCID2,QKI,RANBP2,SENP2,SLU7,SRSF11,SRSF2,SRSF3,SRSF7,TNKS,U2AF1,UPF3A
GO:0032200	C5	GO:BP	GOBP_TELOMERE_ORGANIZATION	174	0.43	24	13.79	5.69065e-06	5.59759e-05	BRCA2,CCT6A,DHX36,DOT1L,ERCC4,HSP90AA1,HUS1,MAP2K7,MYC,NAT10,NSMCE2,PARN,PARP1,PKIB,PRKCQ,RAD50,RFC2,RFC3,RFC5,SMC5,SMC6,TCP1,TNKS,XRCC1
GO:0051054	C5	GO:BP	GOBP_POSITIVE_REGULATION_OF_DNA_METABOLIC_PROCESS	198	0.49	26	13.13	5.87099e-06	5.72507e-05	APLF,CCT6A,DDX11,DHX36,EYA1,HSP90AA1,KDM4D,KLF4,MAP2K7,MMS19,MYC,PARN,PARP1,PKIB,PPARGC1A,PRKCQ,RAD50,RAD51AP1,RFC2,RFC3,RFC5,TCP1,TFRC,TNKS,TOX,XRCC1
GO:0031668	C5	GO:BP	GOBP_CELLULAR_RESPONSE_TO_EXTRACELLULAR_STIMULUS	235	0.59	29	12.34	6.03188e-06	5.86574e-05	ATF3,ATF4,ATG5,BCL2,CPEB4,DNAJC15,EIF2AK2,FOXO1,GABARAPL1,HFE,HSPA8,ITFG2,MAP1LC3B,MIR125B1,MN1,NFE2L2,NR4A2,NUDT1,NUDT15,PICK1,PIK3R4,RPTOR,SIK1,SNAI2,SREBF1,STK24,TNKS,UPP1,WIPI1
GO:0071103	C5	GO:BP	GOBP_DNA_CONFORMATION_CHANGE	352	0.88	38	10.79	6.15373e-06	5.97395e-05	AIFM1,ANP32B,CENPK,CENPL,CENPU,CENPW,CHAF1B,CHD9,CUL4A,DDX11,DDX12P,DHX36,G3BP1,GTF2H1,GTF2H5,LIN54,MCM2,MCPH1,NAP1L4,NAV2,NCAPH,PARP1,PPHLN1,RAD50,RBBP4,RECQL,RFC2,RFC3,RFC5,RSF1,SART3,SMC2,SMC4,SMC5,SPTY2D1,SSBP1,UBC,WRNIP1
GO:0030522	C5	GO:BP	GOBP_INTRACELLULAR_RECEPTOR_SIGNALING_PATHWAY	274	0.68	32	11.67	6.5367e-06	6.25745e-05	CASP8,CITED2,CLPB,CNOT2,CREM,DAB2,DDX17,DHX58,ERBIN,ESR1,ESRRG,FABP5,MN1,NR4A2,PARP1,PRMT2,PUM2,RIPK2,RUNX1,SEC14L1,SLC15A4,SNAI2,SREBF1,STAT3,TMF1,TNFAIP3,TRAF6,UBC,UFSP2,WBP2,YWHAH,ZMIZ1
GO:0000302	C5	GO:BP	GOBP_RESPONSE_TO_REACTIVE_OXYGEN_SPECIES	224	0.56	28	12.5	6.7526e-06	6.45317e-05	ADAM9,AGAP3,BCL2,CAT,CCR7,CFLAR,DUSP1,ECT2,ERCC6L2,ERN1,FOXO1,FYN,HIF1A,KLF4,LDHA,MET,NFE2L2,NUDT15,PPARGC1A,PPP1R15B,PRDX3,RACK1,RHOB,SOD2,SPHK1,STK24,TNFAIP3,TRA2B
GO:0048872	C5	GO:BP	GOBP_HOMEOSTASIS_OF_NUMBER_OF_CELLS	249	0.62	30	12.04	6.76701e-06	6.46475e-05	ADGRG1,ANKRD54,BCL2,CCR7,FADD,FAM210B,FSTL1,HIF1A,HSPA9,IREB2,ITPKB,JMJD6,KMT2E,MEF2C,MERTK,NAPEPLD,PDE4B,PKNOX1,PTBP3,SKIL,SLC11A2,SLC15A4,SLC25A38,SOX4,STAT3,STAT5B,TMEM14C,TNFAIP3,VPS54,ZC3H8
GO:0007034	C5	GO:BP	GOBP_VACUOLAR_TRANSPORT	153	0.38	22	14.37	6.97307e-06	6.58912e-05	ADRB2,ALS2,AP3D1,HSPA8,IGF2R,LAMP1,LEPROT,LEPROTL1,PIK3R4,RHOB,SCYL2,SLC15A4,SMURF1,TMEM106B,TRAK2,TSG101,VPS13A,VPS13C,VPS4B,VPS53,VPS54,ZFYVE16
GO:0007163	C5	GO:BP	GOBP_ESTABLISHMENT_OR_MAINTENANCE_OF_CELL_POLARITY	212	0.53	27	12.73	6.91465e-06	6.58912e-05	AMOTL1,CCR7,CDK5RAP2,CTNNA1,ERBIN,FAT1,FBXW11,GSK3B,GSN,HSP90AA1,KANK1,KIF25,MAPKAP1,MCPH1,PAFAH1B1,PARVB,PLK1,PRKCI,PTK2,RACK1,RHOB,RHOBTB1,RHOBTB3,RICTOR,SDCCAG8,SPDL1,SPRY1
GO:0051236	C5	GO:BP	GOBP_ESTABLISHMENT_OF_RNA_LOCALIZATION	200	0.5	26	13	7.0023e-06	6.58912e-05	AHCTF1,CHTOP,IGF2BP2,IGF2BP3,LRPPRC,LSG1,MAGOHB,MCM3AP,MRPL18,NUP153,NUP50,PARP11,PCID2,QKI,RAN,RANBP2,RFTN1,SENP2,SLU7,SRSF11,SRSF2,SRSF3,SRSF7,TNKS,U2AF1,UPF3A
GO:0034504	C5	GO:BP	GOBP_PROTEIN_LOCALIZATION_TO_NUCLEUS	275	0.69	32	11.63	7.02638e-06	6.60738e-05	BAG3,BANP,CCT6A,CDK1,CTNNA1,E2F3,ECT2,ELAVL1,FAM53B,FYN,GLI3,GSK3B,IPO8,KPNA2,KPNA3,KPNB1,LATS2,MDFIC,MORC3,NUP153,NUP50,OSBPL8,PARP1,PIK3R1,PLK1,PTTG1IP,RAN,RANBP2,STAT3,TCP1,TFRC,WWTR1
GO:0051345	C5	GO:BP	GOBP_POSITIVE_REGULATION_OF_HYDROLASE_ACTIVITY	774	1.94	67	8.65	7.32244e-06	6.86089e-05	ACAP3,AGAP3,AIFM1,ALS2,ANP32B,APP,ARAP1,ARHGAP21,ARHGEF12,ARHGEF7,ARL6IP5,ATP1B3,BCL2L13,BEX3,CASP2,CASP8,CCR7,CFLAR,CHTOP,CLPX,CORO1C,CRADD,DDX11,DEPDC1B,DNAJB4,DNAJC1,DNAJC15,ECT2,ESR1,FADD,FGFR1,FYN,GNAQ,GSK3B,GSN,HACD3,LCK,LIMS1,MAGI2,MALT1,MBP,MEF2C,MSH6,MYC,NCAPH,NEDD9,PERP,PKP4,PPP1R12A,PPP1R15B,RACK1,RANBP2,RASA2,RASGRP3,RGS2,RIPK2,ROBO1,RPS27L,SNX9,SSBP1,STARD13,STAT3,TBC1D16,TBC1D22A,TB…
GO:0051168	C5	GO:BP	GOBP_NUCLEAR_EXPORT	201	0.5	26	12.93	7.63869e-06	7.11144e-05	AHCYL1,ANP32B,ATXN1,BAG3,CHTOP,DUSP16,GSK3B,HSPA9,LSG1,MAGOHB,MALT1,MCM3AP,NUP153,NUP50,PCID2,RAN,RANBP2,SLU7,SMURF1,SRSF11,SRSF2,SRSF3,SRSF7,STRADB,U2AF1,XPO4
GO:0007267	C5	GO:BP	GOBP_CELL_CELL_SIGNALING	1672	4.2	123	7.35	7.98183e-06	7.40465e-05	ABHD6,ADGRG1,ADRB2,AKAP12,AMOTL1,ANKRD6,APP,ATF4,BLOC1S6,CAPRIN2,CBY1,CCND1,CEP89,CLCN3,CNP,CPT1A,CSNK1A1,CSNK1E,CXCL12,DAB2,DCDC2,DEPDC1B,EGR1,ERC1,ESR1,EXT1,FABP5,FAM53B,FAT1,FBXW11,FGF9,FYN,FZD3,GDF9,GJB2,GLI3,GNAQ,GNAS,GPRC5B,GRK5,GSK3B,HBP1,HFE,HIF1A,HSPA8,IFT80,IL17B,INVS,IRS2,JADE1,KANK1,KCMF1,KLF4,KPNA2,LATS2,LRRC4C,LRRTM2,LZTS1,MAGI2,MBP,MDFIC,MEF2C,MERTK,MITF,NAMPT,NLGN1,NLK,NR4A2,PAFAH…
GO:0010720	C5	GO:BP	GOBP_POSITIVE_REGULATION_OF_CELL_DEVELOPMENT	290	0.72	33	11.37	8.11561e-06	7.50528e-05	ARHGEF7,BCL2,CAPRIN1,CAPRIN2,CUX1,CXCL12,DCT,DHX36,EEF2K,ETV5,FBXO31,FZD3,GLI3,GOLGA4,HAS2,HIF1A,IL6ST,LIG4,LIMS1,MIR125B1,NEDD9,PDE3A,PRKCI,RHEB,ROBO1,SEMA5A,SKIL,SOX10,SS18L1,TNFSF11,TRIB1,XRCC2,ZFYVE27
GO:0006626	C5	GO:BP	GOBP_PROTEIN_TARGETING_TO_MITOCHONDRION	100	0.25	17	17	8.13065e-06	7.50814e-05	AIFM1,BAG3,BAG4,DNAJC15,FBXO7,FBXW7,GRPEL2,HSP90AA1,LEPROT,MIPEP,NPEPPS,SREBF1,TIMM13,TIMM22,TIMM44,TOMM22,TOMM7
GO:0046890	C5	GO:BP	GOBP_REGULATION_OF_LIPID_BIOSYNTHETIC_PROCESS	202	0.5	26	12.87	8.32679e-06	7.6767e-05	ABHD6,ACACA,ACSL3,ADIPOR2,ATP1A1,CREBL2,EGR1,FABP5,FBXW7,FDFT1,IDI1,KPNB1,MBTPS2,NSMAF,PIBF1,PPARGC1A,RACK1,RAN,SAMD8,SCARB1,SEC14L2,SIK1,SNAI2,SPHK1,SREBF1,ZBTB20
GO:0051098	C5	GO:BP	GOBP_REGULATION_OF_BINDING	357	0.89	38	10.64	8.38179e-06	7.71732e-05	ADRB2,APP,ARHGEF7,CAPRIN2,CSNK1A1,CSNK1E,CTSZ,DAB2,DDX11,DERL1,DOT1L,DPH3,EIF3E,ERCC4,FBXW7,GSK3B,GTPBP4,HDAC4,HEY2,HFE,ID1,IRF4,KDM4D,KLF4,MET,PARP1,PLK1,PLK2,RACK1,RAN,RIPK2,RSF1,SENP2,SRI,TMBIM6,TNFSF11,TNKS,TRAF6
GO:0043269	C5	GO:BP	GOBP_REGULATION_OF_ION_TRANSPORT	1314	3.3	101	7.68	8.60257e-06	7.90769e-05	ABCB4,ACSL1,ACSL3,ADAM9,ADIPOR2,ADRB2,AHCYL1,ANP32B,APP,ARFIP1,ARL6IP1,ARL6IP5,ARV1,ATF4,ATG5,ATP1A1,ATP1B3,ATP8A1,B3GAT3,BAG3,BAG4,BCL2,BRAF,CASP8,CNKSR3,CNST,CPT1A,CREBL2,CXCL12,DMD,DNAJC1,DPH3,ECT2,ERFE,ERLEC1,FABP5,FBXW7,FYN,GDF9,GLI3,GSK3B,HFE,HIF1A,HSPA8,ICE1,IRS2,ISCU,KCNAB2,LCP1,LEPROT,LGALS3,MDFIC,MEF2C,NEDD4L,NFE2L2,NLGN1,NPEPPS,NUP153,OAZ1,OSBPL8,PCM1,PCNT,PDE4B,PDE4D,PICK1,PIK3R1,PLA2…
GO:0007568	C5	GO:BP	GOBP_AGING	304	0.76	34	11.18	8.62457e-06	7.92534e-05	APP,BCL2,BRCA2,CASP2,CAT,CNP,CTNNA1,DNMBP,EDNRB,FBXO5,GJB2,GSN,ID2,KYNU,LIMS1,LITAF,MNT,MORC3,MSH6,NAPEPLD,NFE2L2,NSMCE2,NUDT1,PLK2,PPARGC1A,RSL1D1,SLC12A2,SMC5,SMC6,SOD2,SREBF1,TIMP2,ZKSCAN3,ZMIZ1
GO:0031346	C5	GO:BP	GOBP_POSITIVE_REGULATION_OF_CELL_PROJECTION_ORGANIZATION	344	0.86	37	10.75	8.64609e-06	7.94252e-05	ARAP1,ARHGEF7,ATF1,CAPRIN1,CAPRIN2,CCR7,CDC42EP3,CFLAR,CORO1C,CREB3L2,CUX1,CXCL12,DHX36,EEF2K,FAM98A,FBXO31,FBXO38,FYN,GOLGA4,HDAC4,MAGI2,NFE2L2,NLGN1,PIK3R1,PRKCI,RAB8B,RALA,RGS2,ROBO1,SEMA5A,SF3A2,SKIL,SS18L1,STYXL1,TENM3,TOX,ZFYVE27
GO:1905818	C5	GO:BP	GOBP_REGULATION_OF_CHROMOSOME_SEPARATION	71	0.17	14	19.71	8.82871e-06	8.0971e-05	ANAPC1,CDC16,CDC27,CDK5RAP2,DLGAP5,DUSP1,FBXO5,GEN1,MAD1L1,NSMCE2,PCID2,PLK1,PTTG1,SPDL1
GO:1905897	C5	GO:BP	GOBP_REGULATION_OF_RESPONSE_TO_ENDOPLASMIC_RETICULUM_STRESS	81	0.2	15	18.51	9.45023e-06	8.60001e-05	BCL2L1,BFAR,COPS5,ERN1,HERPUD1,MBTPS2,NFE2L2,PIK3R1,PPP1R15B,PTPN1,RACK1,SGTA,TMBIM6,UBXN1,USP13
GO:0042493	C5	GO:BP	GOBP_RESPONSE_TO_DRUG	359	0.9	38	10.58	9.46225e-06	8.60818e-05	ACSL1,ADIPOR2,ARL6IP5,ATG5,ATP1A1,BCL2,CAT,CCND1,CPT1A,CTPS1,CYP2U1,FYN,FZD3,GNA12,GNAS,GNPAT,HDAC4,LCK,LDHA,MEF2C,MYC,NFE2L2,NUDT15,PDE3A,PDE4B,PEMT,PPARGC1A,PPP1R12A,RAP2A,SOD2,SOX10,SREBF1,TFRC,TGIF1,TIMP2,UMPS,VAV3,XRCC1
GO:2001251	C5	GO:BP	GOBP_NEGATIVE_REGULATION_OF_CHROMOSOME_ORGANIZATION	91	0.22	16	17.58	9.56116e-06	8.68415e-05	CDK5RAP2,DUSP1,ERCC4,FBXO5,GEN1,MAD1L1,MCM2,NAT10,PARP1,PCID2,PLK1,PTTG1,RAD50,SPDL1,TNKS,XRCC1
GO:0000715	C5	GO:BP	GOBP_NUCLEOTIDE_EXCISION_REPAIR_DNA_DAMAGE_RECOGNITION	23	0.05	8	34.78	9.6074e-06	8.72054e-05	COPS2,COPS3,COPS4,COPS5,COPS8,CUL4A,PARP1,UBC
GO:0071901	C5	GO:BP	GOBP_NEGATIVE_REGULATION_OF_PROTEIN_SERINE_THREONINE_KINASE_ACTIVITY	145	0.36	21	14.48	9.876e-06	8.95282e-05	AIDA,CDKN1B,CDKN2C,CIT,DUSP1,DUSP10,DUSP16,DUSP4,FBXO7,HEG1,HSPB1,LATS2,PKIB,PLK1,PRKAR1A,PTPN1,RGS2,RPTOR,SPRY1,TNFAIP3,YWHAG
GO:0032743	C5	GO:BP	GOBP_POSITIVE_REGULATION_OF_INTERLEUKIN_2_PRODUCTION	30	0.07	9	30	1.03691e-05	9.36671e-05	IRF4,MALT1,PDE4B,PDE4D,PRKCQ,RIPK2,RUNX1,STAT5B,TRAF6
GO:0009267	C5	GO:BP	GOBP_CELLULAR_RESPONSE_TO_STARVATION	157	0.39	22	14.01	1.04433e-05	9.41868e-05	ATF3,ATF4,ATG5,BCL2,CPEB4,DNAJC15,EIF2AK2,FOXO1,GABARAPL1,HFE,HSPA8,ITFG2,MAP1LC3B,NFE2L2,PICK1,PIK3R4,RPTOR,SIK1,SREBF1,STK24,UPP1,WIPI1
GO:0051090	C5	GO:BP	GOBP_REGULATION_OF_DNA_BINDING_TRANSCRIPTION_FACTOR_ACTIVITY	444	1.11	44	9.9	1.05204e-05	9.4852e-05	ANXA4,APP,ARID5B,BUD31,CAT,CFLAR,COPS5,CTH,EIF2AK2,ERBIN,ERC1,ESR1,HDAC4,ID1,ID2,KDM5A,KLF4,LRRFIP1,MALT1,MBTPS2,PELI1,PPARGC1A,PRDX3,PRKCI,PRKCQ,PRMT2,RIPK2,RIPK4,RTKN2,SGK1,SGK3,SIK1,SPHK1,SRI,STAT3,TFRC,TNFAIP3,TNFSF11,TRAF6,TRIB1,TRIM13,TRIM41,TRIM52,UBC
GO:0001667	C5	GO:BP	GOBP_AMEBOIDAL_TYPE_CELL_MIGRATION	473	1.18	46	9.72	1.08809e-05	9.79458e-05	ADAM9,ADIPOR2,AKAP12,ALX1,AMOTL1,ARHGEF7,ARID5B,BAG4,CORO1C,DNAJA4,DUSP10,EDNRB,FBXW7,FGFR1,FSTL1,GNA12,HAS2,HIF1A,HSPB1,ID1,KANK1,KLF4,MEF2C,MET,MTA2,NFE2L2,NRP2,PDXDC1,PLK2,PTK2,PTPRG,RHOB,ROBO1,RTN4,S100A2,SCARB1,SEMA3A,SEMA5A,SEMA6A,SEMA6D,SOX10,SPARC,STARD13,STAT5A,ZEB2,ZFAND5
GO:0042542	C5	GO:BP	GOBP_RESPONSE_TO_HYDROGEN_PEROXIDE	135	0.33	20	14.81	1.1292e-05	0.000101129	ADAM9,BCL2,CAT,DUSP1,ECT2,ERN1,FOXO1,FYN,KLF4,LDHA,MET,NFE2L2,PPP1R15B,PRDX3,RACK1,RHOB,SOD2,SPHK1,STK24,TNFAIP3
GO:0032388	C5	GO:BP	GOBP_POSITIVE_REGULATION_OF_INTRACELLULAR_TRANSPORT	218	0.54	27	12.38	1.13332e-05	0.000101434	ANP32B,B3GAT3,BAG3,BCL2,BORCS5,CASP8,DAB2,ECT2,FBXW7,FYN,GLI3,GSK3B,ICE1,LEPROT,NPEPPS,OAZ1,PCM1,PCNT,PIK3R1,RAN,SAR1A,TM9SF4,TOMM7,XPO4,YWHAG,YWHAH,ZFAND1
GO:1901137	C5	GO:BP	GOBP_CARBOHYDRATE_DERIVATIVE_BIOSYNTHETIC_PROCESS	680	1.7	60	8.82	1.17436e-05	0.000104709	AATF,ABCC5,ACACA,ACSL1,ACSL3,ACSS1,ALG2,ALG8,ATP6V1A,B3GAT3,B3GNT5,BACE2,BCL2,CBR4,CCR7,CHST10,COASY,CRYL1,CTPS1,DIP2A,DPM1,DSEL,ENO1,EXT1,FUT8,GALNT2,GART,GCNT2,GORASP1,HAS2,HSD17B12,MAGT1,MGAT5B,MTAP,OSTC,PANK3,PARP1,PDHX,PHLDA1,PIGA,PIGC,PIGP,PPARGC1A,PRPSAP1,PRTFDC1,RFK,RRM2,SCCPDH,ST3GAL4,ST8SIA4,TK1,TK2,TMTC2,TMTC4,TRAK2,TYW1,UGCG,UMPS,UPP1,UQCC3
GO:0048762	C5	GO:BP	GOBP_MESENCHYMAL_CELL_DIFFERENTIATION	231	0.58	28	12.12	1.17824e-05	0.000104988	ALX1,BCL2,CORO1C,DAB2,DDX17,EDNRB,EXT1,FGFR1,GCNT2,GSK3B,HAS2,HEY2,HIF1A,JAG1,MEF2C,NRP2,RTN4,SDCBP,SEMA3A,SEMA5A,SEMA6A,SEMA6D,SNAI2,SOX10,SPRY1,USF3,WWTR1,ZNF703
GO:0098656	C5	GO:BP	GOBP_ANION_TRANSMEMBRANE_TRANSPORT	547	1.37	51	9.32	1.19291e-05	0.000106061	ABCC5,ACACA,ACSL1,ADIPOR2,AIFM1,ARL6IP1,ARL6IP5,BRAF,CLCN3,CPT1A,CREBL2,DNAJC15,ERFE,FABP5,GRPEL2,HSPA8,IRS2,MPC1,MRPL18,NFE2L2,OAZ1,OSBPL8,PEX1,PIK3R1,PRKCI,RGS2,SEC61A1,SEC61B,SFXN1,SLC12A2,SLC15A4,SLC17A5,SLC1A4,SLC20A1,SLC24A1,SLC25A15,SLC25A21,SLC25A3,SLC25A38,SLC25A4,SLC3A2,SLC6A15,SLC7A2,SLC7A5,TIMM22,TIMM44,TOMM22,TOMM7,TTYH2,TTYH3,VDAC2
GO:0006644	C5	GO:BP	GOBP_PHOSPHOLIPID_METABOLIC_PROCESS	419	1.05	42	10.02	1.24266e-05	0.000110241	ABHD6,ACSL3,AGPAT5,DDHD2,DPM1,ETNK1,FABP5,FAM126B,FDFT1,GNPAT,GPAT3,IDI1,ITPKB,LPIN1,NAPEPLD,OSBPL8,PAFAH1B1,PDXP,PEMT,PIGA,PIGC,PIGP,PIK3R1,PIK3R4,PIP4K2A,PLA2G6,PLD1,PLEKHA8,PLPP5,PTPN13,RAB5A,SAMD8,SCARB1,SERAC1,SERINC5,SLC44A1,SMPD4,SOCS2,SOCS4,STARD10,STARD7,SYNJ1
GO:0007093	C5	GO:BP	GOBP_MITOTIC_CELL_CYCLE_CHECKPOINT	159	0.39	22	13.83	1.27008e-05	0.00011218	BCL2L1,CASP2,CCND1,CDK1,CDK5RAP2,CDKN1B,CNOT2,CRADD,DUSP1,E2F7,FAM122A,FBXO31,GEN1,HUS1,MAD1L1,MDM4,PCID2,PLK1,PLK2,RPS27L,SOX4,SPDL1
GO:0051092	C5	GO:BP	GOBP_POSITIVE_REGULATION_OF_NF_KAPPAB_TRANSCRIPTION_FACTOR_ACTIVITY	159	0.39	22	13.83	1.27008e-05	0.00011218	APP,CAT,CFLAR,CTH,EIF2AK2,ERC1,LRRFIP1,MALT1,PRDX3,PRKCI,PRKCQ,RIPK2,RIPK4,RTKN2,SPHK1,STAT3,TFRC,TNFSF11,TRAF6,TRIM13,TRIM52,UBC
GO:0001659	C5	GO:BP	GOBP_TEMPERATURE_HOMEOSTASIS	171	0.42	23	13.45	1.30027e-05	0.000114452	ABHD6,ACSL1,ADIPOR2,ADRB2,ATF4,EDNRB,EGR1,EHMT1,ESRRG,FABP5,FOXO1,GNAS,ID1,IRF4,LEPR,LPIN1,NAPEPLD,PEMT,PPARGC1A,PRKAB1,RHEB,STAT3,TNFSF11
GO:0044784	C5	GO:BP	GOBP_METAPHASE_ANAPHASE_TRANSITION_OF_CELL_CYCLE	64	0.16	13	20.31	1.30393e-05	0.000114667	ANAPC1,CDC16,CDC27,CDK5RAP2,DLGAP5,DUSP1,FBXO5,GEN1,MAD1L1,NSMCE2,PCID2,PLK1,SPDL1
GO:0045637	C5	GO:BP	GOBP_REGULATION_OF_MYELOID_CELL_DIFFERENTIATION	258	0.64	30	11.62	1.31961e-05	0.000115758	ANKRD54,ASH2L,CASP8,CUL4A,FADD,FAM210B,FBXW7,GABPA,GNAS,HIF1A,HSPA9,ITPKB,JAG1,KMT2C,KMT2E,LGALS3,MEF2C,MEIS1,MIR125B1,MITF,MYC,PIK3R1,PRKCQ,RUNX1,STAT3,STAT5B,TNFSF11,TRAF6,TRIB1,WDR61
GO:1901699	C5	GO:BP	GOBP_CELLULAR_RESPONSE_TO_NITROGEN_COMPOUND	698	1.75	61	8.73	1.32247e-05	0.000115972	ADRB2,AHCYL1,APP,ARID1B,ATF4,ATP6V0A1,ATP6V0E1,ATP6V1A,ATP6V1E1,CFLAR,CPEB2,CPEB4,CTNNA1,DDX11,EEF2K,EGR1,ERFE,FOXO1,FYN,GABPA,GJB2,GNAQ,GNAS,GOT1,GSK3B,ID1,IRS2,KANK1,KLF4,LEPROT,LPIN1,MEF2C,NFE2L2,NR4A2,OSBPL8,PARP1,PDE3A,PDE4B,PDXP,PHIP,PIK3R1,PIP4K2A,PPARGC1A,PRKAR1A,PRKCI,PRKCQ,PTK2,PTPN1,RAB8B,RIPK2,RPTOR,SHC1,SOCS2,SREBF1,SSH1,STAT3,STAT5A,STAT5B,SYAP1,TRIM41,YWHAG
GO:0010038	C5	GO:BP	GOBP_RESPONSE_TO_METAL_ION	351	0.88	37	10.54	1.32495e-05	0.000116081	ADAM9,AHCYL1,ALG2,APP,ATF1,ATF4,BCL2,BRAF,CASP8,CAT,CCND1,CDKN1B,DUSP1,ECT2,EEF2K,ENTPD6,GOT1,GSN,HFE,HIF1A,ITPKB,LIG4,MEF2C,NEDD4L,NFE2L2,NLGN1,NUDT1,PARP1,PPARGC1A,S100A13,S100A16,SEC31A,SLC11A2,SLC12A2,SOD2,SPARC,TFAP2A
GO:0098727	C5	GO:BP	GOBP_MAINTENANCE_OF_CELL_NUMBER	148	0.37	21	14.18	1.34341e-05	0.000117516	CNOT2,CUL4A,ELAVL1,JAG1,KLF4,LIG4,LSM1,MCPH1,MED7,METTL14,MYC,PCM1,POLR2G,SMC5,SOX4,STAT3,TAF6L,WDR43,ZC3H13,ZFP36L2,ZHX2
GO:0030217	C5	GO:BP	GOBP_T_CELL_DIFFERENTIATION	246	0.61	29	11.78	1.40286e-05	0.000122375	AP3D1,ATG5,BCL2,CCR7,CD46,DUSP10,EGR1,FADD,GLI3,IL6R,IRF4,ITPKB,JMJD6,LCK,LEPR,LIG4,MALT1,PKNOX1,RABL3,RIPK2,RPL22,RUNX1,SOX4,STAT3,STAT5B,TOX,ZC3H8,ZFP36L2,ZMIZ1
GO:0045444	C5	GO:BP	GOBP_FAT_CELL_DIFFERENTIATION	221	0.55	27	12.21	1.43818e-05	0.000124992	AAMDC,ADRB2,ARID5B,BBS9,CBY1,CCDC71L,CCND1,CREBL2,DUSP10,FOXO1,JAG1,KLF4,MKKS,NAPEPLD,NR4A2,OSBPL11,OSBPL8,PPARGC1A,RGS2,SENP2,SREBF1,SYAP1,TRIB2,WDFY2,WWTR1,ZADH2,ZFP36L2
GO:0062012	C5	GO:BP	GOBP_REGULATION_OF_SMALL_MOLECULE_METABOLIC_PROCESS	436	1.09	43	9.86	1.45157e-05	0.000125962	ACACA,ADIPOR2,APP,ARV1,CPT1A,EGR1,ENO1,ERFE,FABP5,FAM3C,FDFT1,FOXK1,GSK3B,HDAC4,HIF1A,IDI1,IRS2,KPNB1,LEPR,MBTPS2,NLN,NUP153,NUP50,OAZ1,ODC1,PARP1,PGAM1,PIBF1,PPARGC1A,PPP1CB,PPP1R3B,PSMA1,PSMA2,PSMA4,PSMA7,RAN,RANBP2,SEC14L2,SIK1,SIRT5,SNAI2,SREBF1,ZBTB20
GO:0022610	C5	GO:BP	GOBP_BIOLOGICAL_ADHESION	1481	3.72	110	7.42	1.48482e-05	0.000128602	AATF,ACKR3,ADAM9,ADGRG1,AP3D1,APP,ARHGEF7,ATP2C1,BAG4,BCL2,BTN2A2,CCR7,CD44,CD46,CD99L2,CDH19,CHST10,CITED2,CLDN11,CLDN12,CLDN14,CLDN20,COL19A1,CORO1C,CTNNA1,CXCL12,DUSP1,DUSP10,DUSP22,ERBIN,EXT1,FADD,FAT1,FYN,GCNT2,GLI3,GNAS,GSK3B,GSN,GTPBP4,HAS2,HFE,HMCN1,HSD17B12,HSPB1,HSPH1,ID1,IDO1,IL6ST,ITGB8,ITPKB,JAG1,KANK1,KLF4,LCK,LGALS3,LGALS3BP,LIMS1,LMLN,LRRC4C,LYPD3,MAD1L1,MALT1,MBP,MEGF10,MERTK,MKL…
GO:0000075	C5	GO:BP	GOBP_CELL_CYCLE_CHECKPOINT	209	0.52	26	12.44	1.49282e-05	0.000129104	BCL2L1,CASP2,CCND1,CDK1,CDK5RAP2,CDKN1B,CNOT2,CRADD,CUL4A,DOT1L,DTL,DUSP1,E2F7,FAM122A,FBXO31,GEN1,HUS1,INTS7,MAD1L1,MDM4,PCID2,PLK1,PLK2,RPS27L,SOX4,SPDL1
GO:0051052	C5	GO:BP	GOBP_REGULATION_OF_DNA_METABOLIC_PROCESS	353	0.88	37	10.48	1.49224e-05	0.000129104	APLF,CCT6A,CUL4A,DDX11,DHX36,DUSP1,ERCC4,EYA1,HSP90AA1,KDM4D,KLF4,KLHL15,KPNA2,MAP2K7,MMS19,MSH6,MYC,NAT10,PARN,PARP1,PKIB,PPARGC1A,PRKCQ,RAD50,RAD51AP1,RAD52,RFC2,RFC3,RFC5,RMI2,SLC15A4,TCP1,TFRC,TNKS,TOX,WRNIP1,XRCC1
GO:0033683	C5	GO:BP	GOBP_NUCLEOTIDE_EXCISION_REPAIR_DNA_INCISION	39	0.09	10	25.64	1.53635e-05	0.000132302	CUL4A,ERCC4,ERCC5,GTF2H1,GTF2H5,PARP1,RFC2,RFC3,RFC5,UBC
GO:2000573	C5	GO:BP	GOBP_POSITIVE_REGULATION_OF_DNA_BIOSYNTHETIC_PROCESS	65	0.16	13	20	1.5478e-05	0.000133125	CCT6A,HSP90AA1,KLF4,MAP2K7,MYC,PARN,PKIB,PRKCQ,RFC2,RFC3,RFC5,TCP1,TNKS
GO:0006091	C5	GO:BP	GOBP_GENERATION_OF_PRECURSOR_METABOLITES_AND_ENERGY	524	1.31	49	9.35	1.58885e-05	0.000136573	ACSS1,APP,CAT,CDK1,CHCHD2,COA6,COX7A2,COX7B,CROT,DNAJC15,ENO1,FOXK1,GNAS,GSK3B,GYG1,HDAC4,HIF1A,IDH3A,IDO1,IL6ST,IREB2,IRS2,ISCU,LDHA,LEPR,MDH2,MYC,NDUFA4,NDUFA7,NDUFA9,NDUFB3,NDUFB4,NDUFC1,NDUFC2,NDUFV3,NQO2,NUP153,NUP50,PGAM1,PPARGC1A,PPP1CB,PPP1R3B,PYGB,RANBP2,SLC25A4,SUCLG1,UQCC3,UQCRQ,ZBTB20
GO:1903052	C5	GO:BP	GOBP_POSITIVE_REGULATION_OF_PROTEOLYSIS_INVOLVED_IN_CELLULAR_PROTEIN_CATABOLIC_PROCESS	127	0.31	19	14.96	1.59283e-05	0.000136864	CSNK1A1,CSNK1E,DAB2,FAM122A,FBXW7,GSK3B,HERPUD1,NFE2L2,PLK1,PLK2,PTK2,RACK1,RNF144A,SGTA,SMURF1,SOCS4,TRIB1,TRIB2,USP13
GO:0060485	C5	GO:BP	GOBP_MESENCHYME_DEVELOPMENT	287	0.72	32	11.14	1.61231e-05	0.000138294	ALX1,BCL2,CITED2,CORO1C,DAB2,DDX17,EDNRB,EXT1,FGFR1,GCNT2,GSK3B,HAS2,HEY2,HIF1A,JAG1,MDM4,MEF2C,MYC,NRP2,ROBO1,RTN4,SDCBP,SEMA3A,SEMA5A,SEMA6A,SEMA6D,SNAI2,SOX10,SPRY1,USF3,WWTR1,ZNF703
GO:0010506	C5	GO:BP	GOBP_REGULATION_OF_AUTOPHAGY	328	0.82	35	10.67	1.70456e-05	0.000145016	ADRB2,ATP6V0A1,ATP6V0E1,ATP6V1A,ATP6V1E1,BAG3,BCL2,ERCC4,ERN1,FBXO7,FBXW7,FOXK1,FOXO1,GSK3B,HIF1A,HSPB1,KIF25,LEPR,LZTS1,MET,PIP4K2A,PLK2,PRKAB1,RHEB,RIPK2,RPTOR,RUBCN,SCOC,SREBF1,STAT3,TPCN2,TRIM13,USP13,VPS13C,ZKSCAN3
GO:0032147	C5	GO:BP	GOBP_ACTIVATION_OF_PROTEIN_KINASE_ACTIVITY	328	0.82	35	10.67	1.70456e-05	0.000145016	ADAM9,ADRB2,AVPI1,BORA,BRAF,CDK1,COPS8,ECT2,EIF2AK2,ERN1,GADD45B,GPRC5A,GPRC5B,HACD3,IL6R,MALT1,MAP2K7,MAP3K14,MAPKAP1,MDFIC,OSBPL8,PBK,PIBF1,PRKAR1A,PTPN1,RICTOR,RIPK2,RPTOR,SHC1,STRADB,TNFSF11,TPX2,TRAF6,UBC,WNK1
GO:0032984	C5	GO:BP	GOBP_PROTEIN_CONTAINING_COMPLEX_DISASSEMBLY	328	0.82	35	10.67	1.70456e-05	0.000145016	ADRB2,AURKAIP1,CAPZA2,CSNK1A1,DHX8,ETF1,GABARAPL1,GSK3B,GSN,GSPT1,HSPA8,MAP1LC3B,MRPL13,MRPL18,MRPL20,MRPL32,MRPL39,MRPL57,MRPS17,MRPS33,MRPS35,MTRF1L,MYC,NCKAP5L,PDXP,RUBCN,SCAF4,SCAF8,SEMA5A,STX17,SYNJ1,TPX2,TSG101,VPS4B,ZFAND1
GO:0070482	C5	GO:BP	GOBP_RESPONSE_TO_OXYGEN_LEVELS	384	0.96	39	10.15	1.81369e-05	0.000152915	APOLD1,ATF4,ATP6V1A,BCL2,CAT,CCDC115,CFLAR,CHCHD2,CITED2,CPEB2,CPEB4,CUL2,CXCL12,EEF2K,EGR1,EIF4EBP1,ENO1,FOXO1,HIF1A,LDHA,MALAT1,MDM4,MYC,NFE2L2,NPEPPS,NR4A2,PICK1,PLOD2,PPARGC1A,PSMA1,PSMA2,PSMA4,PSMA7,SLC11A2,SOD2,TM9SF4,TMBIM6,UBC,XRCC1
GO:0071378	C5	GO:BP	GOBP_CELLULAR_RESPONSE_TO_GROWTH_HORMONE_STIMULUS	25	0.06	8	32	1.91081e-05	0.000160339	LEPROT,PIK3R1,PTK2,PTPN1,SOCS2,STAT3,STAT5A,STAT5B
GO:0000003	C5	GO:BP	GOBP_REPRODUCTION	1442	3.62	107	7.42	1.95369e-05	0.000162291	ADAMTS1,ADGRG1,ADIPOR2,AKAP3,APP,ARID5B,BCL2,BRCA2,CASP2,CASP8,CCND1,CD46,CDK1,CDYL,CITED2,CKS2,CLDN11,CREM,CTNNA1,DAZAP1,DEDD,DHX36,DMC1,DPY19L2P1,DPY19L2P2,DUSP1,DUSP13,E2F7,EDNRB,EGR1,EIF4H,ENKUR,ERCC4,ESR1,ETV5,ETV6,FBXO5,FBXW11,FGF9,GDF9,GGNBP2,GJB2,GLI3,HAS2,HDAC4,HEY2,HFE,HIF1A,HSF2,HSF2BP,HUS1,IDO1,IGF2R,IQCG,IRX5,ITGB8,KDM5A,LEPR,LHFPL2,MERTK,METTL14,MKKS,MND1,MSH6,NUDT1,OCA2,PAFAH1B1,PA…
GO:0006473	C5	GO:BP	GOBP_PROTEIN_ACETYLATION	200	0.5	25	12.5	1.96629e-05	0.000162291	ATG5,BRCA2,DIP2A,DIP2B,EID1,FOXO1,GSK3B,ING3,IRF4,JADE1,KANSL3,MCM3AP,MORF4L2,NAA15,NAA35,NAA50,NAT10,PPARGC1A,SMC5,SOX4,SPHK1,SUPT3H,TAF6L,WBP2,ZZZ3
GO:0021987	C5	GO:BP	GOBP_CEREBRAL_CORTEX_DEVELOPMENT	107	0.26	17	15.88	1.97685e-05	0.000163019	ADGRG1,BTBD3,FOXP2,GART,GLI3,GSK3B,HIF1A,MCPH1,MKKS,PAFAH1B1,ROBO1,RTN4,TACC1,TACC2,TMEM14B,TRA2B,ZMIZ1
GO:0009615	C5	GO:BP	GOBP_RESPONSE_TO_VIRUS	358	0.89	37	10.33	1.99722e-05	0.000164459	ATAD3A,BCL2,BCL2L1,CLPB,CRCP,CXCL12,DDX17,DHX36,DHX58,EIF2AK2,ENO1,EXT1,FADD,G3BP1,HIF1A,HSP90AA1,HSPB1,IFNAR1,IFNGR1,ITGB8,IVNS1ABP,MAP3K14,MX1,NT5C3A,ODC1,POLR3A,PPM1B,PSMA2,PUM2,RRP1B,SEC14L1,SERINC5,TNFAIP3,TRAF3IP2,TRIM44,TRIM52,URI1
GO:0010921	C5	GO:BP	GOBP_REGULATION_OF_PHOSPHATASE_ACTIVITY	176	0.44	23	13.06	2.04139e-05	0.000167606	B3GAT3,BAG4,BOD1,CNST,EIF2AK2,FAM122A,FARP1,GSK3B,LGALS3,MAGI2,MEF2C,PPP1R12A,PPP1R15B,PPP1R3B,PPP1R42,PPP2R5E,RCAN1,RCAN2,RRP1B,STYXL1,URI1,WNK1,ZCCHC9
GO:0002252	C5	GO:BP	GOBP_IMMUNE_EFFECTOR_PROCESS	1296	3.25	98	7.56	2.05303e-05	0.000168464	APP,ARPC1A,ATAD3A,ATG5,ATP6V0A1,ATP8A1,BCL2,BCL2L1,BTN3A2,BTN3A3,C12orf4,CAT,CD44,CD46,CDK13,CLEC12B,CLPB,COMMD3,COPB1,CPPED1,CRCP,CTSZ,DDX17,DHX36,DHX58,DUSP10,EIF2AK2,ERP44,FABP5,FADD,FBXO38,FYN,G3BP1,GAB2,GHDC,GLA,GPRC5B,GSN,GUSB,GYG1,HFE,HSP90AA1,HSPA8,IFI35,IGF2R,IL6R,IRF4,ITFG2,JAG1,KCMF1,KCNAB2,KMT2E,KPNB1,LAMP1,LCP1,LGALS3,LIG4,MAGT1,MALT1,MAP3K14,MSH6,MX1,NDUFC2,NT5C3A,PDAP1,PGAM1,PIK3R1…
GO:0010639	C5	GO:BP	GOBP_NEGATIVE_REGULATION_OF_ORGANELLE_ORGANIZATION	345	0.86	36	10.43	2.08605e-05	0.000171074	ARAP1,AURKAIP1,BCL2L1,CAPZA2,CDK5RAP2,DUSP1,ERCC4,FBXO5,FHOD3,GEN1,GSN,KANK1,MAD1L1,MCM2,MET,MKKS,MTBP,NAT10,PARP1,PCID2,PICK1,PIK3R1,PLK1,PPARGC1A,PRKAR1A,PTTG1,RAD50,SPDL1,SSH1,STYXL1,TBC1D7,TFRC,TMSB10,TNKS,TPX2,XRCC1
GO:0032869	C5	GO:BP	GOBP_CELLULAR_RESPONSE_TO_INSULIN_STIMULUS	226	0.56	27	11.94	2.11264e-05	0.000173054	ATP6V0A1,ATP6V0E1,ATP6V1A,ATP6V1E1,CFLAR,CPEB2,EEF2K,ERFE,FOXO1,GOT1,GSK3B,IRS2,KANK1,LPIN1,OSBPL8,PARP1,PHIP,PIK3R1,PIP4K2A,PRKCI,PRKCQ,PTPN1,RAB8B,SHC1,SREBF1,SYAP1,YWHAG
GO:0032868	C5	GO:BP	GOBP_RESPONSE_TO_INSULIN	278	0.69	31	11.15	2.13312e-05	0.000174579	ATP6V0A1,ATP6V0E1,ATP6V1A,ATP6V1E1,CAT,CFLAR,CPEB2,EEF2K,EGR1,ERFE,FOXO1,GOT1,GSK3B,IRS2,KANK1,KBTBD2,LPIN1,OSBPL8,PARP1,PHIP,PIK3R1,PIP4K2A,PRKCI,PRKCQ,PTPN1,RAB8B,SHC1,SREBF1,SYAP1,VPS13C,YWHAG
GO:0050773	C5	GO:BP	GOBP_REGULATION_OF_DENDRITE_DEVELOPMENT	97	0.24	16	16.49	2.13538e-05	0.000174612	CAPRIN1,CAPRIN2,CUX1,DHX36,EEF2K,FBXO31,GORASP1,GSK3B,ID1,LZTS1,NEDD4L,RAB17,RAP2A,RTN4IP1,SS18L1,YWHAH
GO:0038034	C5	GO:BP	GOBP_SIGNAL_TRANSDUCTION_IN_ABSENCE_OF_LIGAND	67	0.16	13	19.4	2.15655e-05	0.000175935	BAG3,BCL2,BCL2L1,CASP2,CTNNA1,EYA1,FADD,FGFR1,FYN,GSK3B,MOAP1,SNAI2,STRADB
GO:0007254	C5	GO:BP	GOBP_JNK_CASCADE	189	0.47	24	12.69	2.19331e-05	0.000178779	AIDA,ANKRD6,APP,CCR7,COPS5,DUSP10,DUSP22,ERN1,GADD45B,HACD3,MAP2K7,MDFIC,PHLPP1,PTPN1,RAP2A,RIPK2,SDCBP,SEMA3A,STRADB,TNFRSF19,TNFSF11,TRAF6,TRIB1,UBC
GO:0045017	C5	GO:BP	GOBP_GLYCEROLIPID_BIOSYNTHETIC_PROCESS	266	0.66	30	11.27	2.30771e-05	0.00018713	ACSL1,ACSL3,AGPAT5,DDHD2,DPM1,ETNK1,FABP5,FBXW7,GNPAT,GPAT3,LPIN1,PEMT,PIGA,PIGC,PIGP,PIK3R1,PIK3R4,PIP4K2A,PLA2G6,PLD1,PLEKHA8,PTPN13,RAB5A,SCARB1,SIK1,SLC44A1,SREBF1,STARD10,STARD7,SYNJ1
GO:0051091	C5	GO:BP	GOBP_POSITIVE_REGULATION_OF_DNA_BINDING_TRANSCRIPTION_FACTOR_ACTIVITY	266	0.66	30	11.27	2.30771e-05	0.00018713	APP,ARID5B,BUD31,CAT,CFLAR,COPS5,CTH,EIF2AK2,ERC1,ESR1,HDAC4,LRRFIP1,MALT1,MBTPS2,PPARGC1A,PRDX3,PRKCI,PRKCQ,RIPK2,RIPK4,RTKN2,SPHK1,STAT3,TFRC,TNFSF11,TRAF6,TRIM13,TRIM41,TRIM52,UBC
GO:1901293	C5	GO:BP	GOBP_NUCLEOSIDE_PHOSPHATE_BIOSYNTHETIC_PROCESS	266	0.66	30	11.27	2.30771e-05	0.00018713	ACACA,ACSL1,ACSL3,ACSS1,AFMID,ATP6V1A,CBR4,COASY,CTPS1,DIP2A,ENO1,GART,HSD17B12,IDO1,KYNU,NAMPT,NAXD,PANK3,PARP1,PDHX,PPARGC1A,PRPSAP1,RAD50,RFK,RRM2,TK1,TK2,UMPS,UPP1,UQCC3
GO:0051973	C5	GO:BP	GOBP_POSITIVE_REGULATION_OF_TELOMERASE_ACTIVITY	33	0.08	9	27.27	2.39316e-05	0.000193337	HSP90AA1,KLF4,MAP2K7,MYC,PARN,PKIB,PRKCQ,TCP1,TNKS
GO:0006643	C5	GO:BP	GOBP_MEMBRANE_LIPID_METABOLIC_PROCESS	215	0.54	26	12.09	2.39769e-05	0.000193593	ARV1,B3GNT5,CERS4,DPM1,GLA,HACD3,ITGB8,KDSR,MGST2,NSMAF,PDXDC1,PEMT,PIGA,PIGC,PIGP,RACK1,SAMD8,SCCPDH,SERINC5,SMPD4,SPHK1,SPTSSA,ST3GAL4,ST8SIA4,SUMF2,UGCG
GO:0006260	C5	GO:BP	GOBP_DNA_REPLICATION	280	0.7	31	11.07	2.4344e-05	0.000196388	ATF1,BRCA2,CDK1,CHAF1B,CINP,DBF4,DDX11,DTL,E2F7,FBXO5,GEN1,GTPBP4,HUS1,KIN,LIG4,MCM2,ORC2,ORC5,RAD50,RBBP4,RBBP8,RECQL,RFC2,RFC3,RFC5,RMI2,RRM2,SENP2,SSBP1,WDHD1,WRNIP1
GO:0016569	C5	GO:BP	GOBP_COVALENT_CHROMATIN_MODIFICATION	461	1.15	44	9.54	2.4952e-05	0.00020049	ASH2L,ATG5,BRCA2,CDK1,CHTOP,DOT1L,EHMT1,EID1,EYA1,HDAC4,HLCS,ING3,IRF4,JADE1,JARID2,JMJD1C,JMJD6,KANSL3,KDM4D,KDM5A,KMT2C,KMT2E,MCM3AP,MIER1,MORF4L2,MTA2,NAA50,PAXBP1,PPARGC1A,PPHLN1,PRDM5,PRMT2,PWP1,RCOR3,SART3,SREBF1,SUDS3,SUPT3H,TAF6L,TBL1XR1,USP3,WBP2,WDR61,ZZZ3
GO:0000184	C5	GO:BP	GOBP_NUCLEAR_TRANSCRIBED_MRNA_CATABOLIC_PROCESS_NONSENSE_MEDIATED_DECAY	120	0.3	18	15	2.5075e-05	0.000201134	DCP1B,EIF3E,ETF1,GSPT1,MAGOHB,PARN,RPL22,RPL27A,RPL35A,RPL38,RPLP0,RPS12,RPS23,RPS28,RPSA,SECISBP2,SMG9,UPF3A
GO:0032436	C5	GO:BP	GOBP_POSITIVE_REGULATION_OF_PROTEASOMAL_UBIQUITIN_DEPENDENT_PROTEIN_CATABOLIC_PROCESS	88	0.22	15	17.04	2.56456e-05	0.000205536	CSNK1A1,CSNK1E,DAB2,FAM122A,GSK3B,HERPUD1,NFE2L2,PLK1,PLK2,RACK1,RNF144A,SGTA,SOCS4,TRIB1,TRIB2
GO:0050821	C5	GO:BP	GOBP_PROTEIN_STABILIZATION	191	0.48	24	12.56	2.58981e-05	0.000207383	AAK1,ATP1B3,BAG3,BAG4,CCT6A,CREBL2,FBXW7,GNAQ,GTPBP4,HSP90AA1,LAMP1,MDM4,MORC3,NAA15,NLK,PDCL3,PIK3R1,PPARGC1A,RABL3,RTN4,SOX4,TCP1,TRIM44,USP13
GO:0033598	C5	GO:BP	GOBP_MAMMARY_GLAND_EPITHELIAL_CELL_PROLIFERATION	26	0.06	8	30.76	2.6208e-05	0.000209567	BRCA2,CCND1,ESR1,ID2,ROBO1,RTN4,TNFSF11,ZNF703
GO:0043543	C5	GO:BP	GOBP_PROTEIN_ACYLATION	242	0.6	28	11.57	2.66578e-05	0.000212682	ATG5,BRCA2,CDYL,DIP2A,DIP2B,EID1,FOXO1,GSK3B,ING3,IRF4,JADE1,KANSL3,MCM3AP,MORF4L2,NAA15,NAA35,NAA50,NAT10,PPARGC1A,PPM1B,SMC5,SOX4,SPHK1,SUPT3H,TAF6L,WBP2,ZDHHC17,ZZZ3
GO:0070671	C5	GO:BP	GOBP_RESPONSE_TO_INTERLEUKIN_12	50	0.12	11	22	2.71372e-05	0.000216079	HNRNPDL,HNRNPF,HSPA9,LCP1,LMNB1,MTAP,RALA,RIPK2,RPLP0,SOD2,TCP1
GO:0055085	C5	GO:BP	GOBP_TRANSMEMBRANE_TRANSPORT	1605	4.03	116	7.22	2.72686e-05	0.000217064	ABCB4,ABCC5,ACACA,ACSL1,ADIPOR2,ADRB2,AHCYL1,AIFM1,APP,ARL6IP1,ARL6IP5,ATG5,ATP1A1,ATP1B3,ATP2C1,ATP6AP1L,ATP6V0A1,ATP6V0E1,ATP6V1A,ATP6V1E1,ATP8A1,BCL2,BRAF,CCR7,CLCN3,COX7A2,COX7B,CPT1A,CREBL2,DERL1,DMD,DNAJC15,EIF2S3,ERFE,ERLEC1,FABP5,FYN,GJB2,GRPEL2,HFE,HSPA8,IRS2,ISCU,KCNAB2,LCK,MAGT1,MEF2C,MPC1,MRPL18,MRS2,NDUFA4,NEDD4L,NFE2L2,NLGN1,OAZ1,OCA2,OSBPL8,PDE4B,PDE4D,PEX1,PIK3R1,PLP1,PPARGC1A,PRK…
GO:0097191	C5	GO:BP	GOBP_EXTRINSIC_APOPTOTIC_SIGNALING_PATHWAY	217	0.54	26	11.98	2.79346e-05	0.000222052	ATF3,BAG3,BCL2,BCL2L1,CASP2,CASP8,CFLAR,CRADD,CTNNA1,DDX47,DEDD,DEPTOR,EYA1,FADD,FGFR1,FYN,GSK3B,IL6R,LGALS3,MOAP1,PHIP,PIK3R1,SKIL,SNAI2,STRADB,TNFAIP3
GO:0006790	C5	GO:BP	GOBP_SULFUR_COMPOUND_METABOLIC_PROCESS	378	0.95	38	10.05	2.80901e-05	0.000222974	ACACA,ACOT9,ACSL1,ACSL3,ACSS1,ADO,AHCYL1,APIP,ARL6IP5,ARSG,CBR4,CIAO1,CNDP2,CTH,DIP2A,DSEL,ENOPH1,EXT1,FAR2,GGCT,GSTK1,HLCS,HSD17B12,HSPA9,ISCA1,ISCU,KYNU,MAT2B,METTL16,MGST2,MMS19,MTAP,NFE2L2,PDHX,PEMT,ST3GAL4,STAT5A,STAT5B
GO:2000116	C5	GO:BP	GOBP_REGULATION_OF_CYSTEINE_TYPE_ENDOPEPTIDASE_ACTIVITY	230	0.57	27	11.73	2.84276e-05	0.000225118	AIFM1,ANP32B,ARL6IP1,ARL6IP5,BCL2L13,BEX3,CASP2,CASP8,CAST,CD44,CFLAR,CRADD,FADD,FYN,GSN,HERPUD1,KLF4,LCK,MALT1,MYC,PCID2,PERP,PRDX3,RACK1,RIPK2,ROBO1,RPS27L
GO:0032204	C5	GO:BP	GOBP_REGULATION_OF_TELOMERE_MAINTENANCE	79	0.19	14	17.72	3.01802e-05	0.000238024	CCT6A,DHX36,ERCC4,MAP2K7,MYC,NAT10,PARN,PARP1,PKIB,PRKCQ,RAD50,TCP1,TNKS,XRCC1
GO:0051960	C5	GO:BP	GOBP_REGULATION_OF_NERVOUS_SYSTEM_DEVELOPMENT	422	1.06	41	9.71	3.04952e-05	0.000239972	CAPRIN1,CAPRIN2,CTNNA1,CUX1,CXCL12,DCT,DHX36,DIP2B,DUSP10,EEF2K,ETV5,FBXO31,FZD3,GLI3,GOLGA4,GORASP1,HEY2,HIF1A,ID1,IL6ST,LIG4,LRRTM2,MIR125B1,NLGN1,PCM1,PRKCI,RHEB,ROBO1,RTN4,SEMA3A,SEMA5A,SEMA6A,SEMA6D,SKIL,SOX10,SS18L1,SYNDIG1,TRAK2,XRCC2,YWHAH,ZFYVE27
GO:0042773	C5	GO:BP	GOBP_ATP_SYNTHESIS_COUPLED_ELECTRON_TRANSPORT	100	0.25	16	16	3.10353e-05	0.000243679	CDK1,CHCHD2,COA6,COX7B,DNAJC15,ISCU,NDUFA4,NDUFA7,NDUFA9,NDUFB3,NDUFB4,NDUFC1,NDUFC2,NDUFV3,UQCC3,UQCRQ
GO:0048024	C5	GO:BP	GOBP_REGULATION_OF_MRNA_SPLICING_VIA_SPLICEOSOME	100	0.25	16	16	3.10353e-05	0.000243679	CELF2,DAZAP1,DDX17,HSPA8,JMJD6,KHDRBS3,METTL16,QKI,SAP18,SFSWAP,SON,SRSF3,SRSF7,TRA2A,TRA2B,WTAP
GO:0007159	C5	GO:BP	GOBP_LEUKOCYTE_CELL_CELL_ADHESION	366	0.92	37	10.1	3.13133e-05	0.000245656	AP3D1,BTN2A2,CCR7,CD44,CD46,CXCL12,DUSP10,EXT1,FADD,FYN,GLI3,HAS2,HFE,HSPH1,IDO1,IL6ST,ITPKB,KLF4,LCK,LGALS3,MAD1L1,MALT1,PELI1,PIK3R1,PRKAR1A,PRKCQ,RIPK2,RUNX1,SOX4,ST3GAL4,STAT5B,TFRC,TNFSF11,TRAF6,WNK1,ZC3H8,ZMIZ1
GO:0016236	C5	GO:BP	GOBP_MACROAUTOPHAGY	311	0.78	33	10.61	3.15773e-05	0.000247521	ADRB2,ATG10,ATG16L2,ATG5,ATP6V0A1,ATP6V0E1,ATP6V1A,ATP6V1E1,BAG3,ERN1,GABARAPL1,HIF1A,IFT88,LZTS1,MAP1LC3B,PIK3R4,PIP4K2A,PRKAB1,RAB5A,RHEB,RIPK2,RPTOR,RUBCN,SCOC,SMURF1,STX17,TOMM22,TOMM7,TRIM13,TSG101,VPS13C,VPS4B,WIPI1
GO:0060249	C5	GO:BP	GOBP_ANATOMICAL_STRUCTURE_HOMEOSTASIS	466	1.17	44	9.44	3.17563e-05	0.000248855	ACACA,ADRB2,BAG3,BCL2,BRCA2,CCT6A,CLCN3,CLDN12,DHX36,DMD,ERCC4,GCNT2,GNAS,HIF1A,HSP90AA1,HSPB1,HUS1,LCA5,MAP2K7,MBP,MKKS,MYC,NAT10,NSMCE2,PARN,PARP1,PKIB,PRKCQ,RAD50,RFC2,RFC3,RFC5,SLC12A2,SMC5,SMC6,TCP1,TFRC,TNFAIP3,TNFSF11,TNKS,TRAF6,VPS54,WWTR1,XRCC1
GO:1902749	C5	GO:BP	GOBP_REGULATION_OF_CELL_CYCLE_G2_M_PHASE_TRANSITION	219	0.55	26	11.87	3.24642e-05	0.000253838	APP,CCND1,CDK1,CDK5RAP2,CEP152,CEP41,CSNK1E,DTL,FAM122A,FBXL7,FBXO5,HMMR,HSP90AA1,HUS1,PAFAH1B1,PCM1,PCNT,PLK1,PSMA1,PSMA2,PSMA4,PSMA7,SDCCAG8,TPX2,VPS4B,YWHAG
GO:0016050	C5	GO:BP	GOBP_VESICLE_ORGANIZATION	339	0.85	35	10.32	3.27048e-05	0.000255648	ALS2,ANKRD28,AP3D1,BCL2,BLOC1S6,CLCN3,CORO1C,CTSZ,FBXO5,GORASP1,HPS1,MX1,PAFAH1B1,PIP4K2A,PLEKHJ1,PRKCI,RAB20,RAB32,RAB8B,SAR1A,SDCBP,SEC31A,SPHK1,STX16,STX17,STX2,STX5,SYNJ1,TMEM127,TMF1,TSG101,VAV3,VPS4B,ZEB2,ZFYVE16
GO:0007507	C5	GO:BP	GOBP_HEART_DEVELOPMENT	555	1.39	50	9	3.29467e-05	0.000257326	ADAMTS1,ADAMTS6,ADGRG6,ADIPOR2,ATG5,BBS5,CASP8,CBY1,CDKN1B,CITED2,COL11A1,DCTN5,DHX36,EXT1,FHOD3,GLI3,HAS2,HEG1,HEY2,HIF1A,JAG1,JARID2,JMJD6,LMO4,MATR3,MDM4,MEF2C,MEIS1,MKKS,NRP2,PDLIM3,PRKAR1A,PTK2,RGS2,ROBO1,RTN4,RUNX1,SENP2,SGCD,SH3PXD2B,SHC1,SIK1,SMG9,SNAI2,SOX4,SOX6,SPARC,SPRY1,SRI,ZMIZ1
GO:0043408	C5	GO:BP	GOBP_REGULATION_OF_MAPK_CASCADE	707	1.77	60	8.48	3.37993e-05	0.000263401	ACKR3,ADRB2,AIDA,AKAP12,ANKRD6,APIP,APP,ARL6IP5,ATF3,AVPI1,BRAF,CCR7,CD44,CDK1,CFLAR,CNKSR3,COPS5,DUSP1,DUSP10,DUSP16,DUSP22,DUSP4,EIF2AK2,EIF3A,ERN1,FBXW7,FGF9,FGFR1,FOXO1,GADD45B,GCNT2,HACD3,KLF4,KLHDC10,MAP2K7,MDFIC,MID1,MYC,NQO2,PBK,PEBP1,PHLPP1,PRDM15,PTPN1,RAP2A,RGS2,RIPK2,ROBO1,SDCBP,SEMA3A,SEMA6A,SHC1,SPHK1,SPRY1,TIMP2,TNFRSF19,TNFSF11,TRAF6,UBC,ZDHHC17
GO:0006446	C5	GO:BP	GOBP_REGULATION_OF_TRANSLATIONAL_INITIATION	80	0.2	14	17.5	3.47392e-05	0.000270129	ATF4,DHX29,EIF1,EIF1B,EIF2AK2,EIF3B,EIF3E,EIF4EBP1,EIF4H,HSPB1,PAIP2,POLR2G,PPP1R15B,YTHDF3
GO:1990823	C5	GO:BP	GOBP_RESPONSE_TO_LEUKEMIA_INHIBITORY_FACTOR	80	0.2	14	17.5	3.47392e-05	0.000270129	ARID5B,BCLAF1,CTH,EXT1,JARID2,KLF4,MYNN,NRP2,PIGA,PRDM5,SRSF3,SRSF7,TFRC,TNFSF11
GO:0046034	C5	GO:BP	GOBP_ATP_METABOLIC_PROCESS	313	0.78	33	10.54	3.5611e-05	0.000276147	APP,ATP6V1A,CDK1,CHCHD2,CLPX,COA6,COX7A2,COX7B,DNAJC15,ENO1,FOXK1,HDAC4,HIF1A,HSPA8,ISCU,LDHA,NDUFA4,NDUFA7,NDUFA9,NDUFB3,NDUFB4,NDUFC1,NDUFC2,NDUFV3,NUP153,NUP50,PARP1,PGAM1,PPARGC1A,RANBP2,UQCC3,UQCRQ,ZBTB20
GO:0030705	C5	GO:BP	GOBP_CYTOSKELETON_DEPENDENT_INTRACELLULAR_TRANSPORT	195	0.49	24	12.3	3.57872e-05	0.00027698	AP3D1,APP,ARHGAP21,BAG3,BLOC1S6,BORCS5,FBXW11,HIF1A,HSPA8,HSPB1,IFT80,IFT88,LAMP1,LCA5,LCA5L,LRPPRC,PAFAH1B1,PCM1,TRAK2,TTC21A,TTC26,TTC30A,TTC30B,TUBA1C
GO:0009790	C5	GO:BP	GOBP_EMBRYO_DEVELOPMENT	992	2.49	78	7.86	3.63793e-05	0.000281486	AATF,AKAP3,ALX1,ATF4,BBS5,BRCA2,CASP8,CDK1,CENPU,CHTOP,CITED2,CNOT2,COL11A1,COPS2,COPS3,CUL4A,DHX36,DUSP1,DUSP4,E2F7,EHMT1,EXT1,EYA1,FGFR1,FUT8,FZD3,GABPA,GGNBP2,GLI3,GNAS,HEG1,HEY2,HIF1A,HUS1,ID2,IRX3,IRX5,ITPK1,KLF4,LIG4,LMO4,MBP,MEF2C,MEIS1,MKKS,MMP16,MTHFD1L,NAGLU,NFE2L2,NRP2,PALB2,PBX3,PEMT,PICK1,PRKAR1A,PSPH,RACK1,RALA,RICTOR,RPL38,RTN4,SBDS,SEMA3A,SENP2,SKIL,SMG9,SOX10,SOX4,TFAP2A,TLE6,TRA…
GO:0034249	C5	GO:BP	GOBP_NEGATIVE_REGULATION_OF_CELLULAR_AMIDE_METABOLIC_PROCESS	234	0.58	27	11.53	3.79004e-05	0.000292407	ATF4,CAPRIN1,CAPRIN2,CPEB2,CPEB4,DHX36,EIF2AK2,EIF3E,EIF4EBP1,IGF2BP2,IGF2BP3,IREB2,MALSU1,METTL14,METTL16,MIR125B1,MIR659,MRPL13,PAIP2,PUS7,RACK1,RGS2,RTN4,SPHK1,STAT3,YTHDF3,ZFP36L2
GO:0016049	C5	GO:BP	GOBP_CELL_GROWTH	470	1.18	44	9.36	3.83576e-05	0.000295416	ADIPOR2,APP,ATAD3A,BCL2,BIN3,BRAT1,BTG1,CAPRIN2,CDKN1B,CDKN2C,CXCL12,DCUN1D3,DIP2B,ENO1,FAM122A,GDF9,GOLGA4,GSK3B,HSP90AA1,JADE1,NEDD4L,NRP2,PRKCQ,PRMT2,RACK1,RGS2,RPTOR,RTN4,SDCBP,SEMA3A,SEMA5A,SEMA6A,SEMA6D,SERTAD2,SERTAD3,SGK1,SGK3,SMURF1,SOCS2,SPHK1,TSG101,TTL,URI1,ZFYVE27
GO:0000226	C5	GO:BP	GOBP_MICROTUBULE_CYTOSKELETON_ORGANIZATION	589	1.48	52	8.82	3.90814e-05	0.000300334	BORA,BRCA2,CDK1,CDK5RAP2,CEP152,CLIP4,CNP,DCTN6,DLGAP5,FBXO5,FBXW11,FIGN,GAS2L3,GEN1,GSK3B,IQCG,KIF25,KPNB1,MCPH1,MET,MID1,MZT1,NAT10,NCKAP5L,PAFAH1B1,PCM1,PCNT,PIBF1,PLK1,PLK2,PPP1R12A,RAN,RNF4,SBDS,SDCCAG8,SGO1,SKA3,SLK,SON,SPDL1,SPRY1,TACC1,TACC2,TLE6,TNKS,TPX2,TTC26,TTL,TUBA1C,TUBE1,VPS4B,XRCC2
GO:0000291	C5	GO:BP	GOBP_NUCLEAR_TRANSCRIBED_MRNA_CATABOLIC_PROCESS_EXONUCLEOLYTIC	35	0.08	9	25.71	3.95045e-05	0.000302925	DCP1B,DCPS,DIS3,LSM1,LSM5,LSM7,POLR2G,TTC37,WDR61
GO:0007050	C5	GO:BP	GOBP_CELL_CYCLE_ARREST	235	0.59	27	11.48	4.06687e-05	0.000310838	CASP2,CCND1,CDK1,CDKN1B,CDKN2C,CNOT2,CRADD,DUSP1,E2F7,ERN1,GAS1,HBP1,ID2,KMT2E,MAGI2,MCPH1,MDM4,MTBP,MYC,PLK2,PRKAB1,RHEB,RPTOR,SKIL,SOX4,STRADB,TSG101
GO:0030900	C5	GO:BP	GOBP_FOREBRAIN_DEVELOPMENT	357	0.89	36	10.08	4.11415e-05	0.000314367	ADGRG1,AGTPBP1,APP,BTBD3,CNP,CXCL12,DCT,EXT1,FOXP2,FYN,GART,GLI3,GSK3B,HIF1A,MCPH1,METTL14,MKKS,NR4A2,NRP2,PAFAH1B1,PCM1,PPARGC1A,ROBO1,RTN4,SCYL2,SECISBP2,SEMA3A,SEMA5A,TACC1,TACC2,TMEM14B,TOX,TRA2B,UQCRQ,XRCC1,ZMIZ1
GO:0048871	C5	GO:BP	GOBP_MULTICELLULAR_ORGANISMAL_HOMEOSTASIS	516	1.29	47	9.1	4.18785e-05	0.000318937	ABHD6,ACACA,ACSL1,ADIPOR2,ADRB2,ATF4,BCL2,CLCN3,CLDN12,DMD,EDNRB,EGR1,EHMT1,ESRRG,EXT1,FABP5,FOXO1,GCNT2,GNAS,HAS2,HSPB1,ID1,IRF4,IRX3,LCA5,LEPR,LPIN1,MBP,MET,MKKS,NAPEPLD,PEMT,PPARGC1A,PRKAB1,PRKAR1A,RHEB,SGIP1,SLC11A2,SLC12A2,STAT3,TFRC,TNFAIP3,TNFSF11,TRAF6,UGCG,VPS54,WWTR1
GO:0030010	C5	GO:BP	GOBP_ESTABLISHMENT_OF_CELL_POLARITY	137	0.34	19	13.86	4.47231e-05	0.000339527	AMOTL1,CCR7,CDK5RAP2,FBXW11,GSK3B,GSN,HSP90AA1,KANK1,KIF25,MCPH1,PAFAH1B1,PLK1,PRKCI,PTK2,RACK1,RICTOR,SDCCAG8,SPDL1,SPRY1
GO:0002682	C5	GO:BP	GOBP_REGULATION_OF_IMMUNE_SYSTEM_PROCESS	1593	4	114	7.15	4.53749e-05	0.000342632	ANKRD54,AP3D1,APP,ARPC1A,ASH2L,ATG5,BCL2,BTN2A1,BTN2A2,BTN2A3P,BTN3A1,BTN3A2,BTN3A3,C12orf4,CASP8,CCR7,CD46,CD99L2,CLEC12B,CLEC2B,CUL4A,CXCL12,DHX36,DHX58,DUSP1,DUSP10,ELF2,FADD,FAM210B,FBXO38,FBXO7,FBXW11,FBXW7,FYN,GAB2,GABPA,GLI3,GNAS,GPRC5B,HFE,HIF1A,HSP90AA1,HSPA9,HSPH1,IDO1,IFI35,IFNGR1,IL6R,IL6ST,IRF4,IRS2,ITPKB,JAG1,KMT2C,KMT2E,LAMP1,LCK,LGALS3,MAD1L1,MALT1,MAP2K7,MATR3,MEF2C,MEIS1,MERTK,M…
GO:0010761	C5	GO:BP	GOBP_FIBROBLAST_MIGRATION	44	0.11	10	22.72	4.62935e-05	0.000348568	ADIPOR2,AKAP12,ARHGEF7,ARID5B,BAG4,CORO1C,GNA12,MTA2,PTK2,ZFAND5
GO:0006984	C5	GO:BP	GOBP_ER_NUCLEUS_SIGNALING_PATHWAY	53	0.13	11	20.75	4.74157e-05	0.000355095	ATF3,ATF4,ATG10,FBXW7,GSK3B,HERPUD1,MBTPS2,NFE2L2,PPP1R15B,PTPN1,SREBF1
GO:1902882	C5	GO:BP	GOBP_REGULATION_OF_RESPONSE_TO_OXIDATIVE_STRESS	93	0.23	15	16.12	4.87586e-05	0.000363134	ATF4,FBXO7,FBXW7,FUT8,FYN,HIF1A,HSPB1,MAPKAP1,MET,NCOA7,NFE2L2,OXR1,PARP1,RACK1,SOD2
GO:0030031	C5	GO:BP	GOBP_CELL_PROJECTION_ASSEMBLY	595	1.49	52	8.73	4.98302e-05	0.000369451	ARAP1,ARHGEF7,ATG5,BAG4,BBS5,BBS9,BIN3,CCR7,CDC42EP3,CDK1,CDK5RAP2,CEP152,CEP41,CEP89,CORO1C,CSNK1E,DCDC2,FAM98A,GSN,HDAC4,HSP90AA1,IFT80,IFT88,IQCG,KANK1,MKKS,MKS1,NLGN1,ONECUT1,PAFAH1B1,PARVB,PCM1,PCNT,PIBF1,PIK3R1,PLD1,PLK1,RAB17,RAB5A,RALA,RAP2A,SDCBP,SDCCAG8,SPATA13,TBC1D7,TMEM237,TTC26,TTC30B,TTC8,VAV3,WWTR1,YWHAG
GO:0030178	C5	GO:BP	GOBP_NEGATIVE_REGULATION_OF_WNT_SIGNALING_PATHWAY	212	0.53	25	11.79	4.98482e-05	0.000369487	ANKRD6,CBY1,CSNK1A1,DAB2,EGR1,GLI3,GSK3B,IFT80,INVS,JADE1,LATS2,NLK,PSMA1,PSMA2,PSMA4,PSMA7,RACK1,RNF43,SCYL2,SNAI2,SOX10,TLE1,TLE6,UBAC2,WWTR1
GO:0022604	C5	GO:BP	GOBP_REGULATION_OF_CELL_MORPHOGENESIS	305	0.76	32	10.49	4.98829e-05	0.000369647	ARAP1,ARHGEF7,BRWD1,CAPRIN1,CAPRIN2,CD44,CDC42EP3,CORO1C,CUX1,DHX36,DNMBP,EEF2K,FBXO31,FYN,HAS2,KANK1,LARP4,LIMS1,MKLN1,NEDD4L,NEDD9,PARVB,PHIP,PTK2,RHOB,RHOBTB1,RHOBTB3,S100A13,SMURF1,SPARC,SS18L1,STRIP1
GO:0016072	C5	GO:BP	GOBP_RRNA_METABOLIC_PROCESS	238	0.59	27	11.34	5.00821e-05	0.000370928	ABT1,DDX17,DDX47,DIS3,ERI2,FAM207A,GTF2H5,GTPBP4,IMP4,METTL16,MRM2,MRM3,NAT10,NOL11,RIOK1,RPL35A,RPS28,RRP12,RRP1B,RSL1D1,SBDS,TFB1M,TFB2M,URB1,UTP14A,WDR43,YBEY
GO:0045333	C5	GO:BP	GOBP_CELLULAR_RESPIRATION	187	0.47	23	12.29	5.11834e-05	0.000378197	CAT,CDK1,CHCHD2,COA6,COX7B,DNAJC15,HIF1A,IDH3A,IREB2,ISCU,MDH2,NDUFA4,NDUFA7,NDUFA9,NDUFB3,NDUFB4,NDUFC1,NDUFC2,NDUFV3,PPARGC1A,SUCLG1,UQCC3,UQCRQ
GO:0010952	C5	GO:BP	GOBP_POSITIVE_REGULATION_OF_PEPTIDASE_ACTIVITY	200	0.5	24	12	5.27616e-05	0.000384813	AIFM1,ANP32B,APP,ARL6IP5,BCL2L13,BEX3,CASP2,CASP8,CFLAR,CLPX,CRADD,FADD,FYN,GSN,LCK,MALT1,MBP,MYC,PERP,RACK1,RIPK2,ROBO1,RPS27L,STAT3
GO:0044819	C5	GO:BP	GOBP_MITOTIC_G1_S_TRANSITION_CHECKPOINT	63	0.15	12	19.04	5.25462e-05	0.000384813	CASP2,CCND1,CDK1,CDKN1B,CNOT2,CRADD,E2F7,FBXO31,MDM4,PLK2,RPS27L,SOX4
GO:0046500	C5	GO:BP	GOBP_S_ADENOSYLMETHIONINE_METABOLIC_PROCESS	15	0.03	6	40	5.24968e-05	0.000384813	AHCYL1,APIP,ENOPH1,MAT2B,METTL16,PEMT
GO:0015931	C5	GO:BP	GOBP_NUCLEOBASE_CONTAINING_COMPOUND_TRANSPORT	252	0.63	28	11.11	5.29023e-05	0.00038574	ABCC5,AHCTF1,CHTOP,IGF2BP2,IGF2BP3,LRPPRC,LSG1,MAGOHB,MCM3AP,MRPL18,NUP153,NUP50,PARP11,PCID2,QKI,RAN,RANBP2,RFTN1,SENP2,SLC25A4,SLU7,SRSF11,SRSF2,SRSF3,SRSF7,TNKS,U2AF1,UPF3A
GO:0033077	C5	GO:BP	GOBP_T_CELL_DIFFERENTIATION_IN_THYMUS	73	0.18	13	17.8	5.37711e-05	0.000391366	ATG5,BCL2,CCR7,FADD,GLI3,ITPKB,JMJD6,LIG4,RABL3,STAT5B,TOX,ZC3H8,ZFP36L2
GO:0006354	C5	GO:BP	GOBP_DNA_TEMPLATED_TRANSCRIPTION_ELONGATION	116	0.29	17	14.65	5.46942e-05	0.000397061	CDK13,EAPP,ELL2,ELP2,GTF2H1,GTF2H5,HMGN1,NELFA,NELFCD,PCID2,POLR1B,POLR2G,SCAF8,SOX10,SUPT4H1,WDR43,WDR61
GO:2001056	C5	GO:BP	GOBP_POSITIVE_REGULATION_OF_CYSTEINE_TYPE_ENDOPEPTIDASE_ACTIVITY	151	0.37	20	13.24	5.47439e-05	0.000397115	AIFM1,ANP32B,ARL6IP5,BCL2L13,BEX3,CASP2,CASP8,CFLAR,CRADD,FADD,FYN,GSN,LCK,MALT1,MYC,PERP,RACK1,RIPK2,ROBO1,RPS27L
GO:0099111	C5	GO:BP	GOBP_MICROTUBULE_BASED_TRANSPORT	188	0.47	23	12.23	5.53855e-05	0.000401047	AP3D1,APP,ARHGAP21,BAG3,BLOC1S6,BORCS5,FBXW11,HIF1A,HSPA8,HSPB1,IFT80,IFT88,LAMP1,LCA5,LCA5L,LRPPRC,PAFAH1B1,PCM1,TRAK2,TTC21A,TTC26,TTC30A,TTC30B
GO:0051784	C5	GO:BP	GOBP_NEGATIVE_REGULATION_OF_NUCLEAR_DIVISION	54	0.13	11	20.37	5.65432e-05	0.000408173	AURKAIP1,CDK5RAP2,DUSP1,FBXO5,GEN1,MAD1L1,MTBP,PCID2,PLK1,PRKAR1A,SPDL1
GO:0031023	C5	GO:BP	GOBP_MICROTUBULE_ORGANIZING_CENTER_ORGANIZATION	140	0.35	19	13.57	5.95342e-05	0.000428558	BRCA2,CDK1,CDK5RAP2,CEP152,FBXW11,GEN1,KIF25,MCPH1,NAT10,PAFAH1B1,PCM1,PLK1,PLK2,PPP1R12A,SDCCAG8,SGO1,TUBE1,VPS4B,XRCC2
GO:0071897	C5	GO:BP	GOBP_DNA_BIOSYNTHETIC_PROCESS	189	0.47	23	12.16	5.98883e-05	0.000430887	CCT6A,DTL,DUSP1,HSP90AA1,KLF4,LIG4,MAP2K7,MYC,NAT10,PARN,PKIB,PRKCQ,RAD50,RFC2,RFC3,RFC5,SPHK1,TCP1,TK1,TK2,TNKS,UBC,WRNIP1
GO:0022904	C5	GO:BP	GOBP_RESPIRATORY_ELECTRON_TRANSPORT_CHAIN	117	0.29	17	14.52	6.07704e-05	0.000436344	CDK1,CHCHD2,COA6,COX7B,DNAJC15,ISCU,NDUFA4,NDUFA7,NDUFA9,NDUFB3,NDUFB4,NDUFC1,NDUFC2,NDUFV3,PPARGC1A,UQCC3,UQCRQ
GO:0001944	C5	GO:BP	GOBP_VASCULATURE_DEVELOPMENT	786	1.97	64	8.14	6.12463e-05	0.000439649	ACKR3,ADAMTS1,ADAMTS6,ADGRG1,ADIPOR2,AMOTL1,ANP32B,APOLD1,BTG1,CALD1,CASP8,CFLAR,CTH,DCTN5,E2F7,EGR1,FBXW7,FGF9,GGNBP2,GLI3,GTF2I,HAS2,HEG1,HEY2,HIF1A,HSPB1,ID1,IL6R,ITGB8,JAG1,JMJD6,KLF4,LEPR,MEF2C,MEIS1,MIR125B1,NAA15,NFE2L2,NRP2,PDCL3,PKNOX1,PLK2,PTK2,QKI,RHOB,ROBO1,RUNX1,S100A1,SAT1,SEMA5A,SEMA6A,SHC1,SLC12A2,SOD2,SOX4,SPARC,SPHK1,STARD13,TIPARP,TNFAIP3,TSPAN12,VAV3,ZFAND5,ZMIZ1
GO:0007179	C5	GO:BP	GOBP_TRANSFORMING_GROWTH_FACTOR_BETA_RECEPTOR_SIGNALING_PATHWAY	202	0.5	24	11.88	6.1329e-05	0.000440018	ADAM9,CITED2,DAB2,DUSP22,FUT8,GCNT2,GDF9,GOT1,ID1,ITGB8,LATS2,NLK,ONECUT1,PARP1,PTK2,SDCBP,SKIL,SMURF1,SNX25,SPRY1,UBC,ZMIZ1,ZNF703,ZYX
GO:0051304	C5	GO:BP	GOBP_CHROMOSOME_SEPARATION	95	0.23	15	15.78	6.21292e-05	0.000443953	ANAPC1,CDC16,CDC27,CDK5RAP2,DLGAP5,DUSP1,ERCC4,FBXO5,GEN1,MAD1L1,NSMCE2,PCID2,PLK1,PTTG1,SPDL1
GO:1903829	C5	GO:BP	GOBP_POSITIVE_REGULATION_OF_CELLULAR_PROTEIN_LOCALIZATION	295	0.74	31	10.5	6.20701e-05	0.000443953	ACSL3,BAG3,BCL2,CASP8,CCT6A,CDK1,CNST,ECT2,FBXW7,FYN,GLI3,GSK3B,LEPROT,LGALS3,NPEPPS,PARP1,PIK3R1,PLK1,PRKCI,RACK1,RAN,RTN4,SSH1,TCP1,TFRC,TM9SF4,TOMM7,TSG101,WWTR1,YWHAG,YWHAH
GO:0001819	C5	GO:BP	GOBP_POSITIVE_REGULATION_OF_CYTOKINE_PRODUCTION	437	1.09	41	9.38	6.33869e-05	0.00045191	APP,ATF4,CASP8,CCR7,CD46,CLEC9A,CRCP,DHX36,DHX58,EGR1,EIF2AK2,FADD,GPRC5B,HEG1,HIF1A,HSP90AA1,HSPB1,IDO1,IFNGR1,IL17B,IL6R,IL6ST,IRF4,LRRFIP1,MALT1,MBP,PDE4B,PDE4D,PELI1,PIBF1,PIK3R1,POLR3A,PRKCQ,RIPK2,RUNX1,SLC7A5,SPHK1,STAT3,STAT5B,TMF1,TRAF6
GO:0000338	C5	GO:BP	GOBP_PROTEIN_DENEDDYLATION	10	0.02	5	50	6.43757e-05	0.000458033	COPS2,COPS3,COPS4,COPS5,COPS8
GO:0051402	C5	GO:BP	GOBP_NEURON_APOPTOTIC_PROCESS	229	0.57	26	11.35	6.63938e-05	0.000470849	APP,ATF4,BCL2,CASP2,CIT,CPEB4,FADD,FBXW7,FYN,HDAC4,HIF1A,LIG4,MEF2C,MIR125B1,NQO2,NR4A2,OXR1,PARP1,PPARGC1A,PRKCI,SIAH1,SOD2,TFAP2A,TMTC4,USP53,XRCC2
GO:0008654	C5	GO:BP	GOBP_PHOSPHOLIPID_BIOSYNTHETIC_PROCESS	269	0.67	29	10.78	6.6718e-05	0.000473029	ACSL3,AGPAT5,DDHD2,DPM1,ETNK1,FABP5,GNPAT,GPAT3,IDI1,LPIN1,PEMT,PIGA,PIGC,PIGP,PIK3R1,PIK3R4,PIP4K2A,PLA2G6,PLD1,PLEKHA8,PTPN13,RAB5A,SAMD8,SERAC1,SERINC5,SLC44A1,STARD10,STARD7,SYNJ1
GO:0035239	C5	GO:BP	GOBP_TUBE_MORPHOGENESIS	900	2.26	71	7.88	6.73486e-05	0.000476781	ACKR3,ADAMTS1,ADGRG1,ADIPOR2,AMOTL1,APOLD1,BBS5,BCL2,BTG1,CALD1,CASP8,E2F7,ESR1,EXT1,FBXW7,FZD3,GLI3,GTF2I,GZF1,HAS2,HEG1,HEY2,HIF1A,HSPB1,ID1,ID2,IRX3,ITGB8,JAG1,JMJD6,KLF4,LEPR,LMO4,MEF2C,MEIS1,MET,MIR125B1,MKKS,MTHFD1L,MYC,NAA15,NFE2L2,NRP2,PDCL3,PKNOX1,PLK2,PTK2,QKI,RALA,RHOB,ROBO1,RUNX1,S100A1,SAT1,SDCCAG8,SEMA5A,SEMA6A,SHC1,SLC12A2,SOX10,SOX4,SPARC,SPHK1,SPRY1,STARD13,TIPARP,TNFAIP3,TRAF6,T…
GO:0070304	C5	GO:BP	GOBP_POSITIVE_REGULATION_OF_STRESS_ACTIVATED_PROTEIN_KINASE_SIGNALING_CASCADE	118	0.29	17	14.4	6.74244e-05	0.000477078	ANKRD6,APP,ARL6IP5,CCR7,DUSP22,EIF2AK2,GADD45B,KLHDC10,MID1,RIPK2,RNF13,SDCBP,SEMA3A,SPHK1,TNFRSF19,TNFSF11,TRAF6
GO:0005975	C5	GO:BP	GOBP_CARBOHYDRATE_METABOLIC_PROCESS	618	1.55	53	8.57	6.75546e-05	0.000477862	ABHD10,APP,ATF3,ATF4,B3GAT3,BRAF,BRAT1,CHST10,CPT1A,CREM,ENO1,ERFE,EXT1,FABP5,FAM3C,FOXK1,FUT8,GALK2,GANAB,GLA,GOT1,GSK3B,GUSB,GYG1,HAS2,HDAC4,HIF1A,IDH3A,IL6ST,IRS2,ITPK1,KBTBD2,LDHA,LDHB,LEPR,MDH2,NLN,NUP153,NUP50,ONECUT1,PDXP,PGAM1,PPARGC1A,PPP1CB,PPP1R3B,PYGB,RANBP2,SIK1,SLC3A2,ST3GAL4,ST8SIA4,SYNJ1,ZBTB20
GO:0030029	C5	GO:BP	GOBP_ACTIN_FILAMENT_BASED_PROCESS	790	1.98	64	8.1	6.99862e-05	0.000493719	AMOTL1,ARAP1,ARFIP1,ARPC1A,ATP1A1,ATP2C1,BAG4,BCL2,BIN3,CALD1,CAPZA2,CCR7,CDC42EP3,CFLAR,CIT,CORO1C,CSRP2,CTNNA1,CXCL12,DMD,ECT2,FAT1,FHOD3,GAS2L3,GSN,ID1,KANK1,LCP1,MAPKAP1,MET,MKKS,MKLN1,NEDD4L,NEDD9,PAFAH1B1,PARVB,PDCL3,PDE4B,PDE4D,PDLIM3,PDXP,PICK1,PIK3R1,PRKAR1A,PRKCI,PTPN1,RALA,RAP2A,RHOB,RHOBTB1,RHOBTB3,RICTOR,SDCBP,SEMA5A,SHC1,SNX9,SRI,SSH1,STARD13,STRIP1,TLE6,TMSB10,TRIP10,ZYX
GO:0050852	C5	GO:BP	GOBP_T_CELL_RECEPTOR_SIGNALING_PATHWAY	204	0.51	24	11.76	7.10981e-05	0.000500686	BTN2A1,BTN2A2,BTN2A3P,BTN3A1,BTN3A2,BTN3A3,CCR7,FBXW11,FYN,LCK,LGALS3,MALT1,PDE4B,PDE4D,PIK3R1,PRKCQ,PSMA1,PSMA2,PSMA4,PSMA7,RFTN1,RIPK2,TRAF6,WNK1
GO:0050769	C5	GO:BP	GOBP_POSITIVE_REGULATION_OF_NEUROGENESIS	217	0.54	25	11.52	7.14644e-05	0.000502158	CAPRIN1,CAPRIN2,CUX1,CXCL12,DCT,DHX36,EEF2K,ETV5,FBXO31,FZD3,GLI3,GOLGA4,HIF1A,IL6ST,LIG4,MIR125B1,PRKCI,RHEB,ROBO1,SEMA5A,SKIL,SOX10,SS18L1,XRCC2,ZFYVE27
GO:0010212	C5	GO:BP	GOBP_RESPONSE_TO_IONIZING_RADIATION	142	0.35	19	13.38	7.16402e-05	0.000502872	BCL2,BRAT1,BRCA2,CCND1,DCUN1D3,ECT2,EGR1,EYA1,GTF2H5,HUS1,INTS7,KDM4D,LIG4,MYC,PARP1,RAD51AP1,RHOB,TRIM13,XRCC2
GO:0001816	C5	GO:BP	GOBP_CYTOKINE_PRODUCTION	823	2.06	66	8.01	7.31908e-05	0.000513373	ADGRG1,ANXA4,APP,ATF4,ATG5,BTN2A1,BTN2A2,BTN2A3P,BTN3A1,BTN3A2,BTN3A3,CASP8,CCR7,CD46,CLEC9A,CRCP,DHX36,DHX58,EGR1,EIF2AK2,ERBIN,FADD,G3BP1,GPRC5B,HEG1,HFE,HIF1A,HSP90AA1,HSPB1,IDO1,IFNGR1,IGF2BP2,IGF2BP3,IL17B,IL6R,IL6ST,IRF4,ITGB8,KLF4,LITAF,LRRFIP1,MALT1,MBP,MERTK,MIR125B1,PDE4B,PDE4D,PELI1,PIBF1,PIK3R1,POLR3A,PPM1B,PRKCQ,RFTN1,RIPK2,RUNX1,S100A13,SLC7A5,SNAI2,SPHK1,STAT3,STAT5B,TMF1,TNFAIP3,T…
GO:0033135	C5	GO:BP	GOBP_REGULATION_OF_PEPTIDYL_SERINE_PHOSPHORYLATION	143	0.35	19	13.28	7.84592e-05	0.000547333	APP,BAG4,BCL2,BRAF,CAPRIN2,CD44,CNKSR3,CREBL2,DMD,GGNBP2,HSP90AA1,MAPKAP1,PDE4D,PWP1,RACK1,RICTOR,RIPK2,RPTOR,TFRC
GO:0070997	C5	GO:BP	GOBP_NEURON_DEATH	341	0.85	34	9.97	7.90595e-05	0.000551247	APP,ARL6IP5,ATF4,BCL2,CASP2,CASP8,CIT,CPEB4,CTSZ,EGR1,FADD,FBXO7,FBXW7,FYN,GSK3B,HDAC4,HIF1A,LIG4,MEF2C,MIR125B1,NQO2,NR4A2,OXR1,PARP1,PPARGC1A,PRKCI,RACK1,SIAH1,SOD2,SSH1,TFAP2A,TMTC4,USP53,XRCC2
GO:0070646	C5	GO:BP	GOBP_PROTEIN_MODIFICATION_BY_SMALL_PROTEIN_REMOVAL	300	0.75	31	10.33	8.30849e-05	0.000575475	ADRB2,CDK1,COPS2,COPS3,COPS4,COPS5,COPS8,ESR1,FOXK1,HIF1A,JOSD1,MDM4,MYC,PSMA1,PSMA2,PSMA4,PSMA7,SART3,SENP2,SUDS3,SUPT3H,TNFAIP3,TRAF6,UBC,UBXN1,UCHL5,USP13,USP3,USP48,USP53,WDR20
GO:0051704	C5	GO:BP	GOBP_MULTI_ORGANISM_PROCESS	1102	2.77	83	7.53	8.37808e-05	0.000579868	ADAMTS1,ADIPOR2,AKAP3,APP,BCL2,BRCA2,CD46,CDK1,CDYL,CLDN11,CREM,DAZAP1,DEDD,DHX36,DMC1,DPY19L2P1,DPY19L2P2,DUSP13,EDNRB,EIF4H,ESR1,ETV5,ETV6,FBXO5,FBXW11,GDF9,GGNBP2,GJB2,HDAC4,HFE,HSF2,HSF2BP,IDO1,IGF2R,IQCG,KDM5A,KPNA2,KPNA3,KPNB1,LEPR,LHFPL2,MERTK,METTL14,MKKS,NUP153,NUP50,OCA2,PAFAH1B1,PAIP2,PARN,PARP11,PDE3A,PICK1,PLK1,POLR1B,PRDX3,PRKAR1A,PTTG1,QKI,RAN,RANBP2,RGS2,SIAH1,SKIL,STAT3,STAT5B,ST…
GO:0022406	C5	GO:BP	GOBP_MEMBRANE_DOCKING	181	0.45	22	12.15	8.56868e-05	0.000591898	AHCYL1,BLOC1S6,CDK1,CDK5RAP2,CEP152,CEP41,CEP89,CSNK1E,HSP90AA1,MKS1,PAFAH1B1,PCM1,PCNT,PLK1,PSEN2,RAB8B,SDCCAG8,STX16,STX17,STX2,STX5,YWHAG
GO:0006368	C5	GO:BP	GOBP_TRANSCRIPTION_ELONGATION_FROM_RNA_POLYMERASE_II_PROMOTER	87	0.21	14	16.09	8.67593e-05	0.000598574	CDK13,EAPP,ELL2,ELP2,GTF2H1,GTF2H5,NELFA,NELFCD,PCID2,POLR2G,SOX10,SUPT4H1,WDR43,WDR61
GO:0000288	C5	GO:BP	GOBP_NUCLEAR_TRANSCRIBED_MRNA_CATABOLIC_PROCESS_DEADENYLATION_DEPENDENT_DECAY	77	0.19	13	16.88	9.31271e-05	0.000636282	CNOT2,DCP1B,DCPS,DHX36,DIS3,LSM1,LSM5,LSM7,PARN,POLR2G,TTC37,WDR61,ZFP36L2
GO:2001020	C5	GO:BP	GOBP_REGULATION_OF_RESPONSE_TO_DNA_DAMAGE_STIMULUS	221	0.55	25	11.31	9.43078e-05	0.000642482	ACKR3,ARMT1,BCL2,BCL2L1,BCLAF1,CD44,CUL4A,CXCL12,DDX11,ERCC4,EYA1,FBXO5,KDM4D,KLHL15,MMS19,MYC,PARP1,PTTG1IP,RAD51AP1,RAD52,RMI2,SKIL,SNAI2,WRNIP1,XRCC1
GO:0042769	C5	GO:BP	GOBP_DNA_DAMAGE_RESPONSE_DETECTION_OF_DNA_DAMAGE	39	0.09	9	23.07	9.63906e-05	0.000655089	CUL4A,DTL,MRPS35,PARP1,RFC2,RFC3,RFC5,SOX4,UBC
GO:0060416	C5	GO:BP	GOBP_RESPONSE_TO_GROWTH_HORMONE	39	0.09	9	23.07	9.63906e-05	0.000655089	LEPROT,PIK3R1,PTK2,PTPN1,RBBP4,SOCS2,STAT3,STAT5A,STAT5B
GO:0006479	C5	GO:BP	GOBP_PROTEIN_METHYLATION	170	0.42	21	12.35	9.69234e-05	0.000658241	ARMT1,ASH2L,CHTOP,DOT1L,EHMT1,ETF1,FAM98A,FBXO11,GSPT1,JARID2,KDM4D,KMT2C,KMT2E,NDUFAF7,PAXBP1,PCMT1,PRDM5,PRMT2,PWP1,SETD4,WDR61
GO:0031124	C5	GO:BP	GOBP_MRNA_3_END_PROCESSING	99	0.24	15	15.15	9.85728e-05	0.00066831	AHCYL1,APP,CHTOP,CSTF2T,DHX36,MAGOHB,SCAF8,SLU7,SRSF11,SRSF2,SRSF3,SRSF7,SSU72,TUT1,U2AF1
GO:0016051	C5	GO:BP	GOBP_CARBOHYDRATE_BIOSYNTHETIC_PROCESS	209	0.52	24	11.48	0.000101727	0.00068574	ATF3,ATF4,CHST10,ENO1,ERFE,EXT1,FAM3C,FUT8,GOT1,GSK3B,GYG1,HAS2,IRS2,LEPR,MDH2,NLN,PDXP,PGAM1,PPARGC1A,PPP1CB,PPP1R3B,RANBP2,SIK1,ST3GAL4
GO:0006352	C5	GO:BP	GOBP_DNA_TEMPLATED_TRANSCRIPTION_INITIATION	249	0.62	27	10.84	0.000103203	0.000694199	BCLAF1,CCND1,CDK1,CRCP,DHX36,E2F3,ESR1,ESRRG,GTF2A1,GTF2E1,GTF2H1,GTF2H5,HEY2,MAML3,MED7,MITF,NR4A2,POLR1B,POLR2G,PPARGC1A,RSF1,RUNX2,TAF2,TAF6L,TFB1M,TFB2M,WWTR1
GO:0009416	C5	GO:BP	GOBP_RESPONSE_TO_LIGHT_STIMULUS	318	0.79	32	10.06	0.000104264	0.000700662	APP,ATF4,BCL2,BRCA2,CAT,CCND1,COPS3,DCT,DCUN1D3,DDHD2,DHX36,DTL,DUSP1,ERCC4,ERCC5,EXT1,FBXL3,GNAQ,HIF1A,HUS1,ID2,MAP2K7,MSH6,MYC,N4BP1,PARP1,PBK,PIK3R1,PPP1CB,SIK1,SLC24A1,TANC1
GO:0051962	C5	GO:BP	GOBP_POSITIVE_REGULATION_OF_NERVOUS_SYSTEM_DEVELOPMENT	263	0.66	28	10.64	0.000106192	0.00071277	CAPRIN1,CAPRIN2,CUX1,CXCL12,DCT,DHX36,EEF2K,ETV5,FBXO31,FZD3,GLI3,GOLGA4,HIF1A,IL6ST,LIG4,LRRTM2,MIR125B1,NLGN1,PRKCI,RHEB,ROBO1,SEMA5A,SKIL,SOX10,SS18L1,SYNDIG1,XRCC2,ZFYVE27
GO:0006006	C5	GO:BP	GOBP_GLUCOSE_METABOLIC_PROCESS	210	0.52	24	11.42	0.000109077	0.000729792	ATF3,ATF4,BRAT1,CPT1A,CREM,ENO1,ERFE,FABP5,FAM3C,FOXK1,GOT1,GSK3B,IRS2,KBTBD2,LEPR,MDH2,NLN,ONECUT1,PGAM1,PPARGC1A,PPP1CB,PPP1R3B,RANBP2,SIK1
GO:0006400	C5	GO:BP	GOBP_TRNA_MODIFICATION	89	0.22	14	15.73	0.000110405	0.000736845	BCDIN3D,CDKAL1,DPH3,DTWD1,ELP2,ELP3,MOCS3,MTO1,NAT10,PUS7,THADA,TRMT11,TYW1,WDR4
GO:0036473	C5	GO:BP	GOBP_CELL_DEATH_IN_RESPONSE_TO_OXIDATIVE_STRESS	89	0.22	14	15.73	0.000110405	0.000736845	ARL6IP5,ATF4,BCL2,FBXO7,FBXW7,FYN,HIF1A,HSPB1,MET,NFE2L2,PARP1,RACK1,SOD2,STK24
GO:0070213	C5	GO:BP	GOBP_PROTEIN_AUTO_ADP_RIBOSYLATION	11	0.02	5	45.45	0.00011206	0.000746125	PARP1,PARP11,PARP8,TIPARP,TNKS
GO:0019080	C5	GO:BP	GOBP_VIRAL_GENE_EXPRESSION	198	0.49	23	11.61	0.000117219	0.000773899	EIF3A,EIF3B,EIF3L,MDFIC,NELFA,NELFCD,NUP153,NUP50,POLR2G,RANBP2,RPL22,RPL27A,RPL35A,RPL38,RPLP0,RPS12,RPS23,RPS28,RPSA,RRP1B,RSF1,SUPT4H1,TRIM13
GO:0060749	C5	GO:BP	GOBP_MAMMARY_GLAND_ALVEOLUS_DEVELOPMENT	17	0.04	6	35.29	0.000117031	0.000773899	CCND1,ESR1,HIF1A,ID2,SOCS2,TNFSF11
GO:2000736	C5	GO:BP	GOBP_REGULATION_OF_STEM_CELL_DIFFERENTIATION	112	0.28	16	14.28	0.000118043	0.000778622	CDK13,DHX36,EIF2AK2,HSPA9,JAG1,N4BP2L2,NFE2L2,PSMA1,PSMA2,PSMA4,PSMA7,PUS7,PWP1,RUNX1,SOX6,ZFP36L2
GO:0046467	C5	GO:BP	GOBP_MEMBRANE_LIPID_BIOSYNTHETIC_PROCESS	148	0.37	19	12.83	0.000121697	0.000799818	B3GNT5,CERS4,DPM1,HACD3,KDSR,NSMAF,PEMT,PIGA,PIGC,PIGP,RACK1,SAMD8,SCCPDH,SMPD4,SPHK1,SPTSSA,ST3GAL4,ST8SIA4,UGCG
GO:1902105	C5	GO:BP	GOBP_REGULATION_OF_LEUKOCYTE_DIFFERENTIATION	279	0.7	29	10.39	0.000121712	0.000799818	AP3D1,CASP8,CD46,CUL4A,DUSP10,FADD,FBXO7,FBXW7,GLI3,GNAS,IRF4,ITPKB,MALT1,MIR125B1,MITF,MYC,PCID2,PIK3R1,RIPK2,RUNX1,SOX4,STAT5B,TNFSF11,TOX,TRAF6,TRIB1,ZC3H8,ZFP36L2,ZMIZ1
GO:0014033	C5	GO:BP	GOBP_NEURAL_CREST_CELL_DIFFERENTIATION	90	0.22	14	15.55	0.000124155	0.00081341	ALX1,CORO1C,EDNRB,EXT1,HIF1A,JAG1,MEF2C,NRP2,SEMA3A,SEMA5A,SEMA6A,SEMA6D,SNAI2,SOX10
GO:0035295	C5	GO:BP	GOBP_TUBE_DEVELOPMENT	1085	2.72	81	7.46	0.000127967	0.000834894	ACKR3,ADAMTS1,ADGRG1,ADIPOR2,AMOTL1,APOLD1,BBS5,BCL2,BTG1,CALD1,CASP8,CAT,CITED2,E2F7,EDNRB,EIF4EBP1,ESR1,EXT1,FBXW7,FGF9,FZD3,GJB2,GLI3,GTF2I,GZF1,HAS2,HEG1,HEY2,HIF1A,HSPB1,ID1,ID2,IL6ST,IRX3,ITGB8,ITPK1,JAG1,JMJD6,KLF4,LEPR,LMO4,MEF2C,MEIS1,MET,MIR125B1,MKKS,MTHFD1L,MYC,NAA15,NFE2L2,NRP2,PDCL3,PKNOX1,PLK2,PTK2,QKI,RALA,RHOB,ROBO1,RUNX1,S100A1,SAT1,SDCCAG8,SEMA5A,SEMA6A,SHC1,SLC12A2,SOX10,SOX4,…
GO:0010833	C5	GO:BP	GOBP_TELOMERE_MAINTENANCE_VIA_TELOMERE_LENGTHENING	80	0.2	13	16.25	0.000136766	0.000876104	CCT6A,DHX36,ERCC4,HSP90AA1,MAP2K7,NAT10,PARN,PARP1,PKIB,PRKCQ,RAD50,TCP1,TNKS
GO:0071887	C5	GO:BP	GOBP_LEUKOCYTE_APOPTOTIC_PROCESS	102	0.25	15	14.7	0.00013674	0.000876104	CCR7,CXCL12,FADD,GLI3,HIF1A,IDO1,IRS2,ITPKB,LGALS3,MEF2C,MERTK,PRKCQ,TCP1,TRAF3IP2,ZC3H8
GO:2000106	C5	GO:BP	GOBP_REGULATION_OF_LEUKOCYTE_APOPTOTIC_PROCESS	80	0.2	13	16.25	0.000136766	0.000876104	CCR7,CXCL12,FADD,HIF1A,IDO1,IRS2,ITPKB,LGALS3,MEF2C,MERTK,PRKCQ,TCP1,ZC3H8
GO:1903321	C5	GO:BP	GOBP_NEGATIVE_REGULATION_OF_PROTEIN_MODIFICATION_BY_SMALL_PROTEIN_CONJUGATION_OR_REMOVAL	91	0.22	14	15.38	0.000139335	0.000891134	ATG5,DCUN1D3,FBXO5,FYN,GTPBP4,HMG20A,HMG20B,IVNS1ABP,N4BP1,SENP2,SOX4,TNFAIP3,TRIM44,UBXN1
GO:0051606	C5	GO:BP	GOBP_DETECTION_OF_STIMULUS	709	1.78	17	2.39	0.000140455	0.000896813	COL11A1,CUL4A,CXCL12,DTL,FYN,GNAQ,MKKS,MRPS35,PARP1,PTK2,RFC2,RFC3,RFC5,SCARB1,SOX4,TRPM3,UBC
GO:0009792	C5	GO:BP	GOBP_EMBRYO_DEVELOPMENT_ENDING_IN_BIRTH_OR_EGG_HATCHING	592	1.48	50	8.44	0.000143572	0.000914913	AKAP3,ALX1,BRCA2,CASP8,CENPU,CHTOP,CNOT2,COL11A1,COPS2,COPS3,CUL4A,E2F7,EXT1,FGFR1,FUT8,FZD3,GABPA,GGNBP2,GLI3,GNAS,HEG1,HEY2,HIF1A,HUS1,IRX5,ITPK1,KLF4,LIG4,LMO4,MMP16,MTHFD1L,PALB2,PEMT,PSPH,RALA,RICTOR,RTN4,SBDS,SENP2,SKIL,SMG9,SOX10,SOX4,TFAP2A,TLE6,TRAF6,XRCC2,YBX3,ZFAND5,ZMIZ1
GO:0051249	C5	GO:BP	GOBP_REGULATION_OF_LYMPHOCYTE_ACTIVATION	501	1.25	44	8.78	0.000147747	0.000937071	AP3D1,BCL2,BTN2A2,CCR7,CD46,DUSP10,FADD,FBXO7,FYN,GLI3,HFE,HSPH1,IDO1,IL6ST,IRF4,IRS2,ITPKB,LAMP1,LCK,LGALS3,MAD1L1,MALT1,MEF2C,MERTK,PCID2,PELI1,PIBF1,PIK3R1,PRKAR1A,PRKCQ,RIPK2,RUNX1,SLC15A4,SOX4,STAT5B,TFRC,TNFAIP3,TNFSF11,TOX,TRAF6,VAV3,ZC3H8,ZFP36L2,ZMIZ1
GO:0048857	C5	GO:BP	GOBP_NEURAL_NUCLEUS_DEVELOPMENT	60	0.15	11	18.33	0.00014841	0.000939583	BCL2,CNP,FGF9,FOXP2,MAPKAP1,MBP,PLP1,S100A1,SUDS3,YWHAH,ZNF148
GO:0071806	C5	GO:BP	GOBP_PROTEIN_TRANSMEMBRANE_TRANSPORT	60	0.15	11	18.33	0.00014841	0.000939583	AIFM1,DNAJC15,GRPEL2,HSPA8,PEX1,SEC61A1,SEC61B,TIMM22,TIMM44,TOMM22,TOMM7
GO:1904356	C5	GO:BP	GOBP_REGULATION_OF_TELOMERE_MAINTENANCE_VIA_TELOMERE_LENGTHENING	60	0.15	11	18.33	0.00014841	0.000939583	CCT6A,DHX36,ERCC4,MAP2K7,NAT10,PARN,PARP1,PKIB,PRKCQ,TCP1,TNKS
GO:0009266	C5	GO:BP	GOBP_RESPONSE_TO_TEMPERATURE_STIMULUS	228	0.57	25	10.96	0.000149903	0.000948186	ADRB2,BAG3,BAG4,CASP8,CLPB,CXCL12,DHX36,DNAJA4,DNAJB4,DNAJC7,FOXO1,GSK3B,HSP90AA1,HSPA8,HSPH1,MAP2K7,NUP153,NUP50,PDCL3,PPARGC1A,RANBP2,RPTOR,SLU7,SOD2,TRPM3
GO:0010608	C5	GO:BP	GOBP_POSTTRANSCRIPTIONAL_REGULATION_OF_GENE_EXPRESSION	1174	2.95	86	7.32	0.000149837	0.000948186	APP,ATF4,BCDIN3D,CAPRIN1,CAPRIN2,CARMN,CNOT2,CPEB2,CPEB4,DHX29,DHX36,DIS3,DNAJC1,DPH3,EIF1,EIF1B,EIF2AK2,EIF2S3,EIF3B,EIF3E,EIF4EBP1,EIF4H,ELAVL1,ESR1,ETF1,GCNT2,GSPT1,HSPA8,HSPB1,IGF2BP2,IGF2BP3,IPO8,IREB2,LARP4,LINC00461,LRPPRC,MALSU1,MATR3,METTL14,METTL16,MIR1207,MIR1227,MIR125B1,MIR1265,MIR193B,MIR3142HG,MIR636,MIR659,MIR9-2,MRPL13,NAT10,NEAT1,NUP153,NUP50,PAIP2,PARN,PCID2,PLD1,POLR2G,PPP1R15…
GO:0034250	C5	GO:BP	GOBP_POSITIVE_REGULATION_OF_CELLULAR_AMIDE_METABOLIC_PROCESS	163	0.4	20	12.26	0.000150444	0.000950757	DHX29,DHX36,EIF2S3,EIF3E,ELAVL1,IFNGR1,LARP4,METTL14,NAT10,NFE2L2,NSMAF,PLD1,POLR2G,RACK1,RMND1,RPS27L,SOX4,UPF3A,YBX3,YTHDF3
GO:0051170	C5	GO:BP	GOBP_IMPORT_INTO_NUCLEUS	163	0.4	20	12.26	0.000150444	0.000950757	BAG3,E2F3,ECT2,ELAVL1,FAM53B,GEMIN8,GLI3,IPO8,KPNA2,KPNA3,KPNB1,MDFIC,NUP153,NUP50,PIK3R1,PTTG1IP,RAN,RANBP2,SNRPG,STAT3
GO:0042063	C5	GO:BP	GOBP_GLIOGENESIS	283	0.71	29	10.24	0.000152981	0.000965923	ADGRG1,ADGRG6,APP,BACE2,CDK1,CDKN2C,CNP,DUSP10,ETV5,GLI3,GSN,IFNGR1,IL6ST,LEPR,METTL14,MIR125B1,MOBP,PAFAH1B1,PICK1,PLP1,PRKCI,RHEB,RTN4,SH3TC2,SOX10,SOX4,SOX6,STAT3,ZMIZ1
GO:0098609	C5	GO:BP	GOBP_CELL_CELL_ADHESION	880	2.21	68	7.72	0.000157119	0.000989174	ADAM9,AP3D1,ATP2C1,BCL2,BTN2A2,CCR7,CD44,CD46,CDH19,CITED2,CLDN11,CLDN12,CLDN14,CLDN20,COL19A1,CTNNA1,CXCL12,DUSP10,EXT1,FADD,FAT1,FYN,GCNT2,GLI3,GNAS,GTPBP4,HAS2,HFE,HMCN1,HSPB1,HSPH1,IDO1,IL6ST,ITPKB,JAG1,KLF4,LCK,LGALS3,LIMS1,LRRC4C,MAD1L1,MALT1,MBP,MEGF10,NLGN1,PELI1,PERP,PIK3R1,PKP4,PRKAR1A,PRKCQ,PTK2,RIPK2,ROBO1,RUNX1,SHC1,SOX4,ST3GAL4,STAT5B,TENM3,TFRC,TNFSF11,TRAF6,VSIG10,WNK1,ZC3H8,ZMIZ1…
GO:0043620	C5	GO:BP	GOBP_REGULATION_OF_DNA_TEMPLATED_TRANSCRIPTION_IN_RESPONSE_TO_STRESS	115	0.28	16	13.91	0.000159131	0.00100117	ATF3,ATF4,BAG3,BCLAF1,CITED2,CUL2,EGR1,HIF1A,MBTPS2,NFE2L2,PSMA1,PSMA2,PSMA4,PSMA7,TMBIM6,UBC
GO:0050684	C5	GO:BP	GOBP_REGULATION_OF_MRNA_PROCESSING	139	0.34	18	12.94	0.000160467	0.00100778	AHCYL1,CELF2,DAZAP1,DDX17,DHX36,HSPA8,JMJD6,KHDRBS3,METTL16,QKI,SAP18,SFSWAP,SON,SRSF3,SRSF7,TRA2A,TRA2B,WTAP
GO:0055076	C5	GO:BP	GOBP_TRANSITION_METAL_ION_HOMEOSTASIS	139	0.34	18	12.94	0.000160467	0.00100778	AP3D1,APP,ATOX1,ATP6V1A,CCDC115,ERFE,HFE,HIF1A,IREB2,ISCU,LCK,MYC,SLC11A2,SLC25A28,SLC25A37,SLC39A6,SRI,TFRC
GO:0009895	C5	GO:BP	GOBP_NEGATIVE_REGULATION_OF_CATABOLIC_PROCESS	312	0.78	31	9.93	0.000160956	0.00101063	BANP,BCL2,DHX36,ELAVL1,FOXK1,FYN,HDAC4,HFE,KIF25,LEPR,LRPPRC,LZTS1,MDM4,MET,METTL16,MYCBP2,N4BP1,PARN,PBK,PDCL3,PPARGC1A,RUBCN,SDCBP,SECISBP2,SGTA,STAT3,TIMP2,UBXN1,UCHL5,YBX3,ZKSCAN3
GO:0040001	C5	GO:BP	GOBP_ESTABLISHMENT_OF_MITOTIC_SPINDLE_LOCALIZATION	33	0.08	8	24.24	0.000162099	0.00101667	CDK5RAP2,FBXW11,KPNB1,MCPH1,PAFAH1B1,PLK1,SPDL1,SPRY1
GO:1901796	C5	GO:BP	GOBP_REGULATION_OF_SIGNAL_TRANSDUCTION_BY_P53_CLASS_MEDIATOR	177	0.44	21	11.86	0.000166165	0.00103892	BANP,BCL2,CD44,EHMT1,HUS1,MDM4,MTA2,PAK1IP1,PRKAB1,PTTG1IP,RAD50,RBBP4,RBBP8,RFC2,RFC3,RFC5,RMI2,SETD9,SNAI2,TAF2,TPX2
GO:0050863	C5	GO:BP	GOBP_REGULATION_OF_T_CELL_ACTIVATION	327	0.82	32	9.78	0.000167693	0.00104571	AP3D1,BTN2A2,CCR7,CD46,DUSP10,FADD,FYN,GLI3,HFE,HSPH1,IDO1,IL6ST,IRF4,ITPKB,LCK,LGALS3,MAD1L1,MALT1,PELI1,PIK3R1,PRKAR1A,PRKCQ,RIPK2,RUNX1,SOX4,STAT5B,TFRC,TNFSF11,TOX,TRAF6,ZC3H8,ZMIZ1
GO:1903961	C5	GO:BP	GOBP_POSITIVE_REGULATION_OF_ANION_TRANSMEMBRANE_TRANSPORT	61	0.15	11	18.03	0.000171929	0.00107	ACSL1,ADIPOR2,ARL6IP1,BRAF,CREBL2,ERFE,IRS2,NFE2L2,OSBPL8,PIK3R1,PRKCI
GO:0031146	C5	GO:BP	GOBP_SCF_DEPENDENT_PROTEASOMAL_UBIQUITIN_DEPENDENT_PROTEIN_CATABOLIC_PROCESS	93	0.23	14	15.05	0.000174462	0.00108292	CUL2,CUL4A,FBXL3,FBXL7,FBXO31,FBXO38,FBXO48,FBXW11,FBXW7,PSMA1,PSMA2,PSMA4,PSMA7,WWTR1
GO:0045137	C5	GO:BP	GOBP_DEVELOPMENT_OF_PRIMARY_SEXUAL_CHARACTERISTICS	217	0.54	24	11.05	0.000174791	0.00108374	ADAMTS1,ADGRG1,ARID5B,BCL2,BRCA2,CASP2,CCND1,CITED2,CTNNA1,DMC1,ESR1,FGF9,GDF9,IRX5,KDM5A,LHFPL2,MKKS,NUDT1,RHOBTB3,SEMA3A,STAT5B,TIPARP,TMF1,YBX3
GO:0043254	C5	GO:BP	GOBP_REGULATION_OF_PROTEIN_CONTAINING_COMPLEX_ASSEMBLY	445	1.11	40	8.98	0.000175506	0.00108722	AIDA,ARFIP1,ARPC1A,BAG4,CAPZA2,CCR7,CDC42EP3,CDK5RAP2,CUL4A,DNAJC15,EIF2AK2,EIF4EBP1,ERCC4,ERCC5,ESR1,FHOD3,GSK3B,GSN,GTF2H1,GTF2H5,HSP90AA1,HSPA8,ICE1,KANK1,LCP1,LGALS3,LMO4,MET,MKKS,PARP1,PICK1,RACK1,RICTOR,RNF4,SAR1A,SNX9,SSH1,TFRC,TMSB10,VDAC2
GO:0140053	C5	GO:BP	GOBP_MITOCHONDRIAL_GENE_EXPRESSION	165	0.41	20	12.12	0.00017584	0.00108857	AURKAIP1,DARS2,LRPPRC,MALSU1,MRPL13,MRPL18,MRPL20,MRPL32,MRPL39,MRPL57,MRPS17,MRPS33,MRPS35,MTO1,MTRF1L,NDUFA7,QRSL1,RMND1,TFB1M,TFB2M
GO:0031123	C5	GO:BP	GOBP_RNA_3_END_PROCESSING	153	0.38	19	12.41	0.000184148	0.00113626	AHCYL1,APP,CHTOP,CSTF2T,DHX36,ERI2,INTS6,INTS7,MAGOHB,PARN,SCAF8,SLU7,SRSF11,SRSF2,SRSF3,SRSF7,SSU72,TUT1,U2AF1
GO:0045926	C5	GO:BP	GOBP_NEGATIVE_REGULATION_OF_GROWTH	245	0.61	26	10.61	0.000186083	0.00114795	ADIPOR2,ADRB2,BCL2,BTG1,CAPRIN2,CDKN1B,CDKN2C,DCUN1D3,DIP2B,DUSP10,ENO1,GDF9,HIF1A,JADE1,JARID2,MEIS1,RACK1,RGS2,RTN4,SEMA3A,SEMA5A,SEMA6A,SEMA6D,SERTAD2,SERTAD3,SOCS2
GO:0007178	C5	GO:BP	GOBP_TRANSMEMBRANE_RECEPTOR_PROTEIN_SERINE_THREONINE_KINASE_SIGNALING_PATHWAY	358	0.89	34	9.49	0.000187172	0.00115341	ADAM9,AKAP3,CITED2,DAB2,DUSP22,EGR1,EXT1,FSTL1,FUT8,GCNT2,GDF9,GOT1,HFE,HIVEP1,ID1,ITGB8,LATS2,MAGI2,NLK,ONECUT1,PARP1,PTK2,RUNX2,SDCBP,SKIL,SMURF1,SNX25,SPRY1,UBC,WWTR1,ZFYVE16,ZMIZ1,ZNF703,ZYX
GO:0007186	C5	GO:BP	GOBP_G_PROTEIN_COUPLED_RECEPTOR_SIGNALING_PATHWAY	1372	3.44	44	3.2	0.000188051	0.00115857	ABHD6,ACKR3,ADGRD1,ADGRG1,ADGRG6,ADRB2,AHCYL1,AKAP12,APP,ARHGEF12,ARHGEF7,ATF4,CCR7,CRCP,CXCL12,ECT2,EDNRB,ESR1,FZD3,GNA12,GNAQ,GNAS,GNG7,GPR150,GPR19,GPRC5A,GPRC5B,GRK5,HEBP1,IGF2R,KCTD8,MET,MRGPRX3,PDE3A,PDE4B,PDE4D,PICK1,PIK3R1,RASD1,RGS2,RHOB,SLC12A2,SPHK1,VAV3
GO:0010769	C5	GO:BP	GOBP_REGULATION_OF_CELL_MORPHOGENESIS_INVOLVED_IN_DIFFERENTIATION	94	0.23	14	14.89	0.000194662	0.00119461	ARHGEF7,CAPRIN1,CAPRIN2,CORO1C,CUX1,DHX36,EEF2K,FBXO31,HAS2,KANK1,LIMS1,NEDD9,PTK2,SS18L1
GO:0061097	C5	GO:BP	GOBP_REGULATION_OF_PROTEIN_TYROSINE_KINASE_ACTIVITY	94	0.23	14	14.89	0.000194662	0.00119461	APP,DUSP22,FBXW7,FYN,GGNBP2,GPRC5A,GPRC5B,NEDD9,PTPN1,RACK1,SH3BP5,SHC1,SOCS4,TSG101
GO:0033059	C5	GO:BP	GOBP_CELLULAR_PIGMENTATION	52	0.13	10	19.23	0.000195096	0.00119649	AP3D1,BBS5,BCL2,BLOC1S6,HPS1,MKKS,MLPH,RAB17,RAB32,ZEB2
GO:0031145	C5	GO:BP	GOBP_ANAPHASE_PROMOTING_COMPLEX_DEPENDENT_CATABOLIC_PROCESS	83	0.2	13	15.66	0.00019657	0.00120422	ANAPC1,CDC16,CDC27,CDK1,FBXO31,FBXO5,PLK1,PSMA1,PSMA2,PSMA4,PSMA7,PTTG1,UBC
GO:0097435	C5	GO:BP	GOBP_SUPRAMOLECULAR_FIBER_ORGANIZATION	711	1.78	57	8.01	0.000197475	0.00120924	APP,ARAP1,ARFIP1,ARPC1A,BAG4,BCL2,BIN3,CALD1,CAPZA2,CCR7,CDC42EP3,CDK5RAP2,CFLAR,CLIP4,COL11A1,CORO1C,CSRP2,CTNNA1,CXCL12,EXT1,FAT1,FBXO5,FHOD3,FIGN,GAS2L3,GSN,HSPA8,ID1,KANK1,KPNB1,LCP1,LOXL4,MET,MKKS,MZT1,NCKAP5L,NEDD9,PCM1,PDXP,PFDN1,PICK1,PIK3R1,PRKAR1A,PRKCI,RHOB,RHOBTB1,RHOBTB3,RICTOR,SEMA5A,SLK,SNX9,SSH1,TLE6,TMSB10,TPX2,VPS4B,ZYX
GO:0007062	C5	GO:BP	GOBP_SISTER_CHROMATID_COHESION	62	0.15	11	17.74	0.000198472	0.00121429	BOD1,DDX11,DDX12P,FBXW7,NAA50,NSMCE2,PLK1,SGO1,SMC5,STAG3L4,TNKS
GO:1903708	C5	GO:BP	GOBP_POSITIVE_REGULATION_OF_HEMOPOIESIS	154	0.38	19	12.33	0.000199489	0.00121972	AP3D1,CASP8,CD46,DUSP10,FADD,GLI3,GNAS,ITPKB,MALT1,PCID2,RIPK2,RUNX1,SOX4,STAT5B,TNFSF11,TOX,TRAF6,TRIB1,ZMIZ1
GO:0002183	C5	GO:BP	GOBP_CYTOPLASMIC_TRANSLATIONAL_INITIATION	34	0.08	8	23.52	0.000201277	0.00122879	DHX29,EIF2S3,EIF3A,EIF3B,EIF3E,EIF3I,EIF3L,EIF4H
GO:0051294	C5	GO:BP	GOBP_ESTABLISHMENT_OF_SPINDLE_ORIENTATION	34	0.08	8	23.52	0.000201277	0.00122879	CDK5RAP2,FBXW11,KIF25,MCPH1,PAFAH1B1,PLK1,SPDL1,SPRY1
GO:0006520	C5	GO:BP	GOBP_CELLULAR_AMINO_ACID_METABOLIC_PROCESS	331	0.83	32	9.66	0.00020533	0.00125163	ACCS,AFMID,APIP,ATF4,AUH,BPHL,CTH,CTPS1,DARS2,DCT,ENOPH1,FARSB,GART,GOT1,HNMT,IDO1,KYNU,MTAP,OAZ1,ODC1,PEMT,PLOD2,PPA1,PSMA1,PSMA2,PSMA4,PSMA7,PSPH,QRSL1,SCLY,SERINC5,SLC25A21
GO:0044272	C5	GO:BP	GOBP_SULFUR_COMPOUND_BIOSYNTHETIC_PROCESS	193	0.48	22	11.39	0.000206341	0.00125644	ACACA,ACSL1,ACSL3,ACSS1,APIP,CBR4,CNDP2,CTH,DIP2A,DSEL,ENOPH1,EXT1,GGCT,GSTK1,HSD17B12,MAT2B,METTL16,MGST2,MTAP,NFE2L2,PDHX,ST3GAL4
GO:0036475	C5	GO:BP	GOBP_NEURON_DEATH_IN_RESPONSE_TO_OXIDATIVE_STRESS	26	0.06	7	26.92	0.000207553	0.00126164	ARL6IP5,ATF4,FBXO7,FBXW7,HIF1A,PARP1,RACK1
GO:1904353	C5	GO:BP	GOBP_REGULATION_OF_TELOMERE_CAPPING	26	0.06	7	26.92	0.000207553	0.00126164	ERCC4,MAP2K7,PKIB,PRKCQ,RAD50,TNKS,XRCC1
GO:0021762	C5	GO:BP	GOBP_SUBSTANTIA_NIGRA_DEVELOPMENT	43	0.1	9	20.93	0.000208525	0.00126591	CNP,FGF9,MAPKAP1,MBP,PLP1,S100A1,SUDS3,YWHAH,ZNF148
GO:1900180	C5	GO:BP	GOBP_REGULATION_OF_PROTEIN_LOCALIZATION_TO_NUCLEUS	130	0.32	17	13.07	0.000211525	0.0012833	BAG3,CCT6A,CDK1,CTNNA1,ECT2,FYN,GLI3,GSK3B,LATS2,MDFIC,PARP1,PIK3R1,PLK1,RAN,TCP1,TFRC,WWTR1
GO:0007052	C5	GO:BP	GOBP_MITOTIC_SPINDLE_ORGANIZATION	118	0.29	16	13.55	0.000211846	0.00128442	BORA,DCTN6,DLGAP5,KPNB1,MZT1,PCNT,PIBF1,PLK1,PLK2,RAN,SBDS,TACC1,TACC2,TNKS,TPX2,VPS4B
GO:0046916	C5	GO:BP	GOBP_CELLULAR_TRANSITION_METAL_ION_HOMEOSTASIS	118	0.29	16	13.55	0.000211846	0.00128442	AP3D1,APP,ATOX1,ATP6V1A,CCDC115,ERFE,HFE,HIF1A,IREB2,ISCU,LCK,MYC,SLC11A2,SLC39A6,SRI,TFRC
GO:0097711	C5	GO:BP	GOBP_CILIARY_BASAL_BODY_PLASMA_MEMBRANE_DOCKING	95	0.23	14	14.73	0.000216802	0.00131108	CDK1,CDK5RAP2,CEP152,CEP41,CEP89,CSNK1E,HSP90AA1,MKS1,PAFAH1B1,PCM1,PCNT,PLK1,SDCCAG8,YWHAG
GO:1903039	C5	GO:BP	GOBP_POSITIVE_REGULATION_OF_LEUKOCYTE_CELL_CELL_ADHESION	234	0.58	25	10.68	0.000218353	0.00131933	AP3D1,CCR7,CD44,CD46,DUSP10,FADD,FYN,GLI3,HAS2,HSPH1,IL6ST,ITPKB,LCK,MALT1,PIK3R1,PRKCQ,RIPK2,RUNX1,SOX4,ST3GAL4,STAT5B,TFRC,TNFSF11,TRAF6,ZMIZ1
GO:0001510	C5	GO:BP	GOBP_RNA_METHYLATION	84	0.21	13	15.47	0.00022084	0.00133094	BCDIN3D,METTL14,METTL16,MRM2,MRM3,MTO1,TFB1M,TFB2M,THADA,TRMT11,WDR4,WTAP,ZC3H13
GO:0043112	C5	GO:BP	GOBP_RECEPTOR_METABOLIC_PROCESS	168	0.42	20	11.9	0.000220816	0.00133094	ACKR3,ARAP1,FUT8,LRRTM2,MAGI2,MKLN1,MX1,MYLIP,PICK1,PIK3R4,PLEKHJ1,PTPN1,RAB5A,RNF43,SCYL2,SDCBP,SMURF1,SNX25,TBC1D16,TFRC
GO:0022409	C5	GO:BP	GOBP_POSITIVE_REGULATION_OF_CELL_CELL_ADHESION	276	0.69	28	10.14	0.000225525	0.00135743	AP3D1,CCR7,CD44,CD46,CITED2,DUSP10,FADD,FYN,GCNT2,GLI3,HAS2,HSPH1,IL6ST,ITPKB,LCK,MALT1,MEGF10,PIK3R1,PRKCQ,RIPK2,RUNX1,SOX4,ST3GAL4,STAT5B,TFRC,TNFSF11,TRAF6,ZMIZ1
GO:0006613	C5	GO:BP	GOBP_COTRANSLATIONAL_PROTEIN_TARGETING_TO_MEMBRANE	107	0.26	15	14.01	0.000228269	0.00137115	ARL6IP1,RPL22,RPL27A,RPL35A,RPL38,RPLP0,RPS12,RPS23,RPS28,RPSA,SEC61A1,SEC61B,SIL1,SSR1,SSR3
GO:0010332	C5	GO:BP	GOBP_RESPONSE_TO_GAMMA_RADIATION	53	0.13	10	18.86	0.000228338	0.00137115	BCL2,BRCA2,DCUN1D3,EGR1,GTF2H5,LIG4,MYC,PARP1,TRIM13,XRCC2
GO:0051653	C5	GO:BP	GOBP_SPINDLE_LOCALIZATION	53	0.13	10	18.86	0.000228338	0.00137115	CDK5RAP2,FBXW11,KIF25,KPNB1,MCPH1,PAFAH1B1,PLK1,SPDL1,SPRY1,TLE6
GO:1901989	C5	GO:BP	GOBP_POSITIVE_REGULATION_OF_CELL_CYCLE_PHASE_TRANSITION	107	0.26	15	14.01	0.000228269	0.00137115	ADAMTS1,APP,CCND1,CDC16,CDC27,CDK1,CUL4A,DLGAP5,DTL,FBXO5,KMT2E,MTBP,NSMCE2,RPTOR,VPS4B
GO:2000278	C5	GO:BP	GOBP_REGULATION_OF_DNA_BIOSYNTHETIC_PROCESS	107	0.26	15	14.01	0.000228269	0.00137115	CCT6A,DUSP1,HSP90AA1,KLF4,MAP2K7,MYC,NAT10,PARN,PKIB,PRKCQ,RFC2,RFC3,RFC5,TCP1,TNKS
GO:0048646	C5	GO:BP	GOBP_ANATOMICAL_STRUCTURE_FORMATION_INVOLVED_IN_MORPHOGENESIS	1142	2.87	83	7.26	0.000233158	0.00139741	ACKR3,ADAM9,ADAMTS1,ADGRG1,ADGRG6,ADIPOR2,AGTPBP1,AMOTL1,APOLD1,BTG1,CALD1,CASP8,CFLAR,CITED2,CNOT2,COL11A1,CSRP2,DUSP1,DUSP4,E2F7,EXT1,FBXW7,FHOD3,FOXO1,FZD3,GABPA,GLI3,GNPAT,GTF2I,HEY2,HIF1A,HSPB1,ID1,IRX3,ITGB8,JAG1,JMJD6,KLF4,LEPR,LMO4,MEF2C,MEIS1,MIR125B1,MOBP,MTHFD1L,NAA15,NFE2L2,NRP2,PAFAH1B1,PALB2,PDCL3,PERP,PKNOX1,PLK2,PRKAR1A,PTK2,RALA,RHOB,ROBO1,RTN4,RUNX1,S100A1,SAT1,SDCCAG8,SEMA5A,SE…
GO:0021543	C5	GO:BP	GOBP_PALLIUM_DEVELOPMENT	156	0.39	19	12.17	0.000233479	0.00139815	ADGRG1,BTBD3,FOXP2,GART,GLI3,GSK3B,HIF1A,MCPH1,MKKS,PAFAH1B1,ROBO1,RTN4,TACC1,TACC2,TMEM14B,TRA2B,UQCRQ,XRCC1,ZMIZ1
GO:0033002	C5	GO:BP	GOBP_MUSCLE_CELL_PROLIFERATION	222	0.55	24	10.81	0.000240599	0.00143682	ADAMTS1,CDKN1B,CFLAR,ERN1,FGF9,HDAC4,HEY2,ID2,IL6R,JARID2,KLF4,MEF2C,MEGF10,MEIS1,NAA35,NQO2,PAXBP1,PPARGC1A,PRKAR1A,RUNX1,SOD2,TNFAIP3,TRAF6,TRIB1
GO:0010762	C5	GO:BP	GOBP_REGULATION_OF_FIBROBLAST_MIGRATION	35	0.08	8	22.85	0.000247747	0.00147401	ADIPOR2,AKAP12,ARHGEF7,BAG4,CORO1C,GNA12,MTA2,PTK2
GO:1900182	C5	GO:BP	GOBP_POSITIVE_REGULATION_OF_PROTEIN_LOCALIZATION_TO_NUCLEUS	85	0.21	13	15.29	0.000247572	0.00147401	BAG3,CCT6A,CDK1,ECT2,FYN,GLI3,PARP1,PIK3R1,PLK1,RAN,TCP1,TFRC,WWTR1
GO:0008631	C5	GO:BP	GOBP_INTRINSIC_APOPTOTIC_SIGNALING_PATHWAY_IN_RESPONSE_TO_OXIDATIVE_STRESS	44	0.11	9	20.45	0.000248919	0.00147837	ARL6IP5,BCL2,FBXW7,HIF1A,HSPB1,NFE2L2,PARP1,SOD2,STK24
GO:1903573	C5	GO:BP	GOBP_NEGATIVE_REGULATION_OF_RESPONSE_TO_ENDOPLASMIC_RETICULUM_STRESS	44	0.11	9	20.45	0.000248919	0.00147837	BCL2L1,BFAR,HERPUD1,PPP1R15B,PTPN1,RACK1,SGTA,TMBIM6,UBXN1
GO:0001701	C5	GO:BP	GOBP_IN_UTERO_EMBRYONIC_DEVELOPMENT	335	0.84	32	9.55	0.000250114	0.00148516	AKAP3,BRCA2,CASP8,CHTOP,CNOT2,COPS2,COPS3,CUL4A,E2F7,FUT8,GABPA,GGNBP2,GLI3,HEG1,HEY2,HIF1A,KLF4,LIG4,PALB2,PEMT,PSPH,RTN4,SBDS,SENP2,SKIL,SMG9,SOX10,TRAF6,XRCC2,YBX3,ZFAND5,ZMIZ1
GO:0008285	C5	GO:BP	GOBP_NEGATIVE_REGULATION_OF_CELL_POPULATION_PROLIFERATION	752	1.89	59	7.84	0.000261713	0.0015452	ACKR3,ADAMTS1,ADGRG1,APP,BCL2,BRCA2,BTG1,BTG3,BTN2A2,CDKN1B,CDKN2C,COPS8,CTNNA1,DUSP10,E2F3,E2F7,EIF2AK2,FABP7,FBXW7,GGNBP2,GLI3,GTPBP4,HDAC4,IDO1,IFI35,IFT80,JARID2,KLF4,KLF9,MAD1L1,MAGI2,MDM4,MEF2C,MEIS1,MIR125B1,MN1,MNT,MORC3,MTBP,MYC,PELI1,PEMT,PPARGC1A,PRKAR1A,RBBP4,ROBO1,SNAI2,SOD2,SOX10,SOX4,SPARC,SPRY1,TFAP2A,TIMP2,TMEM127,TNFAIP3,TRIB1,TSG101,ZNF503
GO:0035303	C5	GO:BP	GOBP_REGULATION_OF_DEPHOSPHORYLATION	210	0.52	23	10.95	0.000264242	0.00155887	B3GAT3,BAG4,BOD1,CNST,EIF2AK2,FAM122A,FARP1,GSK3B,LGALS3,MAGI2,MEF2C,PPP1R12A,PPP1R15B,PPP1R3B,PPP1R42,PPP2R5E,RCAN1,RCAN2,RRP1B,STYXL1,URI1,WNK1,ZCCHC9
GO:0061013	C5	GO:BP	GOBP_REGULATION_OF_MRNA_CATABOLIC_PROCESS	210	0.52	23	10.95	0.000264242	0.00155887	DHX36,DIS3,ELAVL1,GTPBP1,HSPA8,HSPB1,IGF2BP2,IGF2BP3,METTL14,METTL16,PARN,PCID2,POLR2G,PSMA1,PSMA2,PSMA4,PSMA7,PUM2,SECISBP2,UBC,YBX3,YTHDF3,ZFP36L2
GO:0001764	C5	GO:BP	GOBP_NEURON_MIGRATION	145	0.36	18	12.41	0.00026466	0.00155938	ACAP3,ADGRG1,CXCL12,DCDC2,ELP3,FBXO31,FGFR1,FYN,FZD3,MEF2C,NR4A2,NRP2,PAFAH1B1,PCM1,SDCCAG8,SEMA3A,SEMA6A,ZMIZ1
GO:0002262	C5	GO:BP	GOBP_MYELOID_CELL_HOMEOSTASIS	145	0.36	18	12.41	0.00026466	0.00155938	ANKRD54,FAM210B,HIF1A,HSPA9,IREB2,ITPKB,JMJD6,KMT2E,MERTK,PDE4B,PKNOX1,PTBP3,SLC11A2,SLC15A4,SLC25A38,STAT3,STAT5B,TMEM14C
GO:0045785	C5	GO:BP	GOBP_POSITIVE_REGULATION_OF_CELL_ADHESION	425	1.06	38	8.94	0.0002674	0.00157176	ADAM9,ADGRG1,AP3D1,ARHGEF7,BAG4,CCR7,CD44,CD46,CITED2,CXCL12,DUSP10,FADD,FYN,GCNT2,GLI3,GSK3B,HAS2,HSD17B12,HSPH1,IL6ST,ITPKB,LCK,LIMS1,MALT1,MEGF10,NEDD9,PIK3R1,PRKCQ,RIPK2,RUNX1,SOX4,ST3GAL4,STAT5B,TFRC,TNFSF11,TRAF6,VAV3,ZMIZ1
GO:0030901	C5	GO:BP	GOBP_MIDBRAIN_DEVELOPMENT	86	0.21	13	15.11	0.000276958	0.00162235	CNP,CSNK1E,FGF9,FZD3,MAPKAP1,MBP,NR4A2,PLP1,S100A1,SUDS3,UQCRQ,YWHAH,ZNF148
GO:0055072	C5	GO:BP	GOBP_IRON_ION_HOMEOSTASIS	86	0.21	13	15.11	0.000276958	0.00162235	ATP6V1A,CCDC115,ERFE,HFE,HIF1A,IREB2,ISCU,MYC,SLC11A2,SLC25A28,SLC25A37,SRI,TFRC
GO:0098781	C5	GO:BP	GOBP_NCRNA_TRANSCRIPTION	109	0.27	15	13.76	0.000277191	0.00162339	DDX11,ELL2,GTF2A1,GTF2E1,ICE1,INTS10,INTS4,INTS6,INTS7,NOL11,POLR1B,POLR2G,PWP1,SNAPC2,ZC3H8
GO:0009411	C5	GO:BP	GOBP_RESPONSE_TO_UV	146	0.36	18	12.32	0.000286676	0.0016758	ATF4,BCL2,BRCA2,CAT,CCND1,DCUN1D3,DHX36,DTL,ERCC4,ERCC5,HUS1,MAP2K7,MSH6,MYC,N4BP1,PARP1,PBK,PIK3R1
GO:0010828	C5	GO:BP	GOBP_POSITIVE_REGULATION_OF_GLUCOSE_TRANSMEMBRANE_TRANSPORT	45	0.11	9	20	0.00029545	0.00171783	ADIPOR2,BRAF,CREBL2,ERFE,IRS2,NFE2L2,OSBPL8,PIK3R1,PRKCI
GO:0033047	C5	GO:BP	GOBP_REGULATION_OF_MITOTIC_SISTER_CHROMATID_SEGREGATION	45	0.11	9	20	0.00029545	0.00171783	CDK5RAP2,DUSP1,FBXO5,GEN1,MAD1L1,PCID2,PLK1,PTTG1,SPDL1
GO:0071824	C5	GO:BP	GOBP_PROTEIN_DNA_COMPLEX_SUBUNIT_ORGANIZATION	281	0.7	28	9.96	0.000295695	0.00171891	ANP32B,CENPK,CENPL,CENPU,CENPW,CHAF1B,CUL4A,DLGAP5,DMC1,ERCC5,ESR1,GTF2E1,GTF2H1,GTF2H5,HEY2,LIN54,MCM2,MCM3AP,MYC,NAP1L4,PARP1,RAD52,RBBP4,RNF4,RSF1,SART3,SPTY2D1,UBC
GO:0006414	C5	GO:BP	GOBP_TRANSLATIONAL_ELONGATION	134	0.33	17	12.68	0.000297948	0.0017288	AURKAIP1,CPEB2,DPH3,EEF2K,GTPBP1,MRPL13,MRPL18,MRPL20,MRPL32,MRPL39,MRPL57,MRPS17,MRPS33,MRPS35,RACK1,SECISBP2,SECISBP2L
GO:0032543	C5	GO:BP	GOBP_MITOCHONDRIAL_TRANSLATION	134	0.33	17	12.68	0.000297948	0.0017288	AURKAIP1,DARS2,LRPPRC,MALSU1,MRPL13,MRPL18,MRPL20,MRPL32,MRPL39,MRPL57,MRPS17,MRPS33,MRPS35,MTRF1L,NDUFA7,QRSL1,RMND1
GO:1904358	C5	GO:BP	GOBP_POSITIVE_REGULATION_OF_TELOMERE_MAINTENANCE_VIA_TELOMERE_LENGTHENING	36	0.09	8	22.22	0.000302455	0.00175027	CCT6A,DHX36,MAP2K7,PARN,PKIB,PRKCQ,TCP1,TNKS
GO:0006959	C5	GO:BP	GOBP_HUMORAL_IMMUNE_RESPONSE	373	0.93	6	1.6	0.000303882	0.00175781	BCL2,CCR7,CD46,MEF2C,PLA2G6,TRAF3IP2
GO:0048878	C5	GO:BP	GOBP_CHEMICAL_HOMEOSTASIS	1187	2.98	85	7.16	0.000305112	0.00176275	ABCB4,ACACA,ACKR3,ADIPOR2,AP3D1,APP,ATF4,ATG5,ATOX1,ATP1A1,ATP1B3,ATP2C1,ATP6AP1L,ATP6V0A1,ATP6V0E1,ATP6V1A,ATP6V1E1,BACE2,BCL2,C19orf12,CCDC115,CCR7,CLCN3,CXCL12,DMD,EDNRB,ERFE,ERN1,ESR1,EXT1,FABP5,FBXW7,FOXK1,FOXO1,FYN,GOT1,HACD3,HAS2,HERPUD1,HFE,HIF1A,IREB2,IRS2,ISCU,KCTD7,LCK,LEPR,LETM2,MET,MYC,MYLIP,NEDD4L,PARP1,PDE4D,PIK3R1,PLA2G6,PPARGC1A,PRKAR1A,RAB20,RACK1,RTN4,SCARB1,SLC11A2,SLC12A2,SLC…
GO:0001755	C5	GO:BP	GOBP_NEURAL_CREST_CELL_MIGRATION	55	0.13	10	18.18	0.000308824	0.00177511	ALX1,CORO1C,EDNRB,HIF1A,NRP2,SEMA3A,SEMA5A,SEMA6A,SEMA6D,SOX10
GO:0006120	C5	GO:BP	GOBP_MITOCHONDRIAL_ELECTRON_TRANSPORT_NADH_TO_UBIQUINONE	55	0.13	10	18.18	0.000308824	0.00177511	DNAJC15,ISCU,NDUFA4,NDUFA7,NDUFA9,NDUFB3,NDUFB4,NDUFC1,NDUFC2,NDUFV3
GO:0006919	C5	GO:BP	GOBP_ACTIVATION_OF_CYSTEINE_TYPE_ENDOPEPTIDASE_ACTIVITY_INVOLVED_IN_APOPTOTIC_PROCESS	87	0.21	13	14.94	0.000309199	0.00177545	AIFM1,ANP32B,BCL2L13,BEX3,CASP2,CASP8,CFLAR,CRADD,FADD,LCK,RACK1,ROBO1,RPS27L
GO:0072521	C5	GO:BP	GOBP_PURINE_CONTAINING_COMPOUND_METABOLIC_PROCESS	459	1.15	40	8.71	0.000311869	0.00178824	ACACA,ACOT9,ACSL1,ACSL3,ACSS1,APP,ATP6V1A,CBR4,COASY,CROT,DIP2A,ENO1,FAR2,FOXK1,GART,GTPBP1,HDAC4,HIF1A,HSD17B12,KYNU,LDHA,MTAP,NUDT1,NUDT15,NUP153,NUP50,PANK3,PARP1,PDE4B,PDE4D,PDHX,PEMT,PGAM1,PPARGC1A,PRPSAP1,PRTFDC1,RAN,RANBP2,UQCC3,ZBTB20
GO:0006302	C5	GO:BP	GOBP_DOUBLE_STRAND_BREAK_REPAIR	268	0.67	27	10.07	0.000314005	0.0017972	APLF,BRCA2,DDX11,DMC1,ERCC4,EYA1,GEN1,HSF2BP,HUS1,KDM4D,KLHL15,LIG4,MCM2,MMS19,NSMCE2,PALB2,PARP1,RAD50,RAD51AP1,RAD52,RBBP8,RECQL,RMI2,SMC5,SMC6,XRCC1,XRCC2
GO:0031503	C5	GO:BP	GOBP_PROTEIN_CONTAINING_COMPLEX_LOCALIZATION	283	0.71	28	9.89	0.000328623	0.00186162	AP3D1,CHTOP,IFT80,IFT88,LCA5,LCA5L,LSG1,MAGOHB,MCM3AP,MX1,MZT1,NLGN1,NUP153,NUP50,PCID2,PCM1,RAN,RANBP2,SLU7,SRSF11,SRSF2,SRSF3,SRSF7,TTC21A,TTC26,TTC30A,TTC30B,U2AF1
GO:0032535	C5	GO:BP	GOBP_REGULATION_OF_CELLULAR_COMPONENT_SIZE	370	0.93	34	9.18	0.0003266	0.00186162	ALS2,ARFIP1,ARPC1A,BAG4,CAPZA2,CCR7,CDC42EP3,CLCN3,CXCL12,DEPTOR,DIP2B,FHOD3,GOLGA4,GSK3B,GSN,KANK1,MKKS,PDXP,PICK1,RAB5A,RICTOR,RPTOR,RTN4,SEMA3A,SEMA5A,SEMA6A,SEMA6D,SLC12A2,SNX9,SSH1,TMSB10,TTL,VAV3,ZFYVE27
GO:0007041	C5	GO:BP	GOBP_LYSOSOMAL_TRANSPORT	111	0.27	15	13.51	0.000334651	0.00188855	ADRB2,ALS2,AP3D1,HSPA8,IGF2R,LAMP1,RHOB,SCYL2,TMEM106B,TRAK2,TSG101,VPS4B,VPS53,VPS54,ZFYVE16
GO:1903959	C5	GO:BP	GOBP_REGULATION_OF_ANION_TRANSMEMBRANE_TRANSPORT	111	0.27	15	13.51	0.000334651	0.00188855	ACSL1,ADIPOR2,ARL6IP1,ARL6IP5,BRAF,CREBL2,ERFE,FABP5,IRS2,NFE2L2,OAZ1,OSBPL8,PIK3R1,PRKCI,RGS2
GO:0000132	C5	GO:BP	GOBP_ESTABLISHMENT_OF_MITOTIC_SPINDLE_ORIENTATION	28	0.07	7	25	0.000336825	0.0018974	CDK5RAP2,FBXW11,MCPH1,PAFAH1B1,PLK1,SPDL1,SPRY1
GO:0002244	C5	GO:BP	GOBP_HEMATOPOIETIC_PROGENITOR_CELL_DIFFERENTIATION	161	0.4	19	11.8	0.000340751	0.00191591	AGPAT5,BCL2,DHX36,EIF2AK2,EXT1,HSPA9,LIG4,METTL14,N4BP2L2,NFE2L2,PSMA1,PSMA2,PSMA4,PSMA7,PUS7,RUNX1,SBDS,SOX4,ZFAT
GO:0009408	C5	GO:BP	GOBP_RESPONSE_TO_HEAT	161	0.4	19	11.8	0.000340751	0.00191591	BAG3,BAG4,CLPB,CXCL12,DHX36,DNAJA4,DNAJB4,DNAJC7,GSK3B,HSP90AA1,HSPA8,HSPH1,MAP2K7,NUP153,NUP50,PDCL3,RANBP2,RPTOR,SLU7
GO:0098739	C5	GO:BP	GOBP_IMPORT_ACROSS_PLASMA_MEMBRANE	161	0.4	19	11.8	0.000340751	0.00191591	ACSL1,ARL6IP1,ARL6IP5,ATP1A1,ATP1B3,FYN,HFE,IRS2,ISCU,RGS2,SLC12A2,SLC15A4,SLC1A4,SLC24A1,SLC39A6,SLC3A2,SLC7A2,SLC7A5,WNK1
GO:0031648	C5	GO:BP	GOBP_PROTEIN_DESTABILIZATION	46	0.11	9	19.56	0.000348782	0.00195422	DERL1,FBXL3,FBXW11,FBXW7,GSN,MYLIP,PLK1,SENP2,SIAH1
GO:0070849	C5	GO:BP	GOBP_RESPONSE_TO_EPIDERMAL_GROWTH_FACTOR	46	0.11	9	19.56	0.000348782	0.00195422	BAG4,CFLAR,DUSP22,ID1,PTPN12,SNAI2,STAT5B,SYAP1,ZFP36L2
GO:2000107	C5	GO:BP	GOBP_NEGATIVE_REGULATION_OF_LEUKOCYTE_APOPTOTIC_PROCESS	46	0.11	9	19.56	0.000348782	0.00195422	CCR7,CXCL12,FADD,HIF1A,IDO1,IRS2,ITPKB,MERTK,PRKCQ
GO:0071383	C5	GO:BP	GOBP_CELLULAR_RESPONSE_TO_STEROID_HORMONE_STIMULUS	201	0.5	22	10.94	0.000351218	0.00196411	ATP1A1,CFLAR,CNOT2,DAB2,DDX17,ESR1,ESRRG,FOXO1,GJB2,KLF9,PARP1,PRMT2,RUNX1,SGK1,SOX10,TMF1,UFSP2,URI1,WBP2,YWHAH,ZFP36L2,ZMIZ1
GO:1903322	C5	GO:BP	GOBP_POSITIVE_REGULATION_OF_PROTEIN_MODIFICATION_BY_SMALL_PROTEIN_CONJUGATION_OR_REMOVAL	136	0.34	17	12.5	0.000351313	0.00196411	DCUN1D2,DCUN1D3,DERL1,FBXW7,GORASP1,HDAC4,MALT1,MYCBP2,PELI1,PLK1,PTTG1IP,RIPK2,SART3,SENP2,SPHK1,TBC1D7,TRAF6
GO:0070972	C5	GO:BP	GOBP_PROTEIN_LOCALIZATION_TO_ENDOPLASMIC_RETICULUM	149	0.37	18	12.08	0.000362267	0.00201766	ANKRD13C,HERPUD1,RPL22,RPL27A,RPL35A,RPL38,RPLP0,RPS12,RPS23,RPS28,RPSA,RTN4,SEC61A1,SEC61B,SGTA,SGTB,SSR3,UBAC2
GO:0042742	C5	GO:BP	GOBP_DEFENSE_RESPONSE_TO_BACTERIUM	337	0.84	5	1.48	0.000363861	0.00202463	IL6R,PLA2G6,RIPK2,SHC1,TMF1
GO:1901724	C5	GO:BP	GOBP_POSITIVE_REGULATION_OF_CELL_PROLIFERATION_INVOLVED_IN_KIDNEY_DEVELOPMENT	8	0.02	4	50	0.000372668	0.0020659	CFLAR,EGR1,IL6R,MYC
GO:0090305	C5	GO:BP	GOBP_NUCLEIC_ACID_PHOSPHODIESTER_BOND_HYDROLYSIS	300	0.75	29	9.66	0.000377029	0.00208925	ABT1,APLF,CNOT2,CSTF2T,CUL4A,DCP1B,DCPS,DIS3,ERCC4,ERCC5,ERI2,ERN1,G3BP1,GEN1,GTF2H1,GTF2H5,KPNB1,PARN,PARP1,RAD50,RBBP8,RFC2,RFC3,RFC5,RPP14,TSN,TUT1,UBC,YBEY
GO:0032922	C5	GO:BP	GOBP_CIRCADIAN_REGULATION_OF_GENE_EXPRESSION	67	0.16	11	16.41	0.0003874	0.00214041	ATF4,CSNK1E,EGR1,ID1,ID2,ID4,KDM5A,MYCBP2,NAMPT,PPARGC1A,PPP1CB
GO:0007600	C5	GO:BP	GOBP_SENSORY_PERCEPTION	975	2.45	29	2.97	0.000388558	0.00214639	BBS5,BBS9,COL11A1,CXCL12,CYP4V2,DCDC2,EDNRB,EYA1,FABP5,FBXO11,FYN,GJB2,GNAS,HMCN1,HPS1,IRX5,MBP,MKKS,PRCD,RPL38,SLC24A1,SNAI2,SPX,TFAP2A,TIMM13,TMTC4,TRPM3,TTC8,USP53
GO:0098657	C5	GO:BP	GOBP_IMPORT_INTO_CELL	230	0.57	24	10.43	0.00039007	0.0021539	ACSL1,ACSL3,ARL6IP1,ARL6IP5,ATP1A1,ATP1B3,FYN,HFE,IRS2,ISCU,MX1,RGS2,SLC11A2,SLC12A2,SLC15A4,SLC1A4,SLC24A1,SLC39A6,SLC3A2,SLC7A2,SLC7A5,SPX,TSG101,WNK1
GO:0007033	C5	GO:BP	GOBP_VACUOLE_ORGANIZATION	176	0.44	20	11.36	0.000391571	0.00215965	ATG16L2,ATG5,BAG3,CCDC115,ENO1,EXT1,GABARAPL1,HPS1,IFT88,MAP1LC3B,NAGLU,PIP4K2A,RAB20,RAB5A,SMURF1,STX17,TMEM106B,TPCN2,WIPI1,ZKSCAN3
GO:0071407	C5	GO:BP	GOBP_CELLULAR_RESPONSE_TO_ORGANIC_CYCLIC_COMPOUND	558	1.4	46	8.24	0.000392676	0.0021649	ABCB4,APP,ATF4,ATP1A1,CASP8,CFLAR,CNOT2,CTNNA1,DAB2,DDX17,EEF2K,EGR1,ESR1,ESRRG,FAM210B,FOXO1,GABPA,GJB2,GNAS,GSK3B,ID1,KLF4,KLF9,MEF2C,MIR125B1,MN1,PARP1,PDE3A,PDE4B,PDXP,PPARGC1A,PRMT2,RUNX1,SGK1,SNAI2,SOX10,SSH1,TIPARP,TMF1,UFSP2,URI1,WBP2,YWHAH,ZFP36L2,ZMIZ1,ZNF703
GO:0014812	C5	GO:BP	GOBP_MUSCLE_CELL_MIGRATION	101	0.25	14	13.86	0.00039896	0.00219696	ADAMTS1,BCL2,BIN3,FGF9,HAS2,HDAC4,MEF2C,MEGF10,NFE2L2,PLAT,PPARGC1A,SEMA6D,SSH1,TRIB1
GO:0051972	C5	GO:BP	GOBP_REGULATION_OF_TELOMERASE_ACTIVITY	47	0.11	9	19.14	0.00040962	0.00224952	HSP90AA1,KLF4,MAP2K7,MYC,PARN,PKIB,PRKCQ,TCP1,TNKS
GO:0090329	C5	GO:BP	GOBP_REGULATION_OF_DNA_DEPENDENT_DNA_REPLICATION	47	0.11	9	19.14	0.00040962	0.00224952	BRCA2,DBF4,E2F7,FBXO5,RFC2,RFC3,RFC5,SENP2,WRNIP1
GO:0021537	C5	GO:BP	GOBP_TELENCEPHALON_DEVELOPMENT	231	0.58	24	10.38	0.000413393	0.00226804	ADGRG1,AGTPBP1,BTBD3,CXCL12,EXT1,FOXP2,GART,GLI3,GSK3B,HIF1A,MCPH1,MKKS,PAFAH1B1,ROBO1,RTN4,SECISBP2,SEMA3A,TACC1,TACC2,TMEM14B,TRA2B,UQCRQ,XRCC1,ZMIZ1
GO:0006293	C5	GO:BP	GOBP_NUCLEOTIDE_EXCISION_REPAIR_PREINCISION_COMPLEX_STABILIZATION	21	0.05	6	28.57	0.000417075	0.00228424	CUL4A,ERCC4,ERCC5,GTF2H1,GTF2H5,PARP1
GO:2000737	C5	GO:BP	GOBP_NEGATIVE_REGULATION_OF_STEM_CELL_DIFFERENTIATION	21	0.05	6	28.57	0.000417075	0.00228424	CDK13,HSPA9,JAG1,N4BP2L2,NFE2L2,ZFP36L2
GO:1900101	C5	GO:BP	GOBP_REGULATION_OF_ENDOPLASMIC_RETICULUM_UNFOLDED_PROTEIN_RESPONSE	29	0.07	7	24.13	0.000421581	0.00230444	BFAR,COPS5,ERN1,PIK3R1,PPP1R15B,PTPN1,RACK1
GO:0002573	C5	GO:BP	GOBP_MYELOID_LEUKOCYTE_DIFFERENTIATION	204	0.51	22	10.78	0.000424375	0.00231837	APP,CASP8,CCR7,CUL4A,FADD,FBXW7,GAB2,GNAS,IREB2,IRF4,ITGB8,MIR125B1,MITF,MYC,PARP1,PIK3R1,PIR,RUNX1,TFRC,TNFSF11,TRAF6,TRIB1
GO:0032465	C5	GO:BP	GOBP_REGULATION_OF_CYTOKINESIS	90	0.22	13	14.44	0.0004252	0.00232152	AHCTF1,BCL2L1,BRCA2,CIT,CSPP1,E2F7,ECT2,KLHL9,PDXP,PIK3R4,PKP4,PLK1,PLK2
GO:0098840	C5	GO:BP	GOBP_PROTEIN_TRANSPORT_ALONG_MICROTUBULE	68	0.17	11	16.17	0.000438852	0.0023876	BAG3,HSPB1,IFT80,IFT88,LCA5,LCA5L,PCM1,TTC21A,TTC26,TTC30A,TTC30B
GO:1903201	C5	GO:BP	GOBP_REGULATION_OF_OXIDATIVE_STRESS_INDUCED_CELL_DEATH	68	0.17	11	16.17	0.000438852	0.0023876	ATF4,FBXO7,FBXW7,FYN,HIF1A,HSPB1,MET,NFE2L2,PARP1,RACK1,SOD2
GO:0001776	C5	GO:BP	GOBP_LEUKOCYTE_HOMEOSTASIS	79	0.19	12	15.18	0.000440738	0.00239063	BCL2,FADD,HIF1A,ITPKB,MEF2C,MERTK,PDE4B,SKIL,SLC15A4,STAT5B,TNFAIP3,ZC3H8
GO:0045292	C5	GO:BP	GOBP_MRNA_CIS_SPLICING_VIA_SPLICEOSOME	38	0.09	8	21.05	0.000440699	0.00239063	CWC15,DCPS,PRPF4B,RNU4ATAC,SFSWAP,SNRNP200,WBP4,WEE2-AS1
GO:0046326	C5	GO:BP	GOBP_POSITIVE_REGULATION_OF_GLUCOSE_IMPORT	38	0.09	8	21.05	0.000440699	0.00239063	ADIPOR2,CREBL2,ERFE,IRS2,NFE2L2,OSBPL8,PIK3R1,PRKCI
GO:0022900	C5	GO:BP	GOBP_ELECTRON_TRANSPORT_CHAIN	178	0.44	20	11.23	0.000448514	0.00243094	CDK1,CHCHD2,COA6,COX7A2,COX7B,DNAJC15,IDO1,ISCU,NDUFA4,NDUFA7,NDUFA9,NDUFB3,NDUFB4,NDUFC1,NDUFC2,NDUFV3,NQO2,PPARGC1A,UQCC3,UQCRQ
GO:0044782	C5	GO:BP	GOBP_CILIUM_ORGANIZATION	408	1.02	36	8.82	0.000460611	0.00249236	ATG5,BBS5,BBS9,CDK1,CDK5RAP2,CEP152,CEP41,CEP89,CSNK1E,DCDC2,GSN,HSP90AA1,IFT80,IFT88,IQCG,LCA5,LCA5L,MKKS,MKS1,ONECUT1,PAFAH1B1,PCM1,PCNT,PIBF1,PLK1,RAB17,SDCCAG8,TBC1D7,TMEM237,TTC21A,TTC26,TTC30A,TTC30B,TTC8,WWTR1,YWHAG
GO:0061458	C5	GO:BP	GOBP_REPRODUCTIVE_SYSTEM_DEVELOPMENT	408	1.02	36	8.82	0.000460611	0.00249236	ADAMTS1,ADGRG1,ARID5B,BCL2,BRCA2,CASP2,CASP8,CCND1,CITED2,CTNNA1,DAZAP1,DMC1,E2F7,ESR1,FGF9,GDF9,GGNBP2,GJB2,GLI3,HEY2,HIF1A,IRX5,ITGB8,KDM5A,MERTK,MKKS,NUDT1,PRDX3,PTK2,RHOBTB3,SEMA3A,SENP2,STAT5B,TIPARP,TMF1,YBX3
GO:0048638	C5	GO:BP	GOBP_REGULATION_OF_DEVELOPMENTAL_GROWTH	319	0.8	30	9.4	0.000468389	0.00253185	ADRB2,APP,BCL2,CDKN1B,CXCL12,DIP2B,DUSP10,GOLGA4,GSK3B,HEY2,JARID2,LATS2,MEF2C,MEIS1,MKKS,NEDD4L,RGS2,RTN4,RUNX1,SEMA3A,SEMA5A,SEMA6A,SEMA6D,SMURF1,SOCS2,STAT5A,STAT5B,TTL,YBX3,ZFYVE27
GO:0034502	C5	GO:BP	GOBP_PROTEIN_LOCALIZATION_TO_CHROMOSOME	91	0.22	13	14.28	0.000471057	0.0025453	BOD1,BRCA2,CCT6A,CDK1,CHAMP1,ESR1,MTBP,PLK1,PPHLN1,SMC5,SPDL1,TCP1,TNKS
GO:0042149	C5	GO:BP	GOBP_CELLULAR_RESPONSE_TO_GLUCOSE_STARVATION	48	0.12	9	18.75	0.000478709	0.00257923	ATF4,BCL2,CPEB4,ITFG2,NFE2L2,PICK1,PIK3R4,SIK1,UPP1
GO:0043090	C5	GO:BP	GOBP_AMINO_ACID_IMPORT	48	0.12	9	18.75	0.000478709	0.00257923	ARL6IP1,ARL6IP5,RGS2,SFXN1,SLC1A4,SLC25A38,SLC3A2,SLC7A2,SLC7A5
GO:0045058	C5	GO:BP	GOBP_T_CELL_SELECTION	48	0.12	9	18.75	0.000478709	0.00257923	ATG5,BCL2,CCR7,GLI3,IL6R,IRF4,ITPKB,STAT3,TOX
GO:0006399	C5	GO:BP	GOBP_TRNA_METABOLIC_PROCESS	179	0.44	20	11.17	0.000479508	0.00258101	BCDIN3D,CDKAL1,DARS2,DPH3,DTWD1,ELP2,ELP3,FARSB,MOCS3,MTO1,NAT10,PPA1,PUS7,QRSL1,RPP14,THADA,TRMT11,TYW1,WDR4,ZBTB8OS
GO:0030177	C5	GO:BP	GOBP_POSITIVE_REGULATION_OF_WNT_SIGNALING_PATHWAY	179	0.44	20	11.17	0.000479508	0.00258101	ANKRD6,CAPRIN2,CSNK1E,DAB2,DEPDC1B,FAM53B,GPRC5B,KANK1,PPM1B,PRDM15,PSMA1,PSMA2,PSMA4,PSMA7,SEMA5A,SOX4,TBL1XR1,TNFAIP3,TNKS,WNK1
GO:0090090	C5	GO:BP	GOBP_NEGATIVE_REGULATION_OF_CANONICAL_WNT_SIGNALING_PATHWAY	179	0.44	20	11.17	0.000479508	0.00258101	ANKRD6,CSNK1A1,DAB2,EGR1,GLI3,GSK3B,INVS,JADE1,LATS2,PSMA1,PSMA2,PSMA4,PSMA7,SCYL2,SNAI2,SOX10,TLE1,TLE6,UBAC2,WWTR1
GO:0030100	C5	GO:BP	GOBP_REGULATION_OF_ENDOCYTOSIS	206	0.51	22	10.67	0.000480004	0.00258128	AAK1,DAB2,EEF2K,HFE,LGALS3,LRRTM2,MAGI2,MKLN1,NEDD4L,NLGN1,PICK1,PTPN1,RAB17,RAB5A,RAB5C,RUBCN,SCYL2,SDCBP,SGIP1,SPHK1,TSG101,ZFYVE16
GO:2001237	C5	GO:BP	GOBP_NEGATIVE_REGULATION_OF_EXTRINSIC_APOPTOTIC_SIGNALING_PATHWAY	103	0.25	14	13.59	0.000482582	0.00259267	BCL2,BCL2L1,CASP8,CFLAR,CTNNA1,EYA1,FADD,FYN,GSK3B,LGALS3,PHIP,SNAI2,STRADB,TNFAIP3
GO:1990845	C5	GO:BP	GOBP_ADAPTIVE_THERMOGENESIS	153	0.38	18	11.76	0.000488646	0.00262275	ABHD6,ACSL1,ADIPOR2,ADRB2,ATF4,EHMT1,ESRRG,FABP5,GNAS,ID1,IRF4,LEPR,LPIN1,PEMT,PPARGC1A,PRKAB1,RHEB,THADA
GO:0009607	C5	GO:BP	GOBP_RESPONSE_TO_BIOTIC_STIMULUS	1606	4.03	108	6.72	0.000502033	0.00268898	ADAM9,ADIPOR2,AKAP12,ANKHD1,APP,ATAD3A,ATG10,ATG5,BCL2,BCL2L1,CAPZA2,CASP8,CCR7,CD44,CD46,CLEC12B,CLPB,CNP,CRCP,CXCL12,DDX17,DHX36,DHX58,DUSP10,EDNRB,EGR1,EIF2AK2,ENO1,ERBIN,EXT1,FADD,FBXO38,FBXW11,FYN,G3BP1,GJB2,GSK3B,GSN,HIF1A,HMCN1,HNMT,HSP90AA1,HSPB1,IDO1,IFI35,IFNAR1,IFNGR1,IL6R,IRF4,ITGB8,IVNS1ABP,KYNU,LAMP1,LCK,LGALS3,LITAF,LSM5,MALT1,MAP3K14,MATR3,MEF2C,MGST2,MID1,MX1,NT5C3A,ODC1,PDE4B,PE…
GO:0032787	C5	GO:BP	GOBP_MONOCARBOXYLIC_ACID_METABOLIC_PROCESS	645	1.62	51	7.9	0.000504206	0.00269908	ABHD10,ACACA,ACSL1,ACSL3,ACSS1,ADIPOR2,AIG1,APP,AUH,CBR1,CBR4,CPT1A,CREM,CROT,CRYL1,CYP2U1,CYP4V2,ENO1,ERFE,FABP5,FOXK1,GNPAT,GRHPR,HACD3,HDAC4,HIF1A,HLCS,HSD17B12,IDO1,IRS2,KYNU,LDHA,LDHB,LPIN1,MRS2,MTHFD1L,NUDT19,NUP153,NUP50,OSBPL9,PDHX,PGAM1,PIBF1,PLP1,PPARGC1A,PRKAB1,QKI,RANBP2,SREBF1,ZADH2,ZBTB20
GO:1901216	C5	GO:BP	GOBP_POSITIVE_REGULATION_OF_NEURON_DEATH	92	0.23	13	14.13	0.000520917	0.0027822	ATF4,CASP2,CASP8,EGR1,FBXW7,FYN,GSK3B,HDAC4,MIR125B1,NQO2,PARP1,SSH1,TFAP2A
GO:0061099	C5	GO:BP	GOBP_NEGATIVE_REGULATION_OF_PROTEIN_TYROSINE_KINASE_ACTIVITY	30	0.07	7	23.33	0.000522125	0.00278444	DUSP22,GGNBP2,GPRC5A,RACK1,SH3BP5,SOCS4,TSG101
GO:2001236	C5	GO:BP	GOBP_REGULATION_OF_EXTRINSIC_APOPTOTIC_SIGNALING_PATHWAY	154	0.38	18	11.68	0.000525449	0.00280164	ATF3,BCL2,BCL2L1,CASP8,CFLAR,CTNNA1,DEPTOR,EYA1,FADD,FGFR1,FYN,GSK3B,LGALS3,PHIP,SKIL,SNAI2,STRADB,TNFAIP3
GO:0006612	C5	GO:BP	GOBP_PROTEIN_TARGETING_TO_MEMBRANE	208	0.52	22	10.57	0.00054167	0.00287887	ARL6IP1,FYN,PRKCI,RAB8B,RABGEF1,RPL22,RPL27A,RPL35A,RPL38,RPLP0,RPS12,RPS23,RPS28,RPSA,SDCBP,SEC61A1,SEC61B,SGTA,SGTB,SIL1,SSR1,SSR3
GO:0051383	C5	GO:BP	GOBP_KINETOCHORE_ORGANIZATION	22	0.05	6	27.27	0.000544516	0.00289182	CENPK,CENPW,DLGAP5,RNF4,SMC2,SMC4
GO:1903203	C5	GO:BP	GOBP_REGULATION_OF_OXIDATIVE_STRESS_INDUCED_NEURON_DEATH	22	0.05	6	27.27	0.000544516	0.00289182	ATF4,FBXO7,FBXW7,HIF1A,PARP1,RACK1
GO:0016925	C5	GO:BP	GOBP_PROTEIN_SUMOYLATION	81	0.2	12	14.81	0.000548852	0.00290882	CBX4,EGR1,EYA1,HDAC4,HMG20A,HMG20B,NSMCE2,NUP153,NUP50,RANBP2,SENP2,ZMIZ1
GO:0046328	C5	GO:BP	GOBP_REGULATION_OF_JNK_CASCADE	129	0.32	16	12.4	0.000548955	0.00290882	AIDA,ANKRD6,APP,CCR7,COPS5,DUSP10,DUSP22,GADD45B,PHLPP1,RAP2A,RIPK2,SDCBP,SEMA3A,TNFRSF19,TNFSF11,TRAF6
GO:0006879	C5	GO:BP	GOBP_CELLULAR_IRON_ION_HOMEOSTASIS	70	0.17	11	15.71	0.000558511	0.00295391	ATP6V1A,CCDC115,ERFE,HFE,HIF1A,IREB2,ISCU,MYC,SLC11A2,SRI,TFRC
GO:0018394	C5	GO:BP	GOBP_PEPTIDYL_LYSINE_ACETYLATION	168	0.42	19	11.3	0.000558906	0.00295434	ATG5,BRCA2,DIP2A,DIP2B,EID1,ING3,IRF4,JADE1,KANSL3,MCM3AP,MORF4L2,NAA50,PPARGC1A,SMC5,SOX4,SUPT3H,TAF6L,WBP2,ZZZ3
GO:0046390	C5	GO:BP	GOBP_RIBOSE_PHOSPHATE_BIOSYNTHETIC_PROCESS	195	0.49	21	10.76	0.000564271	0.00297688	ACACA,ACSL1,ACSL3,ACSS1,ATP6V1A,CBR4,COASY,CTPS1,DIP2A,ENO1,GART,HSD17B12,PANK3,PARP1,PDHX,PPARGC1A,PRPSAP1,RFK,UMPS,UPP1,UQCC3
GO:1903825	C5	GO:BP	GOBP_ORGANIC_ACID_TRANSMEMBRANE_TRANSPORT	155	0.38	18	11.61	0.000564543	0.00297688	ACACA,ACSL1,ARL6IP1,ARL6IP5,CPT1A,IRS2,MPC1,RGS2,SFXN1,SLC15A4,SLC1A4,SLC25A15,SLC25A21,SLC25A38,SLC3A2,SLC6A15,SLC7A2,SLC7A5
GO:0007265	C5	GO:BP	GOBP_RAS_PROTEIN_SIGNAL_TRANSDUCTION	338	0.84	31	9.17	0.000569154	0.00299895	ADGRG1,ALS2,ARHGEF12,CDC42EP3,ERBIN,G3BP1,GNA12,HACD3,HEG1,IRS2,ITPKB,KANK1,KPNB1,MAPKAP1,MET,PLD1,PLK2,RAB33A,RAB35,RAB9A,RABL3,RALA,RAP2A,RASA2,RASGRP3,RHOB,ROBO1,SHC1,SPRY1,STARD13,TIMP2
GO:1904029	C5	GO:BP	GOBP_REGULATION_OF_CYCLIN_DEPENDENT_PROTEIN_KINASE_ACTIVITY	105	0.26	14	13.33	0.000580211	0.00304867	CCND1,CCNG1,CCNL1,CDKN1B,CDKN2C,CKS1B,CKS2,FBXO7,GTF2H1,GTPBP4,LATS2,PLK1,SERTAD1,TNFAIP3
GO:0008033	C5	GO:BP	GOBP_TRNA_PROCESSING	130	0.32	16	12.3	0.000594458	0.00311599	BCDIN3D,CDKAL1,DPH3,DTWD1,ELP2,ELP3,MOCS3,MTO1,NAT10,PUS7,RPP14,THADA,TRMT11,TYW1,WDR4,ZBTB8OS
GO:0008286	C5	GO:BP	GOBP_INSULIN_RECEPTOR_SIGNALING_PATHWAY	143	0.35	17	11.88	0.000605631	0.00316749	ATP6V0A1,ATP6V0E1,ATP6V1A,ATP6V1E1,ERFE,FOXO1,GSK3B,IRS2,KANK1,OSBPL8,PHIP,PIK3R1,PIP4K2A,PRKCQ,PTPN1,SHC1,SREBF1
GO:0031570	C5	GO:BP	GOBP_DNA_INTEGRITY_CHECKPOINT	156	0.39	18	11.53	0.000606033	0.00316783	CASP2,CCND1,CDK1,CDKN1B,CNOT2,CRADD,CUL4A,DOT1L,DTL,E2F7,FBXO31,HUS1,INTS7,MDM4,PLK1,PLK2,RPS27L,SOX4
GO:2001021	C5	GO:BP	GOBP_NEGATIVE_REGULATION_OF_RESPONSE_TO_DNA_DAMAGE_STIMULUS	82	0.2	12	14.63	0.000610518	0.00318892	ACKR3,BCL2,BCL2L1,CD44,CXCL12,ERCC4,FBXO5,KLHL15,PTTG1IP,RMI2,SNAI2,XRCC1
GO:0071396	C5	GO:BP	GOBP_CELLULAR_RESPONSE_TO_LIPID	556	1.39	45	8.09	0.000624088	0.00325197	ABCB4,ADAM9,ADIPOR2,ATP1A1,CFLAR,CNOT2,CPT1A,DAB2,DDX17,EDNRB,ESR1,ESRRG,FAM210B,FOXO1,GJB2,KLF4,KLF9,LITAF,MALT1,MEF2C,MIR125B1,MN1,PARP1,PDE4B,PPARGC1A,PRMT2,RIPK2,RUNX1,SCARB1,SGK1,SNAI2,SOX10,SREBF1,TMF1,TNFAIP3,TRAF6,TRIB1,TRIM41,UFSP2,URI1,WBP2,YWHAH,ZFP36L2,ZMIZ1,ZNF703
GO:0030330	C5	GO:BP	GOBP_DNA_DAMAGE_RESPONSE_SIGNAL_TRANSDUCTION_BY_P53_CLASS_MEDIATOR	106	0.26	14	13.2	0.000634806	0.00329382	BRCA2,CASP2,CD44,CDK1,CDKN1B,CNOT2,CRADD,E2F7,MDM4,PLK2,PTTG1IP,RPS27L,SNAI2,SOX4
GO:0042770	C5	GO:BP	GOBP_SIGNAL_TRANSDUCTION_IN_RESPONSE_TO_DNA_DAMAGE	131	0.32	16	12.21	0.000643043	0.00332434	BRCA2,CASP2,CD44,CDK1,CDKN1B,CNOT2,CRADD,DTL,E2F7,MDM4,PLK1,PLK2,PTTG1IP,RPS27L,SNAI2,SOX4
GO:1903202	C5	GO:BP	GOBP_NEGATIVE_REGULATION_OF_OXIDATIVE_STRESS_INDUCED_CELL_DEATH	50	0.12	9	18	0.000644789	0.0033297	ATF4,FBXO7,FYN,HIF1A,HSPB1,MET,NFE2L2,RACK1,SOD2
GO:0060537	C5	GO:BP	GOBP_MUSCLE_TISSUE_DEVELOPMENT	371	0.93	33	8.89	0.000649041	0.00334859	ATF3,ATG5,BCL2,BIN3,CBY1,CFLAR,COL11A1,COL19A1,COPS2,CSRP2,DDX17,EGR1,FHOD3,FOXN2,HDAC4,HEG1,HEY2,HMG20B,JARID2,MEF2C,MEGF10,MEIS1,NLN,PPARGC1A,PRKAR1A,RGS2,RUNX1,SGCD,SIK1,SOX6,TIPARP,YBX3,ZFAND5
GO:0007006	C5	GO:BP	GOBP_MITOCHONDRIAL_MEMBRANE_ORGANIZATION	144	0.36	17	11.8	0.000652103	0.0033607	APOO,BCL2,BCL2L1,CASP8,CHCHD3,CNP,GSK3B,HSP90AA1,HSPA9,MOAP1,TIMM13,TIMM22,TOMM22,UQCC3,VDAC2,YWHAG,YWHAH
GO:0031334	C5	GO:BP	GOBP_POSITIVE_REGULATION_OF_PROTEIN_CONTAINING_COMPLEX_ASSEMBLY	254	0.63	25	9.84	0.000673436	0.00346874	ARFIP1,ARPC1A,BAG4,CCR7,CDC42EP3,CDK5RAP2,CUL4A,ERCC4,ERCC5,ESR1,GSK3B,GSN,GTF2H1,GTF2H5,HSP90AA1,ICE1,LCP1,LGALS3,MET,PARP1,PICK1,RACK1,RICTOR,SNX9,TFRC
GO:0042180	C5	GO:BP	GOBP_CELLULAR_KETONE_METABOLIC_PROCESS	254	0.63	25	9.84	0.000673436	0.00346874	ADIPOR2,AFMID,CBR3,CBR4,CPT1A,EGR1,ERFE,FABP5,HSD17B1,IDO1,IRS2,KDSR,KYNU,NDUFA9,OAZ1,ODC1,PIBF1,PPARGC1A,PSMA1,PSMA2,PSMA4,PSMA7,SIRT5,SREBF1,STAT5B
GO:0043666	C5	GO:BP	GOBP_REGULATION_OF_PHOSPHOPROTEIN_PHOSPHATASE_ACTIVITY	119	0.29	15	12.6	0.000673725	0.00346896	B3GAT3,BOD1,EIF2AK2,FAM122A,GSK3B,LGALS3,MAGI2,PPP1R12A,PPP1R15B,PPP1R3B,PPP2R5E,RCAN1,RCAN2,STYXL1,URI1
GO:0000910	C5	GO:BP	GOBP_CYTOKINESIS	171	0.42	19	11.11	0.000683016	0.00350465	AHCTF1,BCL2L1,BIN3,BRCA2,CIT,CSPP1,E2F7,ECT2,KLHL9,PDXP,PIK3R4,PKP4,PLK1,PLK2,RAB35,RHOB,SNX9,SON,VPS4B
GO:0051302	C5	GO:BP	GOBP_REGULATION_OF_CELL_DIVISION	171	0.42	19	11.11	0.000683016	0.00350465	AHCTF1,BCL2L1,BRCA2,CAT,CIT,CSPP1,E2F7,ECT2,FGF9,KLHL9,MYC,PDXP,PIK3R4,PKP4,PLK1,PLK2,PRDM15,RACK1,TLE6
GO:1903008	C5	GO:BP	GOBP_ORGANELLE_DISASSEMBLY	107	0.26	14	13.08	0.00069355	0.00355353	ATG5,CDK1,FBXO7,FBXW7,GABARAPL1,HIF1A,MAP1LC3B,PPARGC1A,SREBF1,STX5,TOMM7,VPS13C,WIPI1,ZFAND1
GO:0032623	C5	GO:BP	GOBP_INTERLEUKIN_2_PRODUCTION	61	0.15	10	16.39	0.00069793	0.00356368	IRF4,MALT1,PDE4B,PDE4D,PRKCQ,RIPK2,RUNX1,STAT5B,TNFAIP3,TRAF6
GO:0006297	C5	GO:BP	GOBP_NUCLEOTIDE_EXCISION_REPAIR_DNA_GAP_FILLING	23	0.05	6	26.08	0.000699491	0.00356713	LIG4,RFC2,RFC3,RFC5,UBC,XRCC1
GO:0007015	C5	GO:BP	GOBP_ACTIN_FILAMENT_ORGANIZATION	434	1.09	37	8.52	0.000699798	0.00356805	ARAP1,ARFIP1,ARPC1A,BAG4,BCL2,BIN3,CALD1,CAPZA2,CCR7,CDC42EP3,CORO1C,CTNNA1,CXCL12,FAT1,FHOD3,GAS2L3,GSN,ID1,KANK1,LCP1,MET,MKKS,NEDD9,PDXP,PICK1,PIK3R1,PRKCI,RHOB,RHOBTB1,RHOBTB3,RICTOR,SEMA5A,SNX9,SSH1,TLE6,TMSB10,ZYX
GO:0002753	C5	GO:BP	GOBP_CYTOPLASMIC_PATTERN_RECOGNITION_RECEPTOR_SIGNALING_PATHWAY	72	0.18	11	15.27	0.000703374	0.0035811	CASP8,CLPB,DHX58,ERBIN,PUM2,RIPK2,SEC14L1,SLC15A4,TNFAIP3,TRAF6,UBC
GO:1903747	C5	GO:BP	GOBP_REGULATION_OF_ESTABLISHMENT_OF_PROTEIN_LOCALIZATION_TO_MITOCHONDRION	72	0.18	11	15.27	0.000703374	0.0035811	BAG3,BAG4,BCL2,CASP8,FBXW7,LEPROT,NPEPPS,SREBF1,TOMM7,YWHAG,YWHAH
GO:0044089	C5	GO:BP	GOBP_POSITIVE_REGULATION_OF_CELLULAR_COMPONENT_BIOGENESIS	528	1.32	43	8.14	0.000704683	0.00358712	ARAP1,ARFIP1,ARPC1A,BAG4,CCR7,CDC42EP3,CDK5RAP2,CNOT2,CUL4A,EEF2K,ERCC4,ERCC5,ESR1,FAM98A,G3BP1,GSK3B,GSN,GTF2H1,GTF2H5,HDAC4,HSP90AA1,ICE1,ID1,LCP1,LGALS3,LIMS1,LRRTM2,MET,NLGN1,PARP1,PICK1,PIK3R1,PIP4K2A,PPHLN1,RACK1,RALA,RICTOR,SDCBP,SNX9,SYNDIG1,TFRC,TSG101,VPS4B
GO:0030308	C5	GO:BP	GOBP_NEGATIVE_REGULATION_OF_CELL_GROWTH	185	0.46	20	10.81	0.000705752	0.00359062	ADIPOR2,BCL2,BTG1,CAPRIN2,CDKN1B,CDKN2C,DCUN1D3,DIP2B,ENO1,GDF9,JADE1,RACK1,RGS2,RTN4,SEMA3A,SEMA5A,SEMA6A,SEMA6D,SERTAD2,SERTAD3
GO:0019725	C5	GO:BP	GOBP_CELLULAR_HOMEOSTASIS	937	2.35	68	7.25	0.000708519	0.00360404	ACKR3,AP3D1,APP,ATF4,ATG5,ATOX1,ATP1A1,ATP1B3,ATP2C1,ATP6AP1L,ATP6V0A1,ATP6V0E1,ATP6V1A,ATP6V1E1,BAG3,BCL2,C19orf12,CCDC115,CCR7,CLCN3,CXCL12,DMD,EDNRB,ERFE,ERN1,ERP44,ESR1,FBXW7,FOXK1,FOXO1,FYN,GOT1,HERPUD1,HFE,HIF1A,IREB2,IRS2,ISCU,LCK,LETM2,MYC,NEDD4L,NFE2L2,PDE4D,PIK3R1,PLA2G6,PPARGC1A,PRDX3,RAB20,RACK1,RFC2,RFC3,RFC5,RTN4,SLC11A2,SLC12A2,SLC24A1,SLC39A6,SOX4,SRI,TFRC,THADA,TM9SF4,TMBIM6,TMTC…
GO:0031330	C5	GO:BP	GOBP_NEGATIVE_REGULATION_OF_CELLULAR_CATABOLIC_PROCESS	255	0.64	25	9.8	0.000709065	0.00360617	BCL2,DHX36,ELAVL1,FOXK1,HFE,KIF25,LEPR,LRPPRC,LZTS1,MET,METTL16,N4BP1,PARN,PBK,PDCL3,RUBCN,SDCBP,SECISBP2,SGTA,STAT3,TIMP2,UBXN1,UCHL5,YBX3,ZKSCAN3
GO:0034605	C5	GO:BP	GOBP_CELLULAR_RESPONSE_TO_HEAT	120	0.3	15	12.5	0.000731164	0.00369062	BAG3,BAG4,CLPB,DHX36,DNAJC7,GSK3B,HSP90AA1,HSPA8,HSPH1,NUP153,NUP50,PDCL3,RANBP2,RPTOR,SLU7
GO:0010256	C5	GO:BP	GOBP_ENDOMEMBRANE_SYSTEM_ORGANIZATION	482	1.21	40	8.29	0.000734599	0.00370663	ALS2,AP3D1,ARHGAP21,ARHGEF7,ARL6IP1,ARV1,BIN3,CDK1,CLCN3,COG2,CORO1C,CSNK1A1,EMC2,GORASP1,GSN,LPIN1,PAFAH1B1,PARP11,PLEKHJ1,PLK1,REEP3,RTN4,SEC31A,SEC61A1,SGTA,SH3TC2,SMPD4,SNX9,STX16,STX17,STX2,STX5,SYNJ1,TLE6,TMEM127,TMF1,TSG101,UGCG,VPS4B,ZFYVE27
GO:1902100	C5	GO:BP	GOBP_NEGATIVE_REGULATION_OF_METAPHASE_ANAPHASE_TRANSITION_OF_CELL_CYCLE	41	0.1	8	19.51	0.000737129	0.00371607	CDK5RAP2,DUSP1,FBXO5,GEN1,MAD1L1,PCID2,PLK1,SPDL1
GO:0032206	C5	GO:BP	GOBP_POSITIVE_REGULATION_OF_TELOMERE_MAINTENANCE	51	0.12	9	17.64	0.000743447	0.00374658	CCT6A,DHX36,MAP2K7,PARN,PKIB,PRKCQ,RAD50,TCP1,TNKS
GO:0051100	C5	GO:BP	GOBP_NEGATIVE_REGULATION_OF_BINDING	159	0.39	18	11.32	0.000746013	0.00375885	ADRB2,CSNK1E,CTSZ,DAB2,DDX11,ERCC4,FBXW7,GSK3B,GTPBP4,HEY2,HFE,ID1,RACK1,RSF1,SENP2,SRI,TMBIM6,TNKS
GO:0042157	C5	GO:BP	GOBP_LIPOPROTEIN_METABOLIC_PROCESS	133	0.33	16	12.03	0.000750086	0.00377667	ABHD10,ABHD13,APOLD1,ATG10,ATG5,DPM1,LYPLAL1,PEMT,PIGA,PIGC,PIGP,PPM1B,RABL3,UGCG,WIPI1,ZDHHC17
GO:0045727	C5	GO:BP	GOBP_POSITIVE_REGULATION_OF_TRANSLATION	133	0.33	16	12.03	0.000750086	0.00377667	DHX29,DHX36,EIF2S3,EIF3E,ELAVL1,LARP4,METTL14,NAT10,PLD1,POLR2G,RMND1,RPS27L,SOX4,UPF3A,YBX3,YTHDF3
GO:0007219	C5	GO:BP	GOBP_NOTCH_SIGNALING_PATHWAY	186	0.46	20	10.75	0.00075096	0.00377837	AAK1,ANXA4,APP,CD46,DLGAP5,FBXW7,GOT1,HEY2,IL6ST,JAG1,MAML3,MYC,ONECUT1,PERP,PRKCI,PSEN2,ROBO1,SNAI2,STAT3,ZMIZ1
GO:1902115	C5	GO:BP	GOBP_REGULATION_OF_ORGANELLE_ASSEMBLY	186	0.46	20	10.75	0.00075096	0.00377837	ATG5,CDK5RAP2,CNOT2,DCDC2,G3BP1,GSN,IFT88,LCP1,LRRTM2,PIP4K2A,PLK1,PLK2,RAB5A,RNF4,SDCBP,SDCCAG8,STYXL1,TBC1D7,TSG101,VPS4B
GO:0048545	C5	GO:BP	GOBP_RESPONSE_TO_STEROID_HORMONE	330	0.82	30	9.09	0.00077067	0.00384939	ADAM9,ATP1A1,BCL2,CCND1,CFLAR,CNOT2,DAB2,DDX17,DUSP1,ESR1,ESRRG,FOXO1,GJB2,GOT1,HNMT,KLF9,PARP1,PRMT2,RUNX1,SGK1,SOX10,SPARC,SREBF1,TMF1,UFSP2,URI1,WBP2,YWHAH,ZFP36L2,ZMIZ1
GO:0010721	C5	GO:BP	GOBP_NEGATIVE_REGULATION_OF_CELL_DEVELOPMENT	173	0.43	19	10.98	0.000777867	0.00388396	CORO1C,CTNNA1,DIP2B,DUSP10,EDNRB,FBXW7,GORASP1,GSK3B,ID1,KANK1,PCM1,RTN4,SEMA3A,SEMA5A,SEMA6A,SEMA6D,SOX10,TRAK2,YWHAH
GO:1901099	C5	GO:BP	GOBP_NEGATIVE_REGULATION_OF_SIGNAL_TRANSDUCTION_IN_ABSENCE_OF_LIGAND	32	0.08	7	21.87	0.000778277	0.00388464	BCL2,BCL2L1,CTNNA1,EYA1,FYN,SNAI2,STRADB
GO:0072599	C5	GO:BP	GOBP_ESTABLISHMENT_OF_PROTEIN_LOCALIZATION_TO_ENDOPLASMIC_RETICULUM	121	0.3	15	12.39	0.000792563	0.00394966	HERPUD1,RPL22,RPL27A,RPL35A,RPL38,RPLP0,RPS12,RPS23,RPS28,RPSA,SEC61A1,SEC61B,SGTA,SGTB,SSR3
GO:0006367	C5	GO:BP	GOBP_TRANSCRIPTION_INITIATION_FROM_RNA_POLYMERASE_II_PROMOTER	187	0.47	20	10.69	0.000798548	0.00397387	CCND1,CDK1,DHX36,E2F3,ESR1,ESRRG,GTF2A1,GTF2E1,GTF2H1,GTF2H5,HEY2,MAML3,MED7,NR4A2,POLR2G,PPARGC1A,RUNX2,TAF2,TAF6L,WWTR1
GO:0016241	C5	GO:BP	GOBP_REGULATION_OF_MACROAUTOPHAGY	160	0.4	18	11.25	0.000798233	0.00397387	ADRB2,ATP6V0A1,ATP6V0E1,ATP6V1A,ATP6V1E1,BAG3,ERN1,HIF1A,LZTS1,PIP4K2A,PRKAB1,RHEB,RIPK2,RPTOR,RUBCN,SCOC,TRIM13,VPS13C
GO:0043467	C5	GO:BP	GOBP_REGULATION_OF_GENERATION_OF_PRECURSOR_METABOLITES_AND_ENERGY	160	0.4	18	11.25	0.000798233	0.00397387	APP,CDK1,CHCHD2,COX7A2,DNAJC15,GSK3B,HDAC4,HIF1A,IRS2,ISCU,NUP153,NUP50,PGAM1,PPARGC1A,PPP1CB,PPP1R3B,RANBP2,ZBTB20
GO:0050851	C5	GO:BP	GOBP_ANTIGEN_RECEPTOR_MEDIATED_SIGNALING_PATHWAY	316	0.79	29	9.17	0.000801672	0.0039866	BCL2,BTN2A1,BTN2A2,BTN2A3P,BTN3A1,BTN3A2,BTN3A3,CCR7,ELF2,FBXW11,FYN,LCK,LGALS3,MALT1,MEF2C,PDE4B,PDE4D,PIK3R1,PRKCQ,PSMA1,PSMA2,PSMA4,PSMA7,RFTN1,RIPK2,RUNX1,TRAF6,VAV3,WNK1
GO:0005996	C5	GO:BP	GOBP_MONOSACCHARIDE_METABOLIC_PROCESS	272	0.68	26	9.55	0.000805892	0.00400617	ATF3,ATF4,BRAT1,CPT1A,CREM,ENO1,ERFE,FABP5,FAM3C,FOXK1,FUT8,GALK2,GOT1,GSK3B,IRS2,KBTBD2,LEPR,MDH2,NLN,ONECUT1,PGAM1,PPARGC1A,PPP1CB,PPP1R3B,RANBP2,SIK1
GO:0001732	C5	GO:BP	GOBP_FORMATION_OF_CYTOPLASMIC_TRANSLATION_INITIATION_COMPLEX	16	0.04	5	31.25	0.000817572	0.00405352	EIF3A,EIF3B,EIF3E,EIF3I,EIF3L
GO:0043174	C5	GO:BP	GOBP_NUCLEOSIDE_SALVAGE	16	0.04	5	31.25	0.000817572	0.00405352	MTAP,PRTFDC1,TK1,TK2,UPP1
GO:0098732	C5	GO:BP	GOBP_MACROMOLECULE_DEACYLATION	109	0.27	14	12.84	0.000824418	0.00408531	ABHD10,ABHD13,HDAC4,KDM5A,LYPLAL1,MIER1,MORF4L2,MTA2,PRDM5,RCOR3,SIRT5,SREBF1,SUDS3,TBL1XR1
GO:0040013	C5	GO:BP	GOBP_NEGATIVE_REGULATION_OF_LOCOMOTION	377	0.94	33	8.75	0.000828411	0.00410365	ABHD6,ADGRG1,ADIPOR2,BCL2,CITED2,CORO1C,CTNNA1,CXCL12,DNAJA4,DUSP1,DUSP10,DUSP22,GTPBP4,JAG1,KANK1,KLF4,MAGI2,MEF2C,MITF,NFE2L2,OSBPL8,PPARGC1A,PTPRG,RAP2A,RHOB,ROBO1,SEMA3A,SEMA5A,SEMA6A,SEMA6D,STARD13,STK24,TRIB1
GO:0046364	C5	GO:BP	GOBP_MONOSACCHARIDE_BIOSYNTHETIC_PROCESS	97	0.24	13	13.4	0.000839572	0.00414656	ATF3,ATF4,ENO1,ERFE,FAM3C,GOT1,LEPR,MDH2,NLN,PGAM1,PPARGC1A,RANBP2,SIK1
GO:0120162	C5	GO:BP	GOBP_POSITIVE_REGULATION_OF_COLD_INDUCED_THERMOGENESIS	97	0.24	13	13.4	0.000839572	0.00414656	ACSL1,ADIPOR2,ADRB2,EHMT1,ESRRG,FABP5,GNAS,IRF4,LEPR,LPIN1,PEMT,PPARGC1A,PRKAB1
GO:0044262	C5	GO:BP	GOBP_CELLULAR_CARBOHYDRATE_METABOLIC_PROCESS	288	0.72	27	9.37	0.000860671	0.00423446	ABHD10,BRAF,ERFE,EXT1,FAM3C,FOXK1,GALK2,GOT1,GSK3B,GUSB,GYG1,HAS2,HDAC4,IL6ST,IRS2,ITPK1,LEPR,NLN,PDXP,PGAM1,PPARGC1A,PPP1CB,PPP1R3B,PYGB,RANBP2,SIK1,SYNJ1
GO:2001239	C5	GO:BP	GOBP_REGULATION_OF_EXTRINSIC_APOPTOTIC_SIGNALING_PATHWAY_IN_ABSENCE_OF_LIGAND	42	0.1	8	19.04	0.000864607	0.00424716	BCL2,BCL2L1,CTNNA1,EYA1,FGFR1,FYN,SNAI2,STRADB
GO:0006119	C5	GO:BP	GOBP_OXIDATIVE_PHOSPHORYLATION	148	0.37	17	11.48	0.000868548	0.00426577	CDK1,CHCHD2,COA6,COX7A2,COX7B,DNAJC15,ISCU,NDUFA4,NDUFA7,NDUFA9,NDUFB3,NDUFB4,NDUFC1,NDUFC2,NDUFV3,UQCC3,UQCRQ
GO:0044068	C5	GO:BP	GOBP_MODULATION_BY_SYMBIONT_OF_HOST_CELLULAR_PROCESS	24	0.06	6	25	0.000885551	0.00433494	ATG5,BCL2L1,CASP8,KPNA2,KPNA3,KPNB1
GO:2000209	C5	GO:BP	GOBP_REGULATION_OF_ANOIKIS	24	0.06	6	25	0.000885551	0.00433494	ANKRD13C,BCL2,PTK2,SIK1,SNAI2,TLE1
GO:0045665	C5	GO:BP	GOBP_NEGATIVE_REGULATION_OF_NEURON_DIFFERENTIATION	63	0.15	10	15.87	0.000891861	0.00436205	APP,CDK5RAP2,GLI3,GSK3B,HMG20A,IRX3,JAG1,LSM1,MEIS1,ZHX2
GO:1902475	C5	GO:BP	GOBP_L_ALPHA_AMINO_ACID_TRANSMEMBRANE_TRANSPORT	63	0.15	10	15.87	0.000891861	0.00436205	ARL6IP1,ARL6IP5,RGS2,SLC15A4,SLC1A4,SLC25A15,SLC25A38,SLC3A2,SLC7A2,SLC7A5
GO:0046903	C5	GO:BP	GOBP_SECRETION	1464	3.68	98	6.69	0.000907282	0.00443363	ABCB4,ACSL3,ADAM9,APP,ARFIP1,ATG5,ATP6V0A1,ATP8A1,BLOC1S6,C12orf4,CANX,CAT,CCND1,CD44,CDK13,CKLF,COMMD3,COPB1,COPS5,CPPED1,CPT1A,CTSZ,CXCL12,DNAJC1,DPH3,EDNRB,ERP44,FABP5,FAM3C,GAB2,GDF9,GHDC,GLA,GNAS,GSK3B,GSN,GUSB,GYG1,HFE,HIF1A,HSP90AA1,HSPA8,IGF2R,IRS2,KCMF1,KCNAB2,KPNB1,LAMP1,LGALS3,LGALS3BP,LHFPL2,MAGT1,MEF2C,MERTK,NDUFC2,NLGN1,PCYOX1L,PDAP1,PGAM1,PICK1,PLA2G6,PLD1,PRKCI,PSMA2,PYGB,QPCT,RAB…
GO:0006812	C5	GO:BP	GOBP_CATION_TRANSPORT	1155	2.9	80	6.92	0.000965901	0.00469973	ADRB2,AHCYL1,APP,ATF4,ATG5,ATOX1,ATP1A1,ATP1B3,ATP2C1,ATP6AP1L,ATP6V0A1,ATP6V0E1,ATP6V1A,ATP6V1E1,ATP8A1,BCL2,CCR7,CLCN3,CNKSR3,COMMD3,COX7A2,COX7B,CXCL12,DMD,FYN,HFE,IREB2,ISCU,KCNAB2,LCK,LGALS3,MAGT1,MEF2C,MRS2,NDUFA4,NDUFA9,NEDD4L,NLGN1,PDE4B,PDE4D,PLP1,PPARGC1A,PSEN2,RGS2,SARAF,SEC14L1,SEC61A1,SESTD1,SFXN1,SGK1,SIK1,SLC11A2,SLC12A2,SLC15A4,SLC17A5,SLC1A4,SLC20A1,SLC24A1,SLC25A15,SLC25A28,SLC2…
GO:0000422	C5	GO:BP	GOBP_AUTOPHAGY_OF_MITOCHONDRION	75	0.18	11	14.66	0.000976007	0.00473043	ATG5,FBXO7,FBXW7,GABARAPL1,HIF1A,MAP1LC3B,PPARGC1A,SREBF1,TOMM7,VPS13C,WIPI1
GO:0009301	C5	GO:BP	GOBP_SNRNA_TRANSCRIPTION	75	0.18	11	14.66	0.000976007	0.00473043	ELL2,GTF2A1,GTF2E1,ICE1,INTS10,INTS4,INTS6,INTS7,POLR2G,SNAPC2,ZC3H8
GO:0042073	C5	GO:BP	GOBP_INTRACILIARY_TRANSPORT	53	0.13	9	16.98	0.000976402	0.00473043	IFT80,IFT88,LCA5,LCA5L,PCM1,TTC21A,TTC26,TTC30A,TTC30B
GO:0090151	C5	GO:BP	GOBP_ESTABLISHMENT_OF_PROTEIN_LOCALIZATION_TO_MITOCHONDRIAL_MEMBRANE	53	0.13	9	16.98	0.000976402	0.00473043	BCL2,CASP8,HSP90AA1,MOAP1,TIMM13,TIMM22,TOMM22,YWHAG,YWHAH
GO:0007548	C5	GO:BP	GOBP_SEX_DIFFERENTIATION	262	0.65	25	9.54	0.00100535	0.0048586	ADAMTS1,ADGRG1,ARID5B,BCL2,BRCA2,CASP2,CCND1,CITED2,CTNNA1,DMC1,ESR1,FGF9,GDF9,IRX5,KDM5A,LHFPL2,MERTK,MKKS,NUDT1,RHOBTB3,SEMA3A,STAT5B,TIPARP,TMF1,YBX3
GO:0003205	C5	GO:BP	GOBP_CARDIAC_CHAMBER_DEVELOPMENT	151	0.37	17	11.25	0.00106698	0.00512088	ADAMTS1,ADAMTS6,ADGRG6,CITED2,COL11A1,DCTN5,HEG1,HEY2,HIF1A,JAG1,LMO4,MATR3,MDM4,MEF2C,NRP2,ROBO1,SOX4
GO:0090066	C5	GO:BP	GOBP_REGULATION_OF_ANATOMICAL_STRUCTURE_SIZE	493	1.23	40	8.11	0.00106757	0.00512287	ADRB2,ALS2,ARFIP1,ARPC1A,ATG5,BAG4,CAPZA2,CCR7,CDC42EP3,CLCN3,CXCL12,DEPTOR,DIP2B,EDNRB,EXT1,FHOD3,GOLGA4,GSK3B,GSN,KANK1,MKKS,PDXP,PICK1,RAB5A,RGS2,RICTOR,RPTOR,RTN4,SEMA3A,SEMA5A,SEMA6A,SEMA6D,SLC12A2,SNX9,SOD2,SSH1,TMSB10,TTL,VAV3,ZFYVE27
GO:0001503	C5	GO:BP	GOBP_OSSIFICATION	399	1	34	8.52	0.00107064	0.00513671	ADRB2,ATF4,BCL2,CAT,COL11A1,DHX36,EXT1,FBXO5,GLI3,GNAS,GTPBP4,HDAC4,HIF1A,IFT80,IL6R,IL6ST,JAG1,MEF2C,MMP16,MN1,PTK2,RPL38,RSL1D1,RUNX1,RUNX2,SBDS,SNAI2,SNRNP200,SPARC,SUCO,TFAP2A,TNFSF11,TRAF6,WWTR1
GO:0007610	C5	GO:BP	GOBP_BEHAVIOR	541	1.35	43	7.94	0.00107194	0.00514205	APP,ARL6IP5,ATP8A1,ATXN1,BCL2,CLCN3,CNP,CPT1A,CXCL12,DDHD2,EGR1,EXT1,FADD,FOXP2,FYN,GLI3,HDAC4,HIF1A,ID2,IDO1,LEPR,MEF2C,MEIS1,MKKS,NAGLU,NAPEPLD,NLGN1,NQO2,NR4A2,OXR1,PAFAH1B1,PAIP2,PCM1,PLK2,S100B,SGIP1,SGK1,SLC11A2,STAT3,SYNJ1,TANC1,VPS13A,VWA1
GO:0050801	C5	GO:BP	GOBP_ION_HOMEOSTASIS	787	1.97	58	7.36	0.00108076	0.0051826	ACKR3,AP3D1,APP,ATF4,ATG5,ATOX1,ATP1A1,ATP1B3,ATP2C1,ATP6AP1L,ATP6V0A1,ATP6V0E1,ATP6V1A,ATP6V1E1,BCL2,C19orf12,CCDC115,CCR7,CLCN3,CXCL12,DMD,EDNRB,ERFE,ESR1,EXT1,FYN,GOT1,HERPUD1,HFE,HIF1A,IREB2,ISCU,KCTD7,LCK,LETM2,MYC,NEDD4L,PARP1,PDE4D,RAB20,RACK1,SLC11A2,SLC12A2,SLC24A1,SLC25A28,SLC25A37,SLC39A6,SPX,SRI,TFRC,THADA,TM9SF4,TMBIM6,TMTC2,TMTC4,TNFSF11,TPCN2,WNK1
GO:0051604	C5	GO:BP	GOBP_PROTEIN_MATURATION	293	0.73	27	9.21	0.0010819	0.00518453	BACE2,CASP2,CASP8,CAST,CIAO1,CTSZ,ENO1,FADD,GALNT2,GAS1,GLI3,GSN,ISCA1,LDLRAD3,MIPEP,MMP16,MMS19,NAA15,NAA35,NAA50,PARP1,PERP,PLAT,PSEN2,RIPK2,RUNX1,SOX4
GO:0009791	C5	GO:BP	GOBP_POST_EMBRYONIC_DEVELOPMENT	76	0.19	11	14.47	0.00108361	0.00518922	ARID5B,BCL2,CSRNP1,GNAS,HEG1,IGF2R,IREB2,KLF4,MORC3,NR4A2,TIPARP
GO:0072395	C5	GO:BP	GOBP_SIGNAL_TRANSDUCTION_INVOLVED_IN_CELL_CYCLE_CHECKPOINT	76	0.19	11	14.47	0.00108361	0.00518922	CASP2,CDK1,CDKN1B,CNOT2,CRADD,DTL,E2F7,MDM4,PLK1,PLK2,SOX4
GO:0008630	C5	GO:BP	GOBP_INTRINSIC_APOPTOTIC_SIGNALING_PATHWAY_IN_RESPONSE_TO_DNA_DAMAGE	100	0.25	13	13	0.00109666	0.00524636	ACKR3,BCL2,BCL2L1,BRCA2,CASP2,CD44,CXCL12,MOAP1,MSH6,PIK3R1,RPS27L,SKIL,SNAI2
GO:0033599	C5	GO:BP	GOBP_REGULATION_OF_MAMMARY_GLAND_EPITHELIAL_CELL_PROLIFERATION	17	0.04	5	29.41	0.00109971	0.00525384	BRCA2,CCND1,ROBO1,RTN4,ZNF703
GO:0055119	C5	GO:BP	GOBP_RELAXATION_OF_CARDIAC_MUSCLE	17	0.04	5	29.41	0.00109971	0.00525384	ATP1A1,GSN,PDE4B,PDE4D,RGS2
GO:0016556	C5	GO:BP	GOBP_MRNA_MODIFICATION	25	0.06	6	24	0.00110635	0.00527941	BAG4,METTL14,METTL16,PUS7,WTAP,ZC3H13
GO:0021884	C5	GO:BP	GOBP_FOREBRAIN_NEURON_DEVELOPMENT	25	0.06	6	24	0.00110635	0.00527941	NRP2,ROBO1,SCYL2,SEMA3A,UQCRQ,ZMIZ1
GO:0032469	C5	GO:BP	GOBP_ENDOPLASMIC_RETICULUM_CALCIUM_ION_HOMEOSTASIS	25	0.06	6	24	0.00110635	0.00527941	APP,BCL2,HERPUD1,THADA,TMBIM6,TMTC4
GO:0071459	C5	GO:BP	GOBP_PROTEIN_LOCALIZATION_TO_CHROMOSOME_CENTROMERIC_REGION	25	0.06	6	24	0.00110635	0.00527941	BOD1,CDK1,CHAMP1,MTBP,SMC5,SPDL1
GO:0014909	C5	GO:BP	GOBP_SMOOTH_MUSCLE_CELL_MIGRATION	88	0.22	12	13.63	0.00110946	0.0052834	ADAMTS1,BCL2,FGF9,HAS2,HDAC4,MEF2C,NFE2L2,PLAT,PPARGC1A,SEMA6D,SSH1,TRIB1
GO:0002263	C5	GO:BP	GOBP_CELL_ACTIVATION_INVOLVED_IN_IMMUNE_RESPONSE	722	1.81	54	7.47	0.00112157	0.0053321	APP,ATP6V0A1,ATP8A1,C12orf4,CAT,CD44,CD46,CDK13,COMMD3,COPB1,CPPED1,CTSZ,ERP44,FABP5,GAB2,GHDC,GLA,GSN,GUSB,GYG1,HSP90AA1,HSPA8,IFI35,IGF2R,IL6R,IRF4,ITFG2,KCMF1,KCNAB2,KPNB1,LAMP1,LCP1,LGALS3,LIG4,MAGT1,MALT1,MSH6,NDUFC2,PDAP1,PGAM1,PLD1,PSMA2,PYGB,QPCT,RAB5C,RIPK2,S100A13,SDCBP,SLC15A4,STAT3,TFRC,TIMP2,TMEM179B,UNG
GO:0006471	C5	GO:BP	GOBP_PROTEIN_ADP_RIBOSYLATION	34	0.08	7	20.58	0.00112147	0.0053321	PARP1,PARP11,PARP8,SIRT5,TIPARP,TNKS,XRCC1
GO:0043094	C5	GO:BP	GOBP_CELLULAR_METABOLIC_COMPOUND_SALVAGE	34	0.08	7	20.58	0.00112147	0.0053321	APIP,ENOPH1,MTAP,PRTFDC1,TK1,TK2,UPP1
GO:0140354	C5	GO:BP	GOBP_LIPID_IMPORT_INTO_CELL	34	0.08	7	20.58	0.00112147	0.0053321	ACSL1,ACSL3,ARL6IP1,ARL6IP5,IRS2,SLC1A4,SPX
GO:0043624	C5	GO:BP	GOBP_CELLULAR_PROTEIN_COMPLEX_DISASSEMBLY	221	0.55	22	9.95	0.00112655	0.00534947	AURKAIP1,CAPZA2,ETF1,GSN,GSPT1,HSPA8,MRPL13,MRPL18,MRPL20,MRPL32,MRPL39,MRPL57,MRPS17,MRPS33,MRPS35,MTRF1L,NCKAP5L,PDXP,SEMA5A,SYNJ1,TPX2,VPS4B
GO:0006897	C5	GO:BP	GOBP_ENDOCYTOSIS	674	1.69	51	7.56	0.00116763	0.0055096	AAK1,ACKR3,ADRB2,APP,BCL2L1,BIN3,CANX,CLCN3,CLEC9A,CSNK1E,DAB2,EEF2K,GSN,GULP1,HFE,HSP90AA1,HSPH1,IGF2R,JMJD6,LDLRAD3,LGALS3,LGALS3BP,LOXL4,LRRTM2,MAGI2,MEGF10,MKLN1,MX1,NEDD4L,NLGN1,PICK1,PTPN1,RAB17,RAB5A,RAB5C,RABGEF1,RHOBTB1,RUBCN,SCARB1,SCYL2,SDCBP,SGIP1,SNX9,SPARC,SPHK1,SYNJ1,TFRC,TPCN2,TRIP10,TSG101,ZFYVE16
GO:0019441	C5	GO:BP	GOBP_TRYPTOPHAN_CATABOLIC_PROCESS_TO_KYNURENINE	5	0.01	3	60	0.00116809	0.0055096	AFMID,IDO1,KYNU
GO:0019509	C5	GO:BP	GOBP_L_METHIONINE_SALVAGE_FROM_METHYLTHIOADENOSINE	5	0.01	3	60	0.00116809	0.0055096	APIP,ENOPH1,MTAP
GO:0042023	C5	GO:BP	GOBP_DNA_ENDOREDUPLICATION	5	0.01	3	60	0.00116809	0.0055096	E2F7,FBXO5,SENP2
GO:0075525	C5	GO:BP	GOBP_VIRAL_TRANSLATIONAL_TERMINATION_REINITIATION	5	0.01	3	60	0.00116809	0.0055096	EIF3A,EIF3B,EIF3L
GO:1902037	C5	GO:BP	GOBP_NEGATIVE_REGULATION_OF_HEMATOPOIETIC_STEM_CELL_DIFFERENTIATION	5	0.01	3	60	0.00116809	0.0055096	HSPA9,N4BP2L2,NFE2L2
GO:1903644	C5	GO:BP	GOBP_REGULATION_OF_CHAPERONE_MEDIATED_PROTEIN_FOLDING	5	0.01	3	60	0.00116809	0.0055096	PDCL3,SGTA,SGTB
GO:0016482	C5	GO:BP	GOBP_CYTOSOLIC_TRANSPORT	166	0.41	18	10.84	0.00117867	0.00555118	ARFIP1,DAB2,ERC1,GGA1,LAMP1,PIP4K2A,PLEKHJ1,RAB5A,RAB9A,RHOBTB3,STX16,STX5,TMEM87B,VPS13A,VPS13C,VPS53,VPS54,WIPI1
GO:0007162	C5	GO:BP	GOBP_NEGATIVE_REGULATION_OF_CELL_ADHESION	295	0.74	27	9.15	0.00118267	0.00556814	BTN2A2,CORO1C,CXCL12,DUSP1,DUSP22,GCNT2,GLI3,GTPBP4,HFE,IDO1,JAG1,KANK1,KLF4,LGALS3,MAD1L1,MBP,PELI1,PIK3R1,PRKAR1A,PTK2,RUNX1,SEMA5A,SEMA6A,SNAI2,WNK1,ZC3H8,ZNF703
GO:0045621	C5	GO:BP	GOBP_POSITIVE_REGULATION_OF_LYMPHOCYTE_DIFFERENTIATION	101	0.25	13	12.87	0.00119519	0.0056196	AP3D1,CD46,DUSP10,GLI3,ITPKB,MALT1,PCID2,RIPK2,RUNX1,SOX4,STAT5B,TOX,ZMIZ1
GO:0051205	C5	GO:BP	GOBP_PROTEIN_INSERTION_INTO_MEMBRANE	77	0.19	11	14.28	0.00120044	0.00563392	BCL2,CASP8,EMC2,HSP90AA1,MOAP1,SGTA,TIMM13,TIMM22,TOMM22,YWHAG,YWHAH
GO:0050865	C5	GO:BP	GOBP_REGULATION_OF_CELL_ACTIVATION	626	1.57	48	7.66	0.00120721	0.00566193	AP3D1,BCL2,BTN2A2,C12orf4,CCR7,CD46,DUSP10,FADD,FBXO7,FYN,GAB2,GLI3,HFE,HSPH1,IDO1,IL6ST,IRF4,IRS2,ITPKB,LAMP1,LCK,LGALS3,LMO4,MAD1L1,MALT1,MEF2C,MERTK,PCID2,PELI1,PIBF1,PIK3R1,PRKAR1A,PRKCQ,RIPK2,RUNX1,SLC15A4,SOX4,SPHK1,STAT5B,TFRC,TNFAIP3,TNFSF11,TOX,TRAF6,VAV3,ZC3H8,ZFP36L2,ZMIZ1
GO:0002274	C5	GO:BP	GOBP_MYELOID_LEUKOCYTE_ACTIVATION	659	1.65	50	7.58	0.0012145	0.00569517	ADAM9,APP,ATP6V0A1,ATP8A1,C12orf4,CAT,CD44,CDK13,COMMD3,COPB1,CPPED1,CTSZ,ERP44,FABP5,GAB2,GHDC,GLA,GSN,GUSB,GYG1,HSP90AA1,HSPA8,IFI35,IFNGR1,IGF2R,IRF4,ITGB8,JMJD6,KCMF1,KCNAB2,KMT2E,KPNB1,LAMP1,LGALS3,MAGT1,NDUFC2,PDAP1,PGAM1,PLD1,PSMA2,PYGB,QPCT,RAB5C,S100A13,SDCBP,SLC15A4,SPHK1,TIMP2,TMEM179B,TRAF6
GO:1901532	C5	GO:BP	GOBP_REGULATION_OF_HEMATOPOIETIC_PROGENITOR_CELL_DIFFERENTIATION	89	0.22	12	13.48	0.00121768	0.00570346	DHX36,EIF2AK2,HSPA9,METTL14,N4BP2L2,NFE2L2,PSMA1,PSMA2,PSMA4,PSMA7,PUS7,RUNX1
GO:0001837	C5	GO:BP	GOBP_EPITHELIAL_TO_MESENCHYMAL_TRANSITION	153	0.38	17	11.11	0.00121873	0.00570553	ALX1,DAB2,DDX17,FGFR1,GCNT2,GSK3B,HAS2,HEY2,HIF1A,JAG1,RTN4,SDCBP,SNAI2,SPRY1,USF3,WWTR1,ZNF703
GO:0010976	C5	GO:BP	GOBP_POSITIVE_REGULATION_OF_NEURON_PROJECTION_DEVELOPMENT	153	0.38	17	11.11	0.00121873	0.00570553	ATF1,CAPRIN1,CAPRIN2,CFLAR,CREB3L2,DHX36,EEF2K,FBXO38,FYN,MAGI2,NFE2L2,PRKCI,RGS2,SF3A2,STYXL1,TENM3,TOX
GO:0018212	C5	GO:BP	GOBP_PEPTIDYL_TYROSINE_MODIFICATION	372	0.93	32	8.6	0.00123978	0.00579736	APP,CD44,CLK1,DUSP22,EIF2AK2,FBXW7,FGFR1,FYN,GGNBP2,GPRC5A,GPRC5B,IL6R,IL6ST,LCK,MAP2K7,MERTK,MET,NEDD9,PDCL3,PEAK1,PIBF1,PTK2,PTPN1,RACK1,RICTOR,RIPK2,SH3BP5,SHC1,SOCS4,STAT3,TSG101,TTL
GO:0006956	C5	GO:BP	GOBP_COMPLEMENT_ACTIVATION	171	0.42	1	0.58	0.00124482	0.00581707	CD46
GO:0006665	C5	GO:BP	GOBP_SPHINGOLIPID_METABOLIC_PROCESS	167	0.41	18	10.77	0.0012545	0.00585552	ARV1,CERS4,GLA,HACD3,ITGB8,KDSR,NSMAF,PDXDC1,PEMT,RACK1,SAMD8,SERINC5,SMPD4,SPHK1,SPTSSA,ST8SIA4,SUMF2,UGCG
GO:0045669	C5	GO:BP	GOBP_POSITIVE_REGULATION_OF_OSTEOBLAST_DIFFERENTIATION	66	0.16	10	15.15	0.00126047	0.00587077	FBXO5,GLI3,GNAS,IL6R,IL6ST,JAG1,MEF2C,RUNX2,SUCO,WWTR1
GO:1902579	C5	GO:BP	GOBP_MULTI_ORGANISM_LOCALIZATION	66	0.16	10	15.15	0.00126047	0.00587077	KPNA2,KPNA3,KPNB1,NUP153,NUP50,RAN,RANBP2,TPCN2,TSG101,UBC
GO:0048514	C5	GO:BP	GOBP_BLOOD_VESSEL_MORPHOGENESIS	677	1.7	51	7.53	0.00126592	0.0058893	ACKR3,ADAMTS1,ADGRG1,ADIPOR2,AMOTL1,APOLD1,BTG1,CALD1,CASP8,E2F7,FBXW7,GTF2I,HAS2,HEG1,HEY2,HIF1A,HSPB1,ID1,ITGB8,JAG1,JMJD6,KLF4,LEPR,MEIS1,MIR125B1,NAA15,NFE2L2,NRP2,PDCL3,PKNOX1,PLK2,PTK2,QKI,RHOB,ROBO1,RUNX1,S100A1,SAT1,SEMA5A,SEMA6A,SHC1,SLC12A2,SOX4,SPARC,SPHK1,STARD13,TIPARP,TNFAIP3,TSPAN12,VAV3,ZMIZ1
GO:0045639	C5	GO:BP	GOBP_POSITIVE_REGULATION_OF_MYELOID_CELL_DIFFERENTIATION	102	0.25	13	12.74	0.0013007	0.00604215	ANKRD54,CASP8,FADD,FAM210B,GNAS,HIF1A,JAG1,RUNX1,STAT3,STAT5B,TNFSF11,TRAF6,TRIB1
GO:0010770	C5	GO:BP	GOBP_POSITIVE_REGULATION_OF_CELL_MORPHOGENESIS_INVOLVED_IN_DIFFERENTIATION	78	0.19	11	14.1	0.00132702	0.00615834	ARHGEF7,CAPRIN1,CAPRIN2,CUX1,DHX36,EEF2K,FBXO31,HAS2,LIMS1,NEDD9,SS18L1
GO:0050775	C5	GO:BP	GOBP_POSITIVE_REGULATION_OF_DENDRITE_MORPHOGENESIS	35	0.08	7	20	0.00133105	0.00616994	CAPRIN1,CAPRIN2,CUX1,DHX36,EEF2K,FBXO31,SS18L1
GO:1905898	C5	GO:BP	GOBP_POSITIVE_REGULATION_OF_RESPONSE_TO_ENDOPLASMIC_RETICULUM_STRESS	35	0.08	7	20	0.00133105	0.00616994	ERN1,HERPUD1,NFE2L2,PIK3R1,PTPN1,SGTA,USP13
GO:0010001	C5	GO:BP	GOBP_GLIAL_CELL_DIFFERENTIATION	210	0.52	21	10	0.00133856	0.0061966	ADGRG6,APP,BACE2,CDK1,CDKN2C,CNP,DUSP10,GLI3,GSN,IFNGR1,IL6ST,METTL14,MOBP,PICK1,PLP1,RHEB,SH3TC2,SOX10,SOX4,SOX6,STAT3
GO:0007569	C5	GO:BP	GOBP_CELL_AGING	115	0.28	14	12.17	0.00134195	0.00620516	BCL2,BRCA2,FBXO5,ID2,LIMS1,MNT,MORC3,NSMCE2,PLK2,RSL1D1,SMC5,SMC6,ZKSCAN3,ZMIZ1
GO:0030004	C5	GO:BP	GOBP_CELLULAR_MONOVALENT_INORGANIC_CATION_HOMEOSTASIS	115	0.28	14	12.17	0.00134195	0.00620516	ATP1A1,ATP1B3,ATP6AP1L,ATP6V0A1,ATP6V0E1,ATP6V1A,ATP6V1E1,BCL2,CCDC115,CLCN3,NEDD4L,RAB20,SLC12A2,TM9SF4
GO:0034404	C5	GO:BP	GOBP_NUCLEOBASE_CONTAINING_SMALL_MOLECULE_BIOSYNTHETIC_PROCESS	115	0.28	14	12.17	0.00134195	0.00620516	CNP,ENTPD6,MTAP,NUDT1,NUDT15,PDE4B,PDE4D,PRTFDC1,SMPDL3A,TK1,TK2,UMPS,UNG,UPP1
GO:0043393	C5	GO:BP	GOBP_REGULATION_OF_PROTEIN_BINDING	196	0.49	20	10.2	0.00135005	0.00623341	ADRB2,APP,CAPRIN2,CSNK1E,CTSZ,DAB2,DDX11,DERL1,GSK3B,HDAC4,HFE,ID1,PLK1,PLK2,RACK1,RAN,RIPK2,SENP2,TMBIM6,TNFSF11
GO:0034114	C5	GO:BP	GOBP_REGULATION_OF_HETEROTYPIC_CELL_CELL_ADHESION	26	0.06	6	23.07	0.00136561	0.00628983	CD44,GCNT2,KLF4,LCK,MBP,WNK1
GO:0050434	C5	GO:BP	GOBP_POSITIVE_REGULATION_OF_VIRAL_TRANSCRIPTION	26	0.06	6	23.07	0.00136561	0.00628983	MDFIC,NELFA,NELFCD,POLR2G,RSF1,SUPT4H1
GO:0070911	C5	GO:BP	GOBP_GLOBAL_GENOME_NUCLEOTIDE_EXCISION_REPAIR	26	0.06	6	23.07	0.00136561	0.00628983	CUL4A,ERCC4,GTF2H1,GTF2H5,PARP1,UBC
GO:0007264	C5	GO:BP	GOBP_SMALL_GTPASE_MEDIATED_SIGNAL_TRANSDUCTION	501	1.25	40	7.98	0.00138197	0.00636416	ADGRG1,ALS2,ARAP1,ARHGAP21,ARHGEF12,ARHGEF7,CDC42EP3,DEPDC1B,ECT2,ERBIN,G3BP1,GNA12,HACD3,HEG1,IRS2,ITPKB,KANK1,KPNB1,MAPKAP1,MET,PLD1,PLK2,RAB33A,RAB35,RAB9A,RABL3,RALA,RAP2A,RASA2,RASGRP3,RHEB,RHOB,RHOBTB1,ROBO1,SHC1,SPRY1,STARD13,TIMP2,TRIP10,VAV3
GO:0051241	C5	GO:BP	GOBP_NEGATIVE_REGULATION_OF_MULTICELLULAR_ORGANISMAL_PROCESS	1104	2.77	76	6.88	0.00138565	0.00638007	ABHD6,ADAMTS1,ADRB2,ANXA4,ATF4,ATP1A1,BCL2,BRCA2,BTN2A2,CCR7,CORO1C,CTNNA1,CUL4A,DHX58,DIP2B,DNAJA4,DUSP10,ERBIN,FBXO7,FBXW7,FOXO1,GLI3,GORASP1,GSK3B,GTF2I,HEY2,HFE,HIF1A,HSPA9,ID1,IDO1,IFNGR1,JARID2,KLF4,MEF2C,MEIS1,MERTK,MIR125B1,MYC,MYLIP,PCM1,PDE4B,PDE4D,PIBF1,PIK3R1,PLAT,PLK2,PPM1B,PTPRG,RGS2,RHEB,ROBO1,RTN4,RUNX1,SEMA3A,SEMA5A,SEMA6A,SEMA6D,SLC12A2,SNAI2,SOCS2,SOX10,SOX6,SPARC,SPRY1,SPX,SRI…
GO:0033866	C5	GO:BP	GOBP_NUCLEOSIDE_BISPHOSPHATE_BIOSYNTHETIC_PROCESS	67	0.16	10	14.92	0.00140685	0.00646921	ACACA,ACSL1,ACSL3,ACSS1,CBR4,COASY,DIP2A,HSD17B12,PANK3,PDHX
GO:0036498	C5	GO:BP	GOBP_IRE1_MEDIATED_UNFOLDED_PROTEIN_RESPONSE	67	0.16	10	14.92	0.00140685	0.00646921	BFAR,COPS5,DDX11,ERN1,FKBP14,PTPN1,SEC31A,SHC1,SSR1,WIPI1
GO:0021872	C5	GO:BP	GOBP_FOREBRAIN_GENERATION_OF_NEURONS	56	0.14	9	16.07	0.001429	0.00653909	DCT,GLI3,METTL14,NRP2,ROBO1,SCYL2,SEMA3A,UQCRQ,ZMIZ1
GO:0019054	C5	GO:BP	GOBP_MODULATION_BY_VIRUS_OF_HOST_CELLULAR_PROCESS	18	0.04	5	27.77	0.00144575	0.00659967	BCL2L1,CASP8,KPNA2,KPNA3,KPNB1
GO:0071243	C5	GO:BP	GOBP_CELLULAR_RESPONSE_TO_ARSENIC_CONTAINING_SUBSTANCE	18	0.04	5	27.77	0.00144575	0.00659967	ATF3,ATF4,CPEB2,DHX36,ZFAND1
GO:1901657	C5	GO:BP	GOBP_GLYCOSYL_COMPOUND_METABOLIC_PROCESS	129	0.32	15	11.62	0.00145128	0.00661742	ABHD10,CBR4,GLA,GTPBP1,GUSB,MTAP,NT5C3A,PEMT,PRTFDC1,RAN,TK1,TK2,TYW1,UMPS,UPP1
GO:0050810	C5	GO:BP	GOBP_REGULATION_OF_STEROID_BIOSYNTHETIC_PROCESS	91	0.22	12	13.18	0.00145929	0.00664857	ACACA,ATP1A1,EGR1,FDFT1,IDI1,KPNB1,MBTPS2,PPARGC1A,RAN,SEC14L2,SNAI2,SREBF1
GO:0006826	C5	GO:BP	GOBP_IRON_ION_TRANSPORT	79	0.19	11	13.92	0.00146391	0.00666101	ATP6V0A1,ATP6V0E1,ATP6V1A,ATP6V1E1,HFE,IREB2,ISCU,SLC11A2,SLC25A28,SLC25A37,TFRC
GO:1900034	C5	GO:BP	GOBP_REGULATION_OF_CELLULAR_RESPONSE_TO_HEAT	79	0.19	11	13.92	0.00146391	0.00666101	BAG3,BAG4,DNAJC7,GSK3B,HSP90AA1,HSPA8,HSPH1,NUP153,NUP50,RANBP2,RPTOR
GO:0033210	C5	GO:BP	GOBP_LEPTIN_MEDIATED_SIGNALING_PATHWAY	11	0.02	4	36.36	0.00150373	0.00681913	LEPR,MKKS,STAT3,UGCG
GO:1901533	C5	GO:BP	GOBP_NEGATIVE_REGULATION_OF_HEMATOPOIETIC_PROGENITOR_CELL_DIFFERENTIATION	11	0.02	4	36.36	0.00150373	0.00681913	HSPA9,METTL14,N4BP2L2,NFE2L2
GO:2000392	C5	GO:BP	GOBP_REGULATION_OF_LAMELLIPODIUM_MORPHOGENESIS	11	0.02	4	36.36	0.00150373	0.00681913	ARHGEF7,CD44,CORO1C,KANK1
GO:0035335	C5	GO:BP	GOBP_PEPTIDYL_TYROSINE_DEPHOSPHORYLATION	104	0.26	13	12.5	0.00153397	0.00693395	DUSP1,DUSP10,DUSP13,DUSP16,DUSP22,DUSP4,EYA1,PTPN1,PTPN12,PTPN13,PTPN21,PTPRG,SSH1
GO:0032435	C5	GO:BP	GOBP_NEGATIVE_REGULATION_OF_PROTEASOMAL_UBIQUITIN_DEPENDENT_PROTEIN_CATABOLIC_PROCESS	36	0.09	7	19.44	0.0015689	0.00706808	HFE,N4BP1,PBK,SDCBP,SGTA,UBXN1,UCHL5
GO:0042311	C5	GO:BP	GOBP_VASODILATION	36	0.09	7	19.44	0.0015689	0.00706808	ADRB2,ATG5,EDNRB,EXT1,MKKS,RGS2,SOD2
GO:0006261	C5	GO:BP	GOBP_DNA_DEPENDENT_DNA_REPLICATION	157	0.39	17	10.82	0.00157475	0.00708764	BRCA2,DBF4,DDX11,E2F7,FBXO5,GEN1,MCM2,ORC2,ORC5,RECQL,RFC2,RFC3,RFC5,SENP2,SSBP1,WDHD1,WRNIP1
GO:0045638	C5	GO:BP	GOBP_NEGATIVE_REGULATION_OF_MYELOID_CELL_DIFFERENTIATION	92	0.23	12	13.04	0.00159353	0.00713913	CUL4A,FBXW7,GABPA,HSPA9,ITPKB,MEIS1,MIR125B1,MYC,PIK3R1,STAT5B,TRIB1,WDR61
GO:0038061	C5	GO:BP	GOBP_NIK_NF_KAPPAB_SIGNALING	185	0.46	19	10.27	0.00160266	0.00717489	APP,COPS8,EIF2AK2,FBXW11,IFI35,LIMS1,LITAF,MALT1,MAP3K14,MIR125B1,PPM1B,PSMA1,PSMA2,PSMA4,PSMA7,RTKN2,SPHK1,TRAF6,TRIM44
GO:0043551	C5	GO:BP	GOBP_REGULATION_OF_PHOSPHATIDYLINOSITOL_3_KINASE_ACTIVITY	57	0.14	9	15.78	0.00161129	0.00720202	CCR7,KLF4,PIK3R1,PIK3R4,PTK2,RUBCN,SOCS2,SOCS4,VAV3
GO:0006415	C5	GO:BP	GOBP_TRANSLATIONAL_TERMINATION	105	0.26	13	12.38	0.00166243	0.00741953	AURKAIP1,ETF1,GSPT1,MRPL13,MRPL18,MRPL20,MRPL32,MRPL39,MRPL57,MRPS17,MRPS33,MRPS35,MTRF1L
GO:0007064	C5	GO:BP	GOBP_MITOTIC_SISTER_CHROMATID_COHESION	27	0.06	6	22.22	0.0016671	0.00742423	BOD1,NAA50,NSMCE2,SGO1,SMC5,TNKS
GO:0061564	C5	GO:BP	GOBP_AXON_DEVELOPMENT	507	1.27	40	7.88	0.00166491	0.00742423	APP,BCL2,CNP,CTNNA1,CXCL12,DIP2B,EXT1,FYN,FZD3,GAB2,GLI3,GOLGA4,GSK3B,HSP90AA1,IRS2,KLF4,LRRC4C,MYCBP2,NR4A2,NRP2,PAFAH1B1,PIK3R1,PLP1,PRKCQ,PTK2,ROBO1,RTN4,S100B,SEMA3A,SEMA5A,SEMA6A,SEMA6D,SHC1,SIAH1,SKIL,STK24,TRAK2,TTL,ZDHHC17,ZFYVE27
GO:0140467	C5	GO:BP	GOBP_INTEGRATED_STRESS_RESPONSE_SIGNALING	27	0.06	6	22.22	0.0016671	0.00742423	ATF3,ATF4,HERPUD1,NFE2L2,PPP1R15B,PTPN1
GO:0042752	C5	GO:BP	GOBP_REGULATION_OF_CIRCADIAN_RHYTHM	118	0.29	14	11.86	0.00168416	0.00744348	CDK1,CREM,CSNK1E,FBXL3,FBXW11,FBXW7,GNAQ,GSK3B,ID2,NLGN1,PHLPP1,PPARGC1A,PPP1CB,SIK1
GO:0090130	C5	GO:BP	GOBP_TISSUE_MIGRATION	365	0.91	31	8.49	0.00170516	0.0075304	ADAM9,CORO1C,DNAJA4,DUSP10,FBXW7,FGFR1,FSTL1,HAS2,HIF1A,HSPB1,ID1,KANK1,KLF4,MEF2C,MET,NFE2L2,NRP2,PLK2,PTK2,PTPRG,RHOB,ROBO1,RTN4,S100A2,SCARB1,SEMA3A,SEMA5A,SPARC,STARD13,STAT5A,ZEB2
GO:0050673	C5	GO:BP	GOBP_EPITHELIAL_CELL_PROLIFERATION	428	1.07	35	8.17	0.00171796	0.00758574	BRCA2,CCND1,CFLAR,CXCL12,DUSP10,EDNRB,ERN1,ESR1,FABP7,FBXW7,FGF9,FGFR1,HAS2,HIF1A,ID1,ID2,IFT80,KLF9,MEF2C,MIR125B1,MYC,NRP2,PDCL3,RICTOR,ROBO1,RPTOR,RTN4,SCARB1,SEMA5A,SNAI2,SPARC,STAT5A,TNFAIP3,TNFSF11,ZNF703
GO:0070371	C5	GO:BP	GOBP_ERK1_AND_ERK2_CASCADE	319	0.8	28	8.77	0.00172043	0.00759427	ACKR3,AKAP12,APIP,APP,ATF3,BRAF,CCR7,CD44,CFLAR,CNKSR3,DUSP1,DUSP10,DUSP4,EIF3A,FBXW7,GCNT2,KLF4,MAP2K7,MYC,NQO2,PTPN1,RIPK2,SEMA6A,SHC1,SPRY1,TNFSF11,ZDHHC17,ZFP36L2
GO:0008088	C5	GO:BP	GOBP_AXO_DENDRITIC_TRANSPORT	69	0.17	10	14.49	0.0017392	0.00765918	AP3D1,APP,BLOC1S6,BORCS5,FBXW11,HIF1A,HSPA8,HSPB1,PAFAH1B1,TRAK2
GO:0043550	C5	GO:BP	GOBP_REGULATION_OF_LIPID_KINASE_ACTIVITY	69	0.17	10	14.49	0.0017392	0.00765918	CCR7,KLF4,PIK3R1,PIK3R4,PIP4K2A,PTK2,RUBCN,SOCS2,SOCS4,VAV3
GO:0038127	C5	GO:BP	GOBP_ERBB_SIGNALING_PATHWAY	145	0.36	16	11.03	0.00174151	0.00766453	ARAP1,ARHGEF7,BRAF,ERBIN,FBXW7,GPRC5A,HSP90AA1,PIK3R1,PTK2,PTPN12,RTN4,SH3TC2,SHC1,SOCS4,SPRY1,TSG101
GO:0032527	C5	GO:BP	GOBP_PROTEIN_EXIT_FROM_ENDOPLASMIC_RETICULUM	47	0.11	8	17.02	0.00177789	0.00781245	DERL1,ERLEC1,HERPUD1,SAR1A,SEC61B,TECPR2,TM9SF4,UBAC2
GO:0030879	C5	GO:BP	GOBP_MAMMARY_GLAND_DEVELOPMENT	132	0.33	15	11.36	0.00178978	0.00785981	BRCA2,CCND1,ESR1,GLI3,HIF1A,ID2,IRS2,ROBO1,RTN4,SOCS2,STAT5A,STAT5B,TNFSF11,UMPS,ZNF703
GO:0060491	C5	GO:BP	GOBP_REGULATION_OF_CELL_PROJECTION_ASSEMBLY	187	0.47	19	10.16	0.00179171	0.00786461	ARAP1,ATG5,BIN3,CCR7,CDC42EP3,CORO1C,DCDC2,FAM98A,HDAC4,IFT88,KANK1,NLGN1,PIK3R1,PLD1,RAB17,RAB5A,RALA,SDCCAG8,TBC1D7
GO:0044774	C5	GO:BP	GOBP_MITOTIC_DNA_INTEGRITY_CHECKPOINT	106	0.26	13	12.26	0.00179925	0.00789404	CASP2,CCND1,CDK1,CDKN1B,CNOT2,CRADD,E2F7,FBXO31,HUS1,MDM4,PLK2,RPS27L,SOX4
GO:0051607	C5	GO:BP	GOBP_DEFENSE_RESPONSE_TO_VIRUS	260	0.65	24	9.23	0.00182166	0.00798117	ATAD3A,BCL2,BCL2L1,CLPB,CRCP,DDX17,DHX36,DHX58,EIF2AK2,FADD,G3BP1,HSP90AA1,MAP3K14,MX1,NT5C3A,POLR3A,PPM1B,PUM2,SEC14L1,SERINC5,TNFAIP3,TRAF3IP2,TRIM44,TRIM52
GO:0044003	C5	GO:BP	GOBP_MODULATION_BY_SYMBIONT_OF_HOST_PROCESS	37	0.09	7	18.91	0.00183727	0.00803335	ATG5,BCL2L1,CASP8,EIF2AK2,KPNA2,KPNA3,KPNB1
GO:1902229	C5	GO:BP	GOBP_REGULATION_OF_INTRINSIC_APOPTOTIC_SIGNALING_PATHWAY_IN_RESPONSE_TO_DNA_DAMAGE	37	0.09	7	18.91	0.00183727	0.00803335	ACKR3,BCL2,BCL2L1,CD44,CXCL12,SKIL,SNAI2
GO:0034138	C5	GO:BP	GOBP_TOLL_LIKE_RECEPTOR_3_SIGNALING_PATHWAY	19	0.04	5	26.31	0.00186295	0.00812299	CASP8,FADD,PELI1,RFTN1,TNFAIP3
[truncated: 315 more rows]

## Sheet: HiChIP targets DEG 
Gene symbol	Ensembl ID	Log FC	Adj. p-value
HIST1H2BC	ENSG00000180596	-4.59705	0.015546
[truncated: 534 more rows]

## Sheet: Downregulated HiChIP targets GO
Total genes in genome : 39781
[truncated: 565 more rows]

[truncated: 2 more sheets: siEA de novo H3K27ac targets, de novo upregulated targets GO]
