# Supplementary material for: EWSR1-ATF1 dependent 3D connectivity regulates oncogenic and differentiation programs in Clear Cell Sarcoma
Source: Nat Commun. 2022 Apr 27;13:2267. doi: 10.1038/s41467-022-29910-4 (PMC9046276; doi:10.1038/s41467-022-29910-4)
Supplement: Supplementary file 6 — Source Data [file 41467_2022_29910_MOESM6_ESM.xlsx]

## Sheet: Fig. 2a
For all original western blot images:
Membranes were cut for the primary antibody incubations.
Framed sections came from the same membrane.
Red frames indicate the cropped image used for the figure.
Fig. 2a: siRNA depletion of EWSR1-ATF1.

## Sheet: Fig. 3
Fig. 3c: EWSR1-ATF1 : wt ATF1 co-IPs.
Fig. 3f: shRNA depletion of wt ATF1.									Fig. 3g: shRNA depletion of wt ATF1.
									Sample Name	Target Name	Ct Mean	Ct SD
									SU-CCS-1 shCTL 72h	5'ATF1	23.6048	0.0812763
									SU-CCS-1 shATF1 72h	5'ATF1	26.8662	0.0880451
									SU-CCS-1 shCTL 72h	IRF4	20.5826	0.0338876
									SU-CCS-1 shATF1 72h	IRF4	22.0159	0.0712615
									SU-CCS-1 shCTL 72h	CDK2	21.7418	0.0546781
									SU-CCS-1 shATF1 72h	CDK2	24.3245	0.130028
									SU-CCS-1 shCTL 72h	cMET	23.9158	0.0606443
									SU-CCS-1 shATF1 72h	cMET	24.5049	0.0142633
									SU-CCS-1 shCTL 72h	ERBB3	24.3384	0.156111
									SU-CCS-1 shATF1 72h	ERBB3	24.8375	0.252967
									SU-CCS-1 shCTL 72h	MERTK	21.575	0.0344718
									SU-CCS-1 shATF1 72h	MERTK	21.9575	0.292456
									SU-CCS-1 shCTL 72h	OCA2	22.4357	0.0988933
									SU-CCS-1 shATF1 72h	OCA2	23.7484	0.116483
									SU-CCS-1 shCTL 72h	PMEL	18.648	0.10348
									SU-CCS-1 shATF1 72h	PMEL	19.8146	0.115357
									Sample Name	Target Name	Ct Mean	Ct SD
									DTC1 shCTL 72h	5'ATF1	24.0442	0.105156
									DTC1 shATF1 72h	5'ATF1	26.6732	0.0876753
									DTC1 shCTL 72h	IRF4	20.5243	0.0647431
									DTC1 shATF1 72h	IRF4	21.6711	0.11847
									DTC1 shCTL 72h	CDK2	23.0123	0.0764468
									DTC1 shATF1 72h	CDK2	25.5009	0.00340547
									DTC1 shCTL 72h	cMET	24.1031	0.0672277
									DTC1 shATF1 72h	cMET	25.2293	0.0679691
									DTC1 shCTL 72h	ERBB3	22.9994	0.0247689
									DTC1 shATF1 72h	ERBB3	24.3853	0.143402
									DTC1 shCTL 72h	MERTK	23.4129	0.129164
									DTC1 shATF1 72h	MERTK	24.1685	0.0956874
									DTC1 shCTL 72h	OCA2	22.7443	0.127659
									DTC1 shATF1 72h	OCA2	24.1757	0.17038
									DTC1 shCTL 72h	PMEL	19.9199	0.124183
									DTC1 shATF1 72h	PMEL	21.5222	0.0494159
